# Supplementary material for: Comparative Metaproteomics and Diversity Analysis of Human Intestinal Microbiota Testifies for Its Temporal Stability and Expression of Core Functions
Source: PLoS One. 2012 Jan 18;7(1):e29913. doi: 10.1371/journal.pone.0029913 (PMC3261163; doi:10.1371/journal.pone.0029913)
Supplement: Table S1 — List of identified proteins. (XLSX) [file pone.0029913.s006.xlsx]

## Sheet: ALL identified proteins
code	COG	protseq	MASTER ID(s)	co-MASTER ID(s)	subordinate ID(s)	ABC	A12	A1	A2	B12	B1	B2	C12	C1	C2	HML counts
1.001	COG0334 Glutamate dehydrogenase/leucine dehydrogenase [E]	MSYVSEQLEKLKAKNANEPEFIQAATEVLTSLEPVFEQNPKYEENGILERITEPERVIMFRVPWVDDNGKVQVNRGFRVQFNSAIGPYKGGLRLHPSVNLGVIKFLGFEQIFKNSLTGLPIGGGKGGSDFDPKGKSDREVMAFCQSFMTELCKHIGADTDVPAGDIGTGAREIGYLFGQYKRIRNVYEGVLTGKGLNWGGSLARTEATGYGLLYFTEAMLKDNGKDIKGATVCVSGAGNVAIYATEKATELGAKVVTMADSTGWIYDAEGIDLDAIKEIKEVKRQRLTEYKNYRPNSEYHEGKFDWSVKCDVALPCATQNELNEEDAKRLIANGCYAVAEGANMPTTLEATKLLQKSGILFAPGKAANAGGVATSALEMSQNSQRLSWTFEEVDAKLKN…	GL0036381_MH0030_sf5639_FWD_prot0749103 (Qin2010)	-	162759920_F2-X_BAAZ01005553_FWD_prot1 (Kurokawa2007), 162594621_F1-T_BAAV01010861_FWD_prot1 (Kurokawa2007), 162619601_F1-U_BAAW01003548_FWD_prot2 (Kurokawa2007), GL0085070_O2_sf2219_FWD_prot2022785 (Qin2010), GL0141614_MH0040_sf12729_FWD_prot0924831 (Qin2010), GL0059469_MH0045_sf27241_FWD_prot1016436 (Qin2010), 162706971_F2-W_BAAY01020922_FWD_prot1 (Kurokawa2007), GL0007424_MH0054_sf35186_FWD_pro…	26 | 463	16 | 133	15 | 92	12 | 41	24 | 250	19 | 157	22 | 93	10 | 80	8 | 32	9 | 48	H = 3, M = 412, L = 48
1.002	COG0334 Glutamate dehydrogenase/leucine dehydrogenase [E]	MSYVDEVLEVVKKKNADQPEFLQAVTEVLDSLRPVIDANEELYRKNAILERITEPDRQIMFRVPWVDDNGQVQVNRGFRVQFNNSIGPYKGGLRLHPSVNLGIIKFLGFEQVFKNSLTTLPIGGGKGGSDFDPKGKSDREIMAFCQSFMTELYKYIGADTDVPAGDIGTGAREIGFLFGQYKRIRGSYEGVLTGKGLTYGGSLARTQATGYGLLYLTNALWKDHGMSLEGKTAAVSGSGNVAIYAIEKAQELGVKVVTCSDSTGWIYDPNGIDVALLKEVKEVKRARLTEYAAAKSTAEYHAKQNGEHGVWQYKVDLALPCATQNELDIEDAKMLVANGVTSVTEGANMPTTLEATKYLQENGVLFVGGKAANAGGVATSALEMSQNSERLSWTFEEVD…	GL0005369_MH0057_sf4652_FWD_prot1248333 (Qin2010)	-	GL0032145_MH0020_sf11739_FWD_prot0546353 (Qin2010), GL0098283_O2_sf26347_FWD_prot2094335 (Qin2010), 162558169_F1-S_BAAU01009307_FWD_prot2 (Kurokawa2007), GL0022549_MH0005_sf9438_FWD_prot0058913 (Qin2010), GL0101773_MH0014_sf21376_FWD_prot0430919 (Qin2010), GL0065090_V1_sf31156_FWD_prot2279291 (Qin2010), GL0105300_V1_sf47386_FWD_prot2825560 (Qin2010), GL0313337_MH0012_sf158408_FWD_prot0375954 (Qin…	23 | 554	20 | 166	18 | 104	13 | 62	18 | 196	18 | 153	10 | 43	21 | 192	15 | 73	21 | 119	H = 2, M = 462, L = 90
1.003	COG0334 Glutamate dehydrogenase/leucine dehydrogenase [E]	MSYVDEVLEVVKKKNADQPEFLQAVTEVLDSLRPVIDANEELYRKNAILERITEPDRQIMFRVPWVDDNGQVQVNRGFRVQFNNSIGPYKGGLRLHPSVNLGIIKFLGFEQVFKNSLTTLPIGGGKGGSDFDPKGKSDREIMAFCQSFMTELCKYIGADVDVPAGDIGTGAREIGFLFGQYKRIRGSYEGVLTGKGLTYGGSLARTQATGYGLLYLTNALWKDHGMSLEGKTAAVSGSGNVAIYAIEKAQQLGVKVVTCSDSTGWIYDPNGIDVALLKEVKEVKRARLTEYAAAKSTAEYHAKQNGEHGVWQYKVDLALPCATQNELDIEDAKMLVANGVTSVTEGANMPTTLEATKYLQENGVLFVGGKAANAGGVATSALEMSQNSERLSWTFEEVD…	238925482_0147_Erect_FWD_prot (GutBugs2010)	-	162869785_In-A_BABB01000222_FWD_prot1 (Kurokawa2007), 163308986_In-D_BABD01001706_FWD_prot2 (Kurokawa2007), GL0032145_MH0020_sf11739_FWD_prot0546353 (Qin2010), GL0098283_O2_sf26347_FWD_prot2094335 (Qin2010), 162558169_F1-S_BAAU01009307_FWD_prot2 (Kurokawa2007), GL0022549_MH0005_sf9438_FWD_prot0058913 (Qin2010), GL0033293_O2_sf4325_FWD_prot1921907 (Qin2010), GL0101773_MH0014_sf21376_FWD_prot043091…	23 | 547	20 | 165	18 | 105	13 | 60	18 | 191	18 | 150	10 | 41	21 | 191	15 | 72	21 | 119	H = 2, M = 456, L = 89
1.004	COG0334 Glutamate dehydrogenase/leucine dehydrogenase [E]	MSYVDEVLEIVKKKNADQPEFLQAVTEVLDSLRPCIDANEELYRKNAILERITEPDRQIMFRVPWVDDNGQVQVNRGFRVQFNNSIGPYKGGLRLHPSVNLGIIKFLGFEQVFKNSLTTLPIGGGKGGSDFDPKGKSDREIMAFCQSFMTELCKYIGADVDVPAGDIGTGGREIGFLFGQYKRIRGSYEGVLTGKGLTYGGSLARTEATGYGLLYLTNALLKDHGIDIAGKTCIVSGAGNVAIYAIQKAHQLGAKCVTCSDSTGWIYDPEGIDVDLLKEVKEVKRARLTEYAAARPSAEYHEKKNGEHGVWNVKGDIALPCATQNELDLDDAKALVANGVISVTEGANMPTTLEATKYLQENGVLFVGGKAANAGGVATSALEMSQNSERLSWTFEEVD…	160894895_0091_CL250_FWD_prot (GutBugs2010)	-	GL0118003_MH0081_sf2059_FWD_prot1763195 (Qin2010), GL0091076_MH0003_sf30772_FWD_prot0036143 (Qin2010), GL0101773_MH0014_sf21376_FWD_prot0430919 (Qin2010), GL0065090_V1_sf31156_FWD_prot2279291 (Qin2010), GL0313337_MH0012_sf158408_FWD_prot0375954 (Qin2010), GL0104228_MH0065_sf33877_FWD_prot1411140 (Qin2010), GL0232676_um_sf452026_FWD_prot3070535 (Qin2010), GL0012123_V1_sf1964_FWD_prot2609805 (Qin20…	18 | 415	17 | 138	16 | 90	10 | 48	14 | 134	13 | 98	9 | 36	14 | 143	11 | 53	14 | 90	H = 2, M = 346, L = 67
1.005	COG0334 Glutamate dehydrogenase/leucine dehydrogenase [E]	MGYVDEVLEVVKKKNADQPEFLQAVTEVLDSLRPVIDANEELYRKNAILERITEPDRQIMFRVPWVDDNGQVQVNRGFRVQFNNAIGPYKGGLRLHPSVNLGIIKFLGFEQIFKNSLTTLPIGGGKGGSDFDPKGKSDREIMAFCQSFMTELSKYIGADVDVPAGDIGTGAREIGFMFGQYKRIRGSFEGVLTGKGLTYGGSLARTQATGYGLLYLTNALWKDHGMSLEGKTAAVSGSGNVAIYAIEKAQQLGVKVVTCSDSTGWIYDPEGIDVALLKEVKEVKRARLTEYAAAKSSAEYHAKQNGEHGVWQYKVDLALPCATQNELDLEDAKMLVANGVTSVTEGANMPTTLEATKYLQENGVLFVGGKAANAGGVATSALEMSQNSERLSWTFEEVD…	240143408_0263_Rinte_FWD_prot (GutBugs2010)	-	225375178_0264_Rinul_FWD_prot (GutBugs2010), 163607570_In-R_BABG01028496_FWD_prot1 (Kurokawa2007), GL0009242_V1_sf34397_FWD_prot2349799 (Qin2010), GL0037769_V1_sf7843_FWD_prot2796594 (Qin2010), GL0033293_O2_sf4325_FWD_prot1921907 (Qin2010), GL0101773_MH0014_sf21376_FWD_prot0430919 (Qin2010), GL0012541_MH0039_sf12088_FWD_prot0909284 (Qin2010), GL0090875_MH0040_sf29664_FWD_prot0929738 (Qin2010), GL…	18 | 455	16 | 139	16 | 95	9 | 44	15 | 178	15 | 126	12 | 52	15 | 138	11 | 53	15 | 85	H = 3, M = 379, L = 73
1.006	COG0334 Glutamate dehydrogenase/leucine dehydrogenase [E]	MGYVDEVLDIVSKKNADQPEFLQAVTEVLESLRPVVEANEEVYRKNAILERITEPDRQIMFRVPWVDDKGQVQVNRGFRVQFNNAIGPYKGGLRLHPSVNLGIIKFLGFEQVFKNSLTTLPIGGGKGGSDFDPKGKSDREIMAFCQSFMTELCKYIGADVDVPAGDIGTGAREIGFMFGQYKRIRGMFEGVLTGKGLTYGGSLARTEATGYGLLYLTNALWKDNGMSLEGKTAAVSGSGNVAIYAIQKAQQLGVKVVTCSDSTGWIYDPEGIDVALLKEVKEVKRARLTEYAAAKPSAQYFAKQNGEHGVWQYKVDLALPCATQNELDIEDAKMLVANGVVSVTEGANMPTTLEATKYLQENGVLFVGGKAANAGGVATSALEMSQNSERLSWTFEEVD…	238917538_0145_Eelig_FWD_prot (GutBugs2010), GL0087362_V1_sf626_FWD_prot2534326 (Qin2010)	-	162558169_F1-S_BAAU01009307_FWD_prot2 (Kurokawa2007), GL0022549_MH0005_sf9438_FWD_prot0058913 (Qin2010), GL0101773_MH0014_sf21376_FWD_prot0430919 (Qin2010), 162812013_F2-Y_BABA01032696_FWD_prot1 (Kurokawa2007), GL0170137_MH0086_sf2523_FWD_prot1876227 (Qin2010), GL0105300_V1_sf47386_FWD_prot2825560 (Qin2010), GL0104228_MH0065_sf33877_FWD_prot1411140 (Qin2010), GL0149738_MH0025_sf25983_FWD_prot0648…	18 | 389	17 | 125	17 | 86	9 | 39	15 | 145	14 | 98	10 | 47	14 | 119	11 | 46	13 | 73	H = 2, M = 329, L = 58
1.007	COG0334 Glutamate dehydrogenase/leucine dehydrogenase [E]	MSYVDEVLEIVQKKNADQPEFLQAVTEVLDSLRPCIEANEELYRKNAILERITEPDRQLMFRVPWVDDNGQVQVNRGFRVQFNNAIGPYKGGLRLHPSVNLGIIKFLGFEQVFKNSLTTLPIGGGKGGSDFDPKGKSDREIMAFCQSFMTELCKYIGADVDVPAGDIGTGAREIGFMFGQFKRIRGSYEGVLTGKGLTYGGSLARTEATGYGLLYLTNALLKDHDIDIAGKTCAVSGAGNVAIYAIQKAHQLGAKCVTCSDSTGWIYDPEGIDVALLKEVKEVKRARLDAYAAARPSAEYHVKKDANDHGVWSIKCDLALPCATQNELNLDDAKMLVANGVISVTEGANMPTTLEATKYLQENGVLFVGGKAANAGGVATSALEMSQNSERLSWTFEEV…	163814251_0121_Ceuta_FWD_prot (GutBugs2010)	-	GL0029062_MH0043_sf61905_FWD_prot0982856 (Qin2010), GL0091076_MH0003_sf30772_FWD_prot0036143 (Qin2010), GL0109470_V1_sf18491_FWD_prot2714051 (Qin2010), GL0101773_MH0014_sf21376_FWD_prot0430919 (Qin2010), GL0099500_O2_sf15931_FWD_prot2182922 (Qin2010), 163607571_In-R_BABG01028495_FWD_prot1 (Kurokawa2007), GL0104228_MH0065_sf33877_FWD_prot1411140 (Qin2010), GL0149738_MH0025_sf25983_FWD_prot0648987 …	17 | 430	17 | 148	17 | 102	9 | 46	14 | 146	14 | 103	10 | 43	13 | 136	11 | 54	13 | 82	H = 2, M = 358, L = 70
1.008	COG0334 Glutamate dehydrogenase/leucine dehydrogenase [E]	MSYVDEVLEKVVAKNPAEPEFHQAVKEVLESLRVVVEANEEKFRKDALLERLVEPERQIKFRVPWVDDKGQVQVNTGYRVQFNSAIGPYKGGLRLHPSVNLGIIKFLGFEQIFKNSLTGLPIGGGKGGSDFDPKGKSDREVMAFCQSFMTELCKYIGADTDVPAGDIGTGAREIGYMFGQYKRIRGLYEGVLTGKGLSYGGSLARTEATGYGLLYLTEELLKINGKDIKGMTVAVSGAGNVAIYAIQKAQQLGAKVVTASDSTGWVYDPDGIDVAALKEIKEVKRARLTEYKNYRPNSEYHEGRGVWSVKVDLALPCATQNELHLEDAKQLVANGCVAVCEGANMPTTLEATQYLQENGVIFAPGKAANAGGVATSALEMSQNSERLSWTFEEVDAKLK…	153855869_0127_Dlong_FWD_prot (GutBugs2010)	-	226324496_0120_Ccome_FWD_prot (GutBugs2010), GL0008323_V1_sf22886_FWD_prot2275762 (Qin2010), GL0069759_MH0065_sf13067_FWD_prot1402650 (Qin2010), 163275679_In-D_BABD01035009_FWD_prot2 (Kurokawa2007), GL0022970_V1_sf2537_FWD_prot2264969 (Qin2010), 162642876_F2-V_BAAX01016729_FWD_prot3 (Kurokawa2007), GL0152490_MH0040_sf57244_FWD_prot0935969 (Qin2010), GL0108593_MH0045_sf26675_FWD_prot1016343 (Qin20…	16 | 429	13 | 118	12 | 71	9 | 47	14 | 169	13 | 94	14 | 75	14 | 142	12 | 57	14 | 85	H = 3, M = 369, L = 57
1.009	COG0334 Glutamate dehydrogenase/leucine dehydrogenase [E]	MGYVDEVLDIVSKKNADQPEFLQAVTEVLESLRPVVEANEEVYRKNAILERITEPDRQIMFRVPWVDDKGQVQVNRGFRVQFNNAIGPYKGGLRLHPSVNLGIIKFLGFEQVFKNSLTTLPIGGGKGGSDFDPKGKSDREIMAFCQSFMTELYKYIGADVDVPAGDIGTGAREIGFMFGQYKRIRGTFEGVLTGKGLTYGGSLARTQATGYGLLYLTNALWKDNGMSLEGKTAAVSGSGNVAIYAIEKAQQLGVKVVTCSDSTGWIYDPEGIDVALLKEVKEVKRARLTEYAAAKPSAQYFAKQNGEHGVWQYKVNLALPCATQNELDIEDAKMLVANGVVSVTEGANMPTTLEATKYLQENGVLFVGGKAANAGGVATSALEMSQNSERLSWTFEEVD…	162755552_F2-X_BAAZ01009870_FWD_prot1 (Kurokawa2007)	-	162577697_F1-T_BAAV01027785_FWD_prot1 (Kurokawa2007), GL0033293_O2_sf4325_FWD_prot1921907 (Qin2010), GL0101773_MH0014_sf21376_FWD_prot0430919 (Qin2010), 162812013_F2-Y_BABA01032696_FWD_prot1 (Kurokawa2007), GL0170137_MH0086_sf2523_FWD_prot1876227 (Qin2010), GL0104228_MH0065_sf33877_FWD_prot1411140 (Qin2010), GL0149738_MH0025_sf25983_FWD_prot0648987 (Qin2010), GL0032618_MH0044_sf8467_FWD_prot10001…	16 | 407	15 | 122	15 | 83	8 | 39	13 | 153	12 | 102	11 | 51	14 | 132	11 | 52	14 | 80	H = 2, M = 340, L = 65
1.01	COG0334 Glutamate dehydrogenase/leucine dehydrogenase [E]	MSYVDEVIESVVAKNPAEPEFHQAVKEVLESLRPVIEANEEKYRKVALLERMVEPERQIKFRVPWVDDKGQAHVNTGYRVQFNSAIGPYKGGIRLHPSVNIGIIKFLGFEQVFKNSLTSLPIGGGKGGSDFDLKGKSDREIMAFCQSFMTELCKYIGAETDVPAGDIGSGAREIGFMFGQYKRIRGVYEGVLTGKGLSYGGSLARTEATGYGLLYLTQELLKLNGIDIAGKTACVSGSGNVAIYAIEKATQLGVKVLTCSDSNGWVYDPDGIDVAALKEIKEVNRARLTEYKKYRPNSEYHEGRGVWVVKADLALPCATQNELLLEDAKALVENGCTAVCEGANMPTTLEATKYLQEHGVIFAPGKAANAGGVATSALEMSQNSERLSWTFEEVDAKLK…	GL0122694_O2_sf2763_FWD_prot2136461 (Qin2010)	-	GL0074684_V1_sf18373_FWD_prot2551558 (Qin2010), GL0022970_V1_sf2537_FWD_prot2264969 (Qin2010), 162642876_F2-V_BAAX01016729_FWD_prot3 (Kurokawa2007), GL0152490_MH0040_sf57244_FWD_prot0935969 (Qin2010), GL0073449_O2_sf5537_FWD_prot2032155 (Qin2010), GL0116059_MH0066_sf30701_FWD_prot1449286 (Qin2010), GL0080674_MH0024_sf51516_FWD_prot0623046 (Qin2010), 162706971_F2-W_BAAY01020922_FWD_prot1 (Kurokawa…	15 | 346	9 | 92	8 | 60	7 | 32	14 | 148	11 | 87	14 | 61	11 | 106	9 | 43	11 | 63	H = 2, M = 303, L = 41
1.011	COG0334 Glutamate dehydrogenase/leucine dehydrogenase [E]	MLTDEYVKRVYAQVEKRDGDQPEFLQAVREVFESLEPVVEKHPEYEKAGVLERLVEPERVVKFRVAWTDDEGKVQVNRGYRIQFNSAIGPYKGGLRFHPSVNEGVIKFLGFEQILKNSLTSLPMGGGKGGSDFDPKGKSDAEVMRFCQAFMTELCRHIGQFTDVPAGDINVGAREIGYLFGQYKRIRDEYSGVLTGKGLEFGGSLARTEATGYGLCYYTQEALRVLKNDSFEGKTVVISGSGNVAIFATEKAQALGAKVVTASDSNGYVYDPDGIKLDIVKDIKLGHRGRIKEYAERVPGAEYHEGCKGVWTVPCDIALPCATQNEIDEESAKALVANGCKVVCEGANMPSTPEAIAVYQDNGLLYGPAKAANAGGVAVSGLEMSQNSYRLSWTFEEVD…	154486354_0058_Badol_FWD_prot (GutBugs2010)	119025026_0057_Badol_FWD_prot (GutBugs2010)	162735131_F2-X_BAAZ01028865_FWD_prot1 (Kurokawa2007), 162561780_F1-S_BAAU01005696_FWD_prot1 (Kurokawa2007), 162752778_F2-X_BAAZ01012644_FWD_prot1 (Kurokawa2007), 163632520_In-R_BABG01003747_FWD_prot1 (Kurokawa2007), GL0002411_O2_sf33185_FWD_prot2118690 (Qin2010), 162653346_F2-V_BAAX01006259_FWD_prot1 (Kurokawa2007), 163303467_In-D_BABD01007225_FWD_prot1 (Kurokawa2007), 163590735_In-M_BABF01010532…	14 | 217	9 | 60	8 | 42	7 | 18	13 | 89	7 | 42	13 | 47	11 | 68	6 | 18	11 | 50	H = 0, M = 213, L = 4
1.012	COG0334 Glutamate dehydrogenase/leucine dehydrogenase [E]	MSYVSEQLEKLKAKNPNEPEFIQAATEVLTSLEPVFEANPKYQENAILERITEPERVIMFRVPWVDDNGKVQVNRGFRVQFNSAIGPYKGGLRLHPSVNLGVIKFLGFEQIFKNSLTGLPIGGGKGGSDFDPKGKSDNEVMAFCQSFMTELCKHIGADTDVPAGDIGTGAREIGYMFGQYKRIRNLYEGVLTGKGLNWGGSLARTEATGYGLLYLTEEMLKCNGKDINGATVCISGAGNVAIYATQKATELGAKVVTLSDSTGWVYDAEGIDLDAVKEIKEVKRGRLSEYKNYRPNAEYHEGKFDWSVKCDVALPCATQNELNADDAKRLIANGCYAVAEGANMPTTLEATKLIQEAGLLFAPGKAANAGGVATSALEMSQNSQRLSWTFEEVDAKLKN…	GL0009260_MH0084_sf5505_FWD_prot1853335 (Qin2010)	-	162619601_F1-U_BAAW01003548_FWD_prot2 (Kurokawa2007), GL0085070_O2_sf2219_FWD_prot2022785 (Qin2010), GL0141614_MH0040_sf12729_FWD_prot0924831 (Qin2010), GL0059469_MH0045_sf27241_FWD_prot1016436 (Qin2010), 162706971_F2-W_BAAY01020922_FWD_prot1 (Kurokawa2007), GL0007424_MH0054_sf35186_FWD_prot1181174 (Qin2010), GL0032066_MH0032_sf11249_FWD_prot0795645 (Qin2010), 154148755_0082_Chomi_FWD_prot (GutBu…	13 | 328	10 | 100	10 | 67	8 | 33	13 | 153	10 | 101	13 | 52	8 | 75	7 | 31	8 | 44	H = 3, M = 279, L = 46
1.013	COG0334 Glutamate dehydrogenase/leucine dehydrogenase [E]	MSYVDEVIEQVVAQNPAEPEFHQAVKEVLESLRAVVEANEEAFRRDALLERLVNPERQFKFRVPWVDDKGQVHVNTGYRVQFNSAIGPYKGGLRLHPSVNLGIIKFLGFEQIFKNSLTGLPIGGGKGGSDFDPKGKSDREIMAFCQSFMTELCKYIGADTDVPAGDIGTGAREIGYMFGQYKRIRGLYEGVLTGKGLSYGGSLARTEATGYGLLYFTDEMLKCNGKSIKGATIAVSGAGNVAIYAIEKAQQLGAKVVTASDSTGWIYDKDGIDVELLKEVKEVKRARLTEYAAARPSAEYHEGRGVWSIPVDIALPCATQNELHLEDAKQLVANGCYAVAEGANMPTTLEATEYLQKNGILFAPGKASNAGGVATSALEMSQNSERLSWTFEEVDGKLQ…	163636062_In-R_BABG01000211_FWD_prot2 (Kurokawa2007), 167767561_0093_CSS21_FWD_prot (GutBugs2010)	-	GL0074157_MH0020_sf5576_FWD_prot0538448 (Qin2010), GL0069759_MH0065_sf13067_FWD_prot1402650 (Qin2010), 163275679_In-D_BABD01035009_FWD_prot2 (Kurokawa2007), 258507602_0208_Lrham_FWD_prot (GutBugs2010), 229553635_0209_Lrham_FWD_prot (GutBugs2010), 258538777_0210_Lrham_FWD_prot (GutBugs2010), 239629559_0197_Lpara_FWD_prot (GutBugs2010), 191637511_0184_Lcase_FWD_prot (GutBugs2010), 227534310_0198_Lp…	13 | 326	11 | 95	9 | 56	8 | 39	10 | 110	9 | 68	9 | 42	12 | 121	11 | 52	12 | 69	H = 3, M = 274, L = 49
1.014	COG0334 Glutamate dehydrogenase/leucine dehydrogenase [E]	MGYVDEVLELVSKKNADQPEFLQAVTEVLESLRPVVEANEEVYRKNAVLERITEPDRQIMFRVPWVDDKGQVQVNRGFRVQFNNAIGPYKGGLRLHPSVNLGIIKFLGFEQVFKNSLTTLPIGGGKGGSDFDPKGKSDREIMAFCQSFMTELYKYIGADVDVPAGDIGTGAREIGFMFGQYKRIRGTFEGVLTGKGLTYGGSLARTEATGYGLLYLTNALWKDNGMSLEGKTAAVSGSGNVAIYAIQKAQQLGVKVVTCSDSTGWIYDPEGIDVALLKEVKEVKRARLTEYAAAKPSAQYFAKQNGEHGVWQYKVDLALPCATQNELDIEDAKMLVANGVVSVTEGANMPTTLEATKYLQENGVLFVG	163635255_In-R_BABG01001018_FWD_prot2 (Kurokawa2007)	-	GL0044790_O2_sf9157_FWD_prot2008573 (Qin2010), 162812013_F2-Y_BABA01032696_FWD_prot1 (Kurokawa2007), GL0170137_MH0086_sf2523_FWD_prot1876227 (Qin2010), GL0149738_MH0025_sf25983_FWD_prot0648987 (Qin2010), GL0032618_MH0044_sf8467_FWD_prot1000157 (Qin2010), GL0035958_MH0065_sf11737_FWD_prot1402084 (Qin2010), GL0055299_MH0039_sf13747_FWD_prot0909673 (Qin2010), GL0027421_MH0062_sf20309_FWD_prot1337074…	13 | 289	12 | 105	12 | 67	8 | 38	9 | 98	7 | 56	8 | 42	8 | 86	7 | 40	7 | 46	H = 2, M = 231, L = 56
1.015	COG0334 Glutamate dehydrogenase/leucine dehydrogenase [E]	MSYVDEVLEKVVAKNPAEPEFHQAVKEVLESLRVVVEANEEKYRRDALLERLVEPERQFKFRVPWVDDKGQVQVNTGYRVQFNSAIGPYKGGLRLHPSVNLGIIKFLGFEQIFKNSLTGLPIGGGKGGSDFDPKGKSDREVMAFCQSFMTELCKYIGADTDVPAGDIGTGAREIGYMFGQYKRIRGVYEGVLTGKGLSYGGSLARTEATGYGLLYLTKEMLKINGHDIAGKTIAVSGSGNVAIYATQKAQQLGAKVVTVSDSNGWVYDPDGIDVSALKEIKEVNRARLTEYKNYRPNSEYHEGRGVWSVKADIALPCATQNELLIEDAKQLTENGCIAVAEGANMPTTLEATEYLQSHGVLFAPGKAANAGGVATSALEMSQNSERLSWSFDEVDSKLQ…	225568325_0103_Chyle_FWD_prot (GutBugs2010)	-	167758869_0112_Cscin_FWD_prot (GutBugs2010), GL0008323_V1_sf22886_FWD_prot2275762 (Qin2010), GL0069759_MH0065_sf13067_FWD_prot1402650 (Qin2010), 163275679_In-D_BABD01035009_FWD_prot2 (Kurokawa2007), GL0022970_V1_sf2537_FWD_prot2264969 (Qin2010), 258507602_0208_Lrham_FWD_prot (GutBugs2010), 229553635_0209_Lrham_FWD_prot (GutBugs2010), 258538777_0210_Lrham_FWD_prot (GutBugs2010), 160932082_0105_Cle…	12 | 335	9 | 100	9 | 59	7 | 41	11 | 129	9 | 69	11 | 60	9 | 106	9 | 44	9 | 62	H = 3, M = 282, L = 50
1.016	COG0334 Glutamate dehydrogenase/leucine dehydrogenase [E]	MSYVDEVLEKVVAKNPAEPEFHQAVKEVLESLRVVIEANEEKFRKDALLERLVEPERQIKFRVPWVDDNGQVQVNTGYRVQFNSSIGPYKGGLRLHPSVNLGIIKFLGFEQVFKNSLTGLPIGGGKGGSDFDPKGKSDREVMAFCQSFMTELCKYIGADTDVPAGDIGTGAREIGYMFGQYKRIRGVYEGVLTGKGLSYGGSLARTEATGYGLLYLTEELLKLNGKDIKGMTVAVSGSGNVAIYATEKAQELGAKVVTVSDSTGWVYDPEGIDVAALKEIKEVKRARLTEYKNYRPNSEYHEGRGVWSVKVDLALPCATQNELHLEDAKQLVANGCVAVCEGANMPTTYEATEYLQENGVIFAPGKAANAGGVATSALEMSQNSERLSWTFEEVDAKLK…	166031096_0126_Dform_FWD_prot (GutBugs2010)	-	162642876_F2-V_BAAX01016729_FWD_prot3 (Kurokawa2007), GL0152490_MH0040_sf57244_FWD_prot0935969 (Qin2010), GL0116059_MH0066_sf30701_FWD_prot1449286 (Qin2010), GL0068082_O2_sf10640_FWD_prot2113995 (Qin2010), 162706971_F2-W_BAAY01020922_FWD_prot1 (Kurokawa2007), GL0007424_MH0054_sf35186_FWD_prot1181174 (Qin2010), GL0149738_MH0025_sf25983_FWD_prot0648987 (Qin2010), GL0079129_V1_sf19067_FWD_prot241819…	12 | 351	9 | 99	9 | 60	7 | 39	12 | 147	10 | 81	12 | 66	10 | 105	9 | 42	10 | 63	H = 2, M = 302, L = 47
1.017	COG0334 Glutamate dehydrogenase/leucine dehydrogenase [E]	MSYVDEVLAKVKEKNANEPEFLQAVEEVLNSLRPVIDANEDKYRREALLERICEPERQFKFRVPWVDDKGQVQVNTGYRVQFNSAIGPYKGGLRLHPSVNIGIIKFLGFEQIFKNSLTGLPIGGGKGGSDFDPKGKSDREVMAFCQSFMTELCKYIGADTDVPAGDIGTGAREIGYMFGQYKRIRGLYEGVLTGKGLTYGGSLARTEATGYGLLYLTQELMKDHGESMEGKTVVVSGAGNVAIYAIQKAHQMGAKVVTCSDSTGWIYDPEGIDVDLLKEVKEVKRARLTEYAAARPSAEYHEGRGVWQIKCDIALPCATQNELLIDDAKQLVANGCKAVCEGANMPTTIDATEYLQENGVWFVGGKAANAGGVATSALEMSQNSERLSWTFEEVDAKLQ…	154484636_0149_Event_FWD_prot (GutBugs2010)	-	GL0069759_MH0065_sf13067_FWD_prot1402650 (Qin2010), 163275679_In-D_BABD01035009_FWD_prot1 (Kurokawa2007), 163275679_In-D_BABD01035009_FWD_prot2 (Kurokawa2007), 254519464_0090_C7243FAA_FWD_prot (GutBugs2010), 160932082_0105_Clept_FWD_prot (GutBugs2010), GL0059469_MH0045_sf27241_FWD_prot1016436 (Qin2010), GL0032066_MH0032_sf11249_FWD_prot0795645 (Qin2010), GL0114198_MH0002_sf27012_FWD_prot0009525 (…	12 | 374	12 | 113	10 | 70	9 | 43	11 | 133	10 | 82	11 | 51	11 | 128	11 | 58	11 | 70	H = 3, M = 311, L = 60
1.018	COG0334 Glutamate dehydrogenase/leucine dehydrogenase [E]	MSYVDEVIEQVVKKNPAEPEFHQAVKEVLESLRVVVEANEEKFRKDALLERLVEPERQIKFRVPWVDDKGQVQVNTGYRVQFNSAIGPYKGGLRLHPSVNLGIIKFLGFEQIFKNSLTGLPIGGGKGGSDFDPKGKSDREVMAFCQSFMTELCKYIGADTDVPAGDIGTGAREIGYMFGQYKRIKGLYEGVLTGKGLSYGGSLARTEATGYGLLYLTQEILKINGKEISGMTAAVSGSGNVAIYAIQKAQELGVKVLTCSDSTGWVYDPEGIDVAALKEIKEVKRARLTEYKNYRPNSEYHEGRGVWTIKVDLALPCATQNELLLDDAKQLVANGVTAVCEGANMPTTLEATEYLQANGVIFAPGKAANAGGVATSALEMSQNSERLSWSFEEVDAKLQ…	255284427_0078_Bform_FWD_prot (GutBugs2010)	-	GL0008323_V1_sf22886_FWD_prot2275762 (Qin2010), GL0069759_MH0065_sf13067_FWD_prot1402650 (Qin2010), 163275679_In-D_BABD01035009_FWD_prot2 (Kurokawa2007), GL0022970_V1_sf2537_FWD_prot2264969 (Qin2010), 258507602_0208_Lrham_FWD_prot (GutBugs2010), 229553635_0209_Lrham_FWD_prot (GutBugs2010), 258538777_0210_Lrham_FWD_prot (GutBugs2010), 160932082_0105_Clept_FWD_prot (GutBugs2010), 239629559_0197_Lpa…	12 | 401	11 | 115	11 | 71	8 | 44	11 | 157	11 | 90	11 | 67	11 | 129	11 | 52	11 | 77	H = 3, M = 345, L = 53
1.019	COG0334 Glutamate dehydrogenase/leucine dehydrogenase [E]	MSYVDEVIELVVKKNPAEPEFHQAVKEVLESLRVVIEANEEKFRKEALLERLVEPERQIKFRVPWVDDNGQVQVNTGYRVQFNSAIGPYKGGLRLHPSVNLGIIKFLGFEQIFKNSLTGLPIGGGKGGSDFDPKGKSDREVMAFCQSFMTELCKYIGADTDVPAGDIGTGAREIGYMFGQYKRIRGLYEGVLTGKGLTYGGSLARTEATGYGLLYLTEELLKLNGIELVGKTVAVSGSGNVAIYATEKAQQLGAKVVTVSDSTGWVYDPEGIDVAALKEIKEVNRARLTEYKKYRPNSEYHEGRGVWNVKVDIALPCATQNELHLEDAQALVANGCIAVCEGANMPTTLEATEYLQKNGVIFAPGKAANAGGVATSALEMSQNSERLSWTFEEVDSKLK…	197301768_0268_Rlact_FWD_prot (GutBugs2010)	-	GL0060126_O2_sf37148_FWD_prot2060995 (Qin2010), 163275679_In-D_BABD01035009_FWD_prot1 (Kurokawa2007), 163275679_In-D_BABD01035009_FWD_prot2 (Kurokawa2007), 254519464_0090_C7243FAA_FWD_prot (GutBugs2010), 160932082_0105_Clept_FWD_prot (GutBugs2010), GL0059469_MH0045_sf27241_FWD_prot1016436 (Qin2010), GL0032066_MH0032_sf11249_FWD_prot0795645 (Qin2010), GL0114198_MH0002_sf27012_FWD_prot0009525 (Qin2…	12 | 380	11 | 103	9 | 62	8 | 41	12 | 148	12 | 86	12 | 62	12 | 129	11 | 56	12 | 73	H = 3, M = 320, L = 57
1.02	COG0334 Glutamate dehydrogenase/leucine dehydrogenase [E]	MSYVDEVFDLVVAKNPAQPEFHQAVKEVLESLRVVIEANEEKYRKDALLERLVTPERQILFRVPWVDDKGQVQVNNGFRVQFNSAIGPYKGGLRLHPSVNLGIIKFLGFEQTFKNSLTGLPIGGGKGGSDFDPKGKSDREIMAFCQSFITELYKYIGADTDVPAGDIGTGAREIGYMYGQYKRLTGLYEGVLTGKGLSYGGSLARTEATGYGLLYLTEEMLKCNGKDIAGKTVAVSGAGNVAIYAIQKAEQLGAKVVTCSDSTGWIYDPEGIDVALLQEVKEVKRARLTEYAAARPSAQYHEKKNGEHGVWTVKCDVALPCATQNEMDLEDAKQLVANGVFAVAEGANMPTTMEATEYFQKNGVLFCPGKASNAGGVATSALEMSQNSERLSWTFEEVD…	GL0085499_MH0074_sf1289_FWD_prot1603466 (Qin2010)	-	GL0015870_O2_sf2553_FWD_prot2172475 (Qin2010), GL0070736_MH0057_sf2695_FWD_prot1246967 (Qin2010), GL0047108_MH0065_sf8820_FWD_prot1400292 (Qin2010), GL0021683_MH0024_sf21885_FWD_prot0617672 (Qin2010), GL0062889_V1_sf5962_FWD_prot2507985 (Qin2010), GL0116059_MH0066_sf30701_FWD_prot1449286 (Qin2010), GL0142010_MH0012_sf59742_FWD_prot0330513 (Qin2010), 162706971_F2-W_BAAY01020922_FWD_prot1 (Kurokawa…	12 | 307	10 | 102	10 | 65	7 | 37	9 | 110	7 | 67	9 | 43	10 | 95	8 | 44	9 | 51	H = 0, M = 253, L = 54
1.021	COG0334 Glutamate dehydrogenase/leucine dehydrogenase [E]	MSYTEEVYERVVAQNPGEPEFHQAVKEVLDSLKVVIDKNEEEYRKLSILERLVEPERIISFKVPWIDDNGTVQVNKGYRVQFNSAIGPYKGGLRFHPSVNQGILKFLGFEQTFKNSLTGLPIGGGKGGSNFDPKGKSDRDVMAFCQSFMTELCKYIGADTDVPAGDIGVGGREIGYLFGQYKRIRGLYEGVLTGKGLSFGGSLIRTEATGYGVVYMLNEIAKAHNDSVEGKTIVVTGSGNVAIYAVEKATQLGAKVVAMNDSNGYVYDPNGINLDVVKDIKEVKRGRIKEYADRVEGATYTEGLGIWNIKCDIYLPCATQNELGLDGAKTLVANGCKYVVEGANMPTTLDATTYLQENGVLFMPGKAANAGGVATSALEMSQNSMRLSWTREEVDEKLH…	GL0010301_V1_sf23062_FWD_prot2818742 (Qin2010)	-	GL0119934_MH0003_sf39243_FWD_prot0038194 (Qin2010), 225575628_0077_Bhydr_FWD_prot (GutBugs2010), GL0027668_V1_C2709873_FWD_prot2290447 (Qin2010), GL0075633_MH0026_sf21175_FWD_prot0719891 (Qin2010), GL0063722_MH0047_C1869566_FWD_prot1061893 (Qin2010), GL0025210_MH0006_sf240119_FWD_prot0122512 (Qin2010), GL0045188_MH0079_sf28998_FWD_prot1713700 (Qin2010), 162848796_In-A_BABB01018316_FWD_prot1 (Kuro…	12 | 280	11 | 83	8 | 49	9 | 34	9 | 97	7 | 59	9 | 38	12 | 100	8 | 39	12 | 61	H = 0, M = 238, L = 42
1.022	COG0334 Glutamate dehydrogenase/leucine dehydrogenase [E]	MSYTEEVYERVVAQNPGEPEFHQAVKEVLDSLKVVIDKNEEEYRKLSILERLVEPERIISFKVPWIDDNGTVQVNKGYRVQFNSAIGPYKGGLRFHPSVNQGILKFLGFEQIFKNSLTGLPIGGGKGGSNFDPKGKSDREVMAFCQSFMTELCKYIGADTDVPAGDIGVGGREIGYLFGQYKRIRGLYEGVLTGKGLSFGGSLIRTEATGYGVVYMLNEIAKAHNDSVEGKTIVVTGSGNVAIYAVEKATQLGAKVVAMNDSNGYIYDPNGINLDIVKDIKEVKRGRIKEYADRVEGATYTEGLGIWNIKCDIYLPCATQNELGLDGAKTLVANGCKYVVEGANMPTTLDATTYLQENGVLFMPGKAANAGGVATSALEMSQNSMRLSWTREEVDEKLH…	163582707_In-E_BABE01002395_FWD_prot1 (Kurokawa2007)	-	GL0054282_O2_sf12715_FWD_prot2067184 (Qin2010), GL0119934_MH0003_sf39243_FWD_prot0038194 (Qin2010), GL0078714_O2_sf10615_FWD_prot2040745 (Qin2010), 222445190_0231_Msmit_FWD_prot (GutBugs2010), 261350251_0230_Msmit_FWD_prot (GutBugs2010), GL0096011_V1_sf12411_FWD_prot2814642 (Qin2010), 148642948_0229_Msmit_FWD_prot (GutBugs2010), GL0059469_MH0045_sf27241_FWD_prot1016436 (Qin2010), GL0025210_MH0006…	12 | 283	11 | 84	8 | 50	9 | 34	9 | 98	7 | 60	9 | 38	12 | 101	8 | 40	12 | 61	H = 3, M = 238, L = 42
1.023	COG0334 Glutamate dehydrogenase/leucine dehydrogenase [E]	MRPSIGNPTIPKGKNMLTDEYVKRVYAQVEKRDGDQPEFLQAVREVFESLEPVVAKHPEYEKAGVLERIVEPERVVKFRVAWTDDEGKVQVNRGYRIQFNSAIGPYKGGLRFHPSVNEGVIKFLGFEQILKNSLTSLPMGGGKGGSDFDPKGKSDAEVMRFCQAFMTELCRHIGQFTDVPAGDINVGGREIGYLFGQYKRIRDEYSGVLTGKGLEFGGSLARTEATGYGLCYYTAEAMRVLRNDSFEGKTVVISGSGNVAIFATEKAQALGAKVVTASDSNGYIYDPNGIQLDVVKDIKLGHRGRIKEYAERVPGSEYHEGCKGVWTVPCDIALPCATQNEIDEESAKALVANGCTVVCEGANMPSTPEAIAVYQANNVLYGPAKAANAGGVAVSGLEM…	225352388_0075_Bpseu_FWD_prot (GutBugs2010)	212715159_0066_Bcate_FWD_prot (GutBugs2010), 162837859_F2-Y_BABA01006850_FWD_prot1 (Kurokawa2007)	162752778_F2-X_BAAZ01012644_FWD_prot1 (Kurokawa2007), 163632520_In-R_BABG01003747_FWD_prot1 (Kurokawa2007), 163303467_In-D_BABD01007225_FWD_prot1 (Kurokawa2007), 163590735_In-M_BABF01010532_FWD_prot1 (Kurokawa2007), 162653346_F2-V_BAAX01006259_FWD_prot2 (Kurokawa2007), GL0104228_MH0065_sf33877_FWD_prot1411140 (Qin2010), GL0025210_MH0006_sf240119_FWD_prot0122512 (Qin2010), GL0045188_MH0079_sf28998…	12 | 228	10 | 61	9 | 43	7 | 18	11 | 86	8 | 49	9 | 37	11 | 81	7 | 20	11 | 61	H = 0, M = 224, L = 4
1.024	COG0334 Glutamate dehydrogenase/leucine dehydrogenase [E]	MLTDEYVKRVYAQVEKRDGDQPEFLQAVREVFESLQPVVEKHPEYEKAGVLERLVEPERVVKFRVAWTDDEGKVQVNRGYRIQFNSAIGPYKGGLRFHPTVNEGVIKFLGFEQILKNSLTTLPMGGGKGGSDFDPKGKSDAEVMRFCQAFMTELCRHIGQFTDVPAGDINVGAREIGYLFGQYKRIRDEYSGVLTGKGLEFGGSLARTEATGYGLCYYTQEALRVLKNDSFEGKTVVISGSGNVAIFATEKAQALGAKVVTASDSNGYVYDPDGIKLDIVKDIKLGHRGRIKEYAERVPGAEYHEGCKGVWTVPCDIALPCATQNEIDEESAKALVANGCKVVCEGANMPSTPEAIAVYQDNGLLYGPAKAANAGGVAVSGLEMSQNSYRLSWTFEEVD…	162659328_F2-V_BAAX01000277_FWD_prot3 (Kurokawa2007)	-	229816974_0059_Bangu_FWD_prot (GutBugs2010), 162653346_F2-V_BAAX01006259_FWD_prot1 (Kurokawa2007), 162830491_F2-Y_BABA01014218_FWD_prot1 (Kurokawa2007), 171741727_0067_Bdent_FWD_prot (GutBugs2010), 163590735_In-M_BABF01010532_FWD_prot1 (Kurokawa2007), 163283159_In-D_BABD01027529_FWD_prot1 (Kurokawa2007), 218893683_0259_Paeru_FWD_prot (GutBugs2010), 162653346_F2-V_BAAX01006259_FWD_prot2 (Kurokawa2…	12 | 203	9 | 59	7 | 40	7 | 19	11 | 80	6 | 39	11 | 41	11 | 64	6 | 18	11 | 46	H = 0, M = 199, L = 4
1.025	COG0334 Glutamate dehydrogenase/leucine dehydrogenase [E]	MGYVDEVLELVSKKNADQPEFLQAVTEVLNTLRPVVDANEELYRSNAILERITEPDRVLMFRVPWVDDKGQVQVNRGFRVQFNNAIGPYKGGLRLHPSVNLGIIKFLGFEQIFKNSLTSLPIGGGKGGSDFDPKGKSDREIMAFCQSFMTELCKYIGADVDVPAGDIGTGAREIGYMFGQYKRIRGMFEGVLTGKGLTYGGSLARTEATGYGLLYITEELMKCHGDSLEGKTIAVSGAGNVAIYAIQKAQQLGAKVVTCSDSTGWIYDSEGIDVELLREVKEVKRARLTEYAAARKSAEYHEKKNGEHGVWSVKCDNALPCATQNEDESPGKS	162561875_F1-S_BAAU01005601_FWD_prot2 (Kurokawa2007)	-	162812013_F2-Y_BABA01032696_FWD_prot1 (Kurokawa2007), GL0170137_MH0086_sf2523_FWD_prot1876227 (Qin2010), GL0032618_MH0044_sf8467_FWD_prot1000157 (Qin2010), GL0055299_MH0039_sf13747_FWD_prot0909673 (Qin2010), GL0027421_MH0062_sf20309_FWD_prot1337074 (Qin2010), GL0008839_O2_sf15419_FWD_prot2182648 (Qin2010), GL0293466_MH0006_sf68267_FWD_prot0086349 (Qin2010), 162558169_F1-S_BAAU01009307_FWD_prot1 (…	12 | 236	8 | 78	8 | 50	6 | 28	9 | 80	6 | 44	8 | 36	8 | 78	5 | 34	8 | 44	H = 3, M = 190, L = 43
1.026	COG0334 Glutamate dehydrogenase/leucine dehydrogenase [E]	MGVLIMALNNAYLESVYEKVEKRNPGEKEFLQAVYEVLESLIPVVEKRPDLVEAGIIDRIVEPERQIIFRVPWVDDNGKVQVNRGFRVQFNSAIGPYKGGIRLHPSVCASVIKFLGFEQIFKNSLTGLPIGGGKGGSDFDPKGKSDGEVMRFCQSFMTELCKHIGADTDVPAGDIGTGAREIGYMFGQYKRIRNEFTGVLTGKGLSYGGSLARTEATGYGLCYYTSEMIKCMKNETFAGKTVVISGSGNVAIYATEKATELGGKGGALSDSNGYVYDPNGINLDVVKQIKEVERGRIKEYVNRVQGAAYHEGCSGIWTIKCDIALPCATQNEINEESAKALVANGVFAVAEGANMPSTPEAIAVFQNAGVLFGPAKAANAGGVATSALEMSQNSERLSW…	GL0093408_MH0085_sf16969_FWD_prot1866667 (Qin2010)	-	GL0075749_O2_sf3588_FWD_prot1944073 (Qin2010), GL0021622_V1_sf34191_FWD_prot2666069 (Qin2010), 162619601_F1-U_BAAW01003548_FWD_prot2 (Kurokawa2007), 162642876_F2-V_BAAX01016729_FWD_prot3 (Kurokawa2007), GL0152490_MH0040_sf57244_FWD_prot0935969 (Qin2010), 258507602_0208_Lrham_FWD_prot (GutBugs2010), 229553635_0209_Lrham_FWD_prot (GutBugs2010), 258538777_0210_Lrham_FWD_prot (GutBugs2010), GL0130037…	12 | 346	9 | 107	9 | 71	8 | 36	12 | 153	9 | 101	12 | 52	9 | 86	9 | 34	9 | 52	H = 3, M = 301, L = 42
1.027	COG0334 Glutamate dehydrogenase/leucine dehydrogenase [E]	MDINQIMTSLEAKHPGESEYLQAVKEVLLSIEDIYNQHPEFEKASLIERLVEPDRIFTFKVPWVDDKGKVQVNLGYRVQFNNAIGPYKGGIRGHASVNLSILKFLGFEQTFKNALTTLPMGGGKGGSDFSPRGKSDAEIMRFCQAFMLELWRHLGPDMDVPAGDIGVGGREVGYMFGMYKKLTREFTGTFTGKGLEFGGSLIRPEATGFGGLYFVNQMLKAKGIDIKGKTVAVSGFGNVAWGAVTKATELGAKVVTISGPDGYIYDPDGVSGDKIDYMLELRASGNDIVAPYAEKYPNSTFVAGRRPWEVKVDIALPCATQNELNGEDACNLIKNSVLCIGEISNMGCTPEAIDAFIENKLMYAPGKAVNAGGVATSGLEMSQNAMHMSWSAQEVDDKL…	GL0092518_MH0085_sf2141_FWD_prot1862445 (Qin2010)	-	254884412_0029_B4347FAA_FWD_prot (GutBugs2010), GL0087653_O2_sf380_FWD_prot2083306 (Qin2010), 160882742_0047_Bovat_FWD_prot (GutBugs2010), 260173991_0033_BD2_FWD_prot (GutBugs2010), 237720159_0026_B224_FWD_prot (GutBugs2010), 293371101_0048_Bovat_FWD_prot (GutBugs2010), GL0023797_MH0074_sf5644_FWD_prot1608581 (Qin2010), GL0022504_V1_sf3095_FWD_prot2794571 (Qin2010), 153809421_0034_Bcacc_FWD_prot …	12 | 137	3 | 33	3 | 23	2 | 10	11 | 77	10 | 57	7 | 20	4 | 27	2 | 11	4 | 16	H = 0, M = 117, L = 20
1.028	COG0334 Glutamate dehydrogenase/leucine dehydrogenase [E]	MDINQIMTSLEAKHPGESEYLQAVKEVLLSIEDIYNQHPEFEKASLIERLVEPDRIFTFKVPWVDDKGKVQVNLGYRVQFNNAIGPYKGGIRFHASVNLSILKFLGFEQTFKNALTTLPMGGGKGGSDFSPRGKSDAEIMRFCQAFMLELWRHVGPDMDVPAGDIGVGGREVGYMFGMYKKLTREFTGTFTGKGLEFGGSLIRPEATGFGGLYFVNQMLKAKGIDIKGKTVAVSGFGNVAWGAVTKATELGAKVVTISGPDGYIYDPDGVSGDKIDYMLELRASGNDIVAPYAEKYPNSTFVAGRRPWEVKVDIALPCATQNELNGEDACNLIKNSVLCIGEISNMGCTPEAIDAFIENKLMYAPGKAVNAGGVATSGLEMSQNAMHMSWSAQEVDDKL…	150002851_0054_Bvulg_FWD_prot (GutBugs2010), 162567210_F1-S_BAAU01000266_FWD_prot2 (Kurokawa2007), 162869792_In-A_BABB01000215_FWD_prot2 (Kurokawa2007), 212690723_0040_Bdore_FWD_prot (GutBugs2010), 237709762_0030_B9142FAA_FWD_prot (GutBugs2010), 265754391_0027_B3133FAA_FWD_prot (GutBugs2010), 294778128_0055_Bvulg_FWD_prot (GutBugs2010)	237725087_0039_Bdore_FWD_prot (GutBugs2010)	254884412_0029_B4347FAA_FWD_prot (GutBugs2010), 163635446_In-R_BABG01000827_FWD_prot1 (Kurokawa2007), GL0087653_O2_sf380_FWD_prot2083306 (Qin2010), 163308895_In-D_BABD01001797_FWD_prot1 (Kurokawa2007), 163310692_In-D_BABD01000009_FWD_prot9 (Kurokawa2007), 189461777_0037_Bcopr_FWD_prot (GutBugs2010), GL0033854_V1_sf6313_FWD_prot2233458 (Qin2010), GL0057459_MH0009_sf23569_FWD_prot0179752 (Qin2010),…	12 | 138	3 | 33	3 | 23	2 | 10	12 | 79	11 | 59	7 | 20	3 | 26	2 | 11	3 | 15	H = 0, M = 118, L = 20
1.029	COG0334 Glutamate dehydrogenase/leucine dehydrogenase [E]	MSYVSEQLEKIKAKNPAQPEFIQAVTEVLNSLEPVFEQNPKYQENAIIERITEPERQLMFRVAWVDDNGKTQVNRGFRIQFNSAIGPYKGGLRLHPSVNLGIIKFLGFEQIFKNSLTGLPIGGGKGGSDFDPKGKSDREIMAFCQSFMTELYRHIGADTDVPAGDIGVGAREIGYLFGQYKRIRNVYEGVLTGKGLNYGGSLARTEATGYGLLYLTKEMLKQNNMDIAGKTVCISGAGNVAIYATQKAQQMGANVVTLADSTGWVYDKDGIDVAAVKEIKEVKRARLSAYTKYRPNAEYHEGKFLWTIPCDVALPCATQNELDVEGAQNLIKNGVKAVAEGANMPTTLEATKMFQENGVLFAPGKAANAGGVATSALEMSQNSQRLSWTFEEVDAKLEG…	GL0041818_MH0016_sf14198_FWD_prot0473951 (Qin2010)	-	154174640_0081_Ccurv_FWD_prot (GutBugs2010), 15894024_0094_Cacet_FWD_prot (GutBugs2010), GL0025210_MH0006_sf240119_FWD_prot0122512 (Qin2010), GL0045188_MH0079_sf28998_FWD_prot1713700 (Qin2010), 162598191_F1-T_BAAV01007291_FWD_prot1 (Kurokawa2007), 242310478_0172_Hpull_FWD_prot (GutBugs2010), 224418512_0169_Hcana_FWD_prot (GutBugs2010), 237752905_0174_Hwing_FWD_prot (GutBugs2010), GL0050173_MH0053…	11 | 295	9 | 99	8 | 67	8 | 32	10 | 123	9 | 78	9 | 45	7 | 73	5 | 32	7 | 41	H = 3, M = 255, L = 37
1.03	COG0334 Glutamate dehydrogenase/leucine dehydrogenase [E]	MSYVDEVIDLVVKKNPAEPEFHQAVKEVLESLRVVIEANEEKFRKEALLERLVEPERQIKFRVPWVDDNGQVQVNTGYRVQFSSAIGPYKGGLRLHPSVNLGIIKFLGFEQIFKNSLTGLPIGGGKGGCDFDPKGKSDREVMAFCQSFMTELCKYIGADTDVPAGDIGTGAREIGYMFGQYKRIRGVYEGVLTGKGLSYGGSLARKEATGYGLLYLTQEMLKINGKELAGKTVAVSGSGNVAIYATEKAQELGAKVVTVSDSTGWVYDPEGIDLAALKEIKEVNRARLTEYKKYRPNSEYHEGKGVWSVKVDIALPCATQNELHLEDAEMLVANGCMAVAEGANMPTTMEATEYLQENGVLFAPGKAANAGGVATSALEMSQNSERLSWTFEEVDAKLQ…	153814720_0270_Rtorq_FWD_prot (GutBugs2010)	-	GL0021468_V1_sf6095_FWD_prot2233255 (Qin2010), 160932082_0105_Clept_FWD_prot (GutBugs2010), GL0090993_um_sf459058_FWD_prot3072832 (Qin2010), GL0050173_MH0053_sf98956_FWD_prot1166624 (Qin2010), GL0073025_V1_sf11605_FWD_prot2270301 (Qin2010), GL0113762_MH0035_sf10454_FWD_prot0832653 (Qin2010), GL0113224_MH0020_sf12756_FWD_prot0547445 (Qin2010), GL0288776_MH0006_sf31326_FWD_prot0075026 (Qin2010), GL…	11 | 299	7 | 90	7 | 58	6 | 32	11 | 118	9 | 71	10 | 47	8 | 91	8 | 41	8 | 50	H = 3, M = 251, L = 45
1.031	COG0334 Glutamate dehydrogenase/leucine dehydrogenase [E]	MSYVDEVIALVVKKNPAEPEFHQAVKEVLESLRVVVEANEEKFRKDALLERLVEPERQFKFRVPWVDDNGQVQVNTGYRVQFNSAIGPYKGGLRLHPSVNLGIIKFLGFEQIFKNSLTGLPIGGGKGGSDFDPKGKSDREVMAFCQSFMTELCKYIGADTDVPAGDIGTGAREIGYMFGQYKRIRGVYEGVLTGKGLSYGGSLARTEATGYGLLYLTEEMLKLNGIELAGKTVAVSGSGNVAIYATQKAQELGAKVVTVSDSTGWVYDPEGIDVAALKEIKEVKRARLTEYKNYRPNSEYHEGRGVWNVKVDIALPCATQNELHLEDAKALVANGVIAVAEGANMPTTMEATEYLQANGVLFAPGKAANAGGVATSALEMSQNSERLSWTFEEVDSKLK…	210609619_0107_Cnexi_FWD_prot (GutBugs2010)	-	GL0007926_MH0047_sf19302_FWD_prot1051329 (Qin2010), 163275679_In-D_BABD01035009_FWD_prot2 (Kurokawa2007), 258507602_0208_Lrham_FWD_prot (GutBugs2010), 229553635_0209_Lrham_FWD_prot (GutBugs2010), 258538777_0210_Lrham_FWD_prot (GutBugs2010), 160932082_0105_Clept_FWD_prot (GutBugs2010), 239629559_0197_Lpara_FWD_prot (GutBugs2010), 191637511_0184_Lcase_FWD_prot (GutBugs2010), 227534310_0198_Lpara_FW…	11 | 336	9 | 100	9 | 59	7 | 41	11 | 129	9 | 69	11 | 60	10 | 107	9 | 44	10 | 63	H = 3, M = 283, L = 50
1.032	COG0334 Glutamate dehydrogenase/leucine dehydrogenase [E]	MLTDEYIKRVYDQVVARDGDQPEFLQAVREVFETLQPVVEKHPEYEKAGVLERIVEPERTIKFRVAWVDDEGKVQVNRGYRIQFNSAIGPYKGGLRFHPTVTESVVKFLGFEQILKNSLTTLPMGGGKGGSDFNPKGKSDAEVMRFCQAFMTELSRHIGQFTDVPAGDINVGGREIGYLFGQYKRIRDEYSGVLTGKGLEFGGSLARTEATGYGVCYYTQEALRVLRNDSFEGKTVVISGSGNVATYAAQKAEQLGAKVVTVSDSNGYIYDPNGINVEVVKQIKEVERGRIKEYAERVPGSEYHEGSKGVWTVKGDIALPCATQNEVDGESAQKLVDNGVTVVVEGANMPSTPEAIEVYQKNGVLYGPAKAANAGGVAVSGLEMSQNSYRLSWTFEEVD…	163585056_In-E_BABE01000046_FWD_prot9 (Kurokawa2007), 189440289_0071_Blong_FWD_prot (GutBugs2010), 227547501_0073_Blong_FWD_prot (GutBugs2010), 23465213_0070_Blong_FWD_prot (GutBugs2010), 239622833_0074_Blong_FWD_prot (GutBugs2010)	-	162830491_F2-Y_BABA01014218_FWD_prot1 (Kurokawa2007), 171741727_0067_Bdent_FWD_prot (GutBugs2010), 163590735_In-M_BABF01010532_FWD_prot1 (Kurokawa2007), 163283159_In-D_BABD01027529_FWD_prot1 (Kurokawa2007), GL0087588_V1_sf59468_FWD_prot2519620 (Qin2010), 218893683_0259_Paeru_FWD_prot (GutBugs2010), 163584459_In-E_BABE01000643_FWD_prot1 (Kurokawa2007), GL0008545_V1_sf9046_FWD_prot2582413 (Qin2010)…	11 | 218	9 | 72	7 | 50	8 | 22	9 | 80	5 | 47	9 | 33	9 | 66	6 | 22	9 | 44	H = 0, M = 209, L = 9
1.033	COG0334 Glutamate dehydrogenase/leucine dehydrogenase [E]	GQYKRIRGSYEGVLTGKGLTYGGSLARTEATGYGLLYLTNALWKDNGLDLNGKTAAVSGSGNVAIYAIEKAQQLGVKVVTCSDSTGWIYDPEGIDVALLKEVKEVKRARLTEYAAAKSSAEYHAKENGEHGVWQYKVDLALPCATQNELDIDDAKMLVANGVTSVTEGANMPTTLEATKYLQENGVLFVCGKAANAGGVATSALEMSQNSERLSWTFEEVDGKLKGIMETIYANISDAAKRYNATVGGKTDYVAGANIAGFEKVVDAMLAQGVC	GL0006021_V1_sf12880_FWD_prot2270974 (Qin2010)	-	GL0022549_MH0005_sf9438_FWD_prot0058913 (Qin2010), GL0101773_MH0014_sf21376_FWD_prot0430919 (Qin2010), GL0105300_V1_sf47386_FWD_prot2825560 (Qin2010), GL0104228_MH0065_sf33877_FWD_prot1411140 (Qin2010), GL0113224_MH0020_sf12756_FWD_prot0547445 (Qin2010), GL0037501_MH0048_sf15254_FWD_prot1069404 (Qin2010), GL0027421_MH0062_sf20309_FWD_prot1337074 (Qin2010), GL0013745_MH0032_C6051134_FWD_prot080145…	11 | 192	10 | 64	10 | 43	4 | 21	8 | 61	8 | 52	3 | 9	10 | 67	6 | 20	9 | 47	H = 0, M = 168, L = 24
1.034	COG0334 Glutamate dehydrogenase/leucine dehydrogenase [E]	RAYDRAFPYIGADVDVPAGDIGTGAREIGFMFGQYKRIRGSFEGVLTGKGLTYGGSLARTQATGYGLLYLTNALWKDNGLDLNGKTAAVSGSGNVAIYAIEKAQQLGVKVVTCSDSTGWIYDPEGIDVALLKEVKEVKRARLTEYAAAKSSAEYHAKENGEHGVWQYKVDLALPCATQNELDLDDAKMLVANGVTSVTEGANMPTTLEATKYLQENGVLFVGGKAANAGGVATSALEMSQNSERLSWTFEEVDGKLKGIMETIYANISDAAKRYDATVGGKTDYVAGANIAGFEKVVDAMLAQGVC	163622524_In-R_BABG01013743_FWD_prot1 (Kurokawa2007)	-	162558169_F1-S_BAAU01009307_FWD_prot2 (Kurokawa2007), GL0022549_MH0005_sf9438_FWD_prot0058913 (Qin2010), GL0101773_MH0014_sf21376_FWD_prot0430919 (Qin2010), GL0105300_V1_sf47386_FWD_prot2825560 (Qin2010), GL0104228_MH0065_sf33877_FWD_prot1411140 (Qin2010), GL0113224_MH0020_sf12756_FWD_prot0547445 (Qin2010), GL0037501_MH0048_sf15254_FWD_prot1069404 (Qin2010), GL0027421_MH0062_sf20309_FWD_prot13370…	10 | 185	9 | 43	9 | 33	3 | 10	8 | 78	8 | 63	5 | 15	9 | 64	6 | 19	9 | 45	H = 0, M = 166, L = 19
1.035	COG0334 Glutamate dehydrogenase/leucine dehydrogenase [E]	MSYVDEVLAQLIEKNPAEPEFHQAAKEVLESLRPVVEQNEEKFRKDALLERLVNPERQIKFRVPWVDDKGQVQVNTGYRVQFNSAIGPYKGGLRFHPSVNLGIIKFLGFEQVFKNSLTGLPIGGGKGGSDFDPKGKSDREVMAFCQSFMTELCRHIGADTDVPAGDIGVGGREIGYLYGQYKRIKNMYEGVLTGKGLTYGGSLARTEATGYGLLYYTEEMLKCNGHDLKGKTVVVSGAGNVAIYAVQKAQQLGAKVVTVSDSTGWIYDPEGIDVELLKEVKEVKRARLTEYAAARKSAEYHEGKGVWTIKCDVALPCATQNELNLDDAKALVANGVIAVAEGANMPTTLEATEYLQENGVLFAPGKASNAGGVATSALEMSQNSERLSWTFEEVDAKLK…	GL0059401_V1_sf2883_FWD_prot2733417 (Qin2010)	-	GL0018903_O2_sf62749_FWD_prot2102363 (Qin2010), 162706971_F2-W_BAAY01020922_FWD_prot1 (Kurokawa2007), GL0007424_MH0054_sf35186_FWD_prot1181174 (Qin2010), GL0084475_MH0050_C3967678_FWD_prot1107603 (Qin2010), GL0079129_V1_sf19067_FWD_prot2418195 (Qin2010), 163579637_In-E_BABE01005465_FWD_prot1 (Kurokawa2007), GL0073959_V1_sf35977_FWD_prot2421171 (Qin2010), GL0124172_MH0009_sf23446_FWD_prot0179697 (…	10 | 226	8 | 80	8 | 52	7 | 28	6 | 79	5 | 49	6 | 30	8 | 67	6 | 29	8 | 38	H = 2, M = 183, L = 41
1.036	COG0334 Glutamate dehydrogenase/leucine dehydrogenase [E]	MSYVDEVIESVVAKNPAEPEFHQAVKEVLESLRPVIEANEEKYRKVALLERMVEPERQIKFRVPWVDDKGQAHVNTGYRVQFNSAIGPYKGGIRLHPSVNIGIIKFLGFEQVFKNSLTSLPIGGGKGGSDFDPKGKSDREIMAFCQSFMTELCKYIGADTDVPAGDIGTGAREIGFMFGQYKRIRGVYEGVLTGKGLSYGGSLARTEATGYGLLYLTQELLKLNGIDIAGKTACVSGSGNVAIYAIEKATTNHPGSLLR	162593265_F1-T_BAAV01012217_FWD_prot2 (Kurokawa2007)	-	163620069_In-R_BABG01016198_FWD_prot2 (Kurokawa2007), GL0022970_V1_sf2537_FWD_prot2264969 (Qin2010), GL0073449_O2_sf5537_FWD_prot2032155 (Qin2010), GL0149738_MH0025_sf25983_FWD_prot0648987 (Qin2010), GL0114198_MH0002_sf27012_FWD_prot0009525 (Qin2010), GL0113762_MH0035_sf10454_FWD_prot0832653 (Qin2010), GL0288776_MH0006_sf31326_FWD_prot0075026 (Qin2010), GL0125894_MH0012_sf92321_FWD_prot0347510 (Q…	10 | 289	7 | 82	7 | 51	6 | 31	9 | 118	8 | 70	9 | 48	8 | 89	7 | 39	8 | 50	H = 2, M = 245, L = 42
1.037	COG0334 Glutamate dehydrogenase/leucine dehydrogenase [E]	MSYVDEVIAQVVEKNPVQPEFHQAVKEVLESLRVVVEANEEEFRKNALLERLTNPERQIMFRVPWVDDKGQVQVNTGFRVQFNSAIGPYKGGLRFHPSVNLGIIKFLGFEQVFKNSLTGLPIGGGKGGSDFDPKGKSDREIMAFCQSFMTELYRHIGADTDVPAGDIGVGGREIGYLYGQYKRIRGVYEGVLTGKGLTYGGSLARKEATGYGLLYMTREMLKENGIELAGKTAIVSGAGNVAIYAIEKAYQLGAKPVTATDSTGWIYDPEGVDLEALKEIKEVKRARLSEYTKYRPNAEYHEGKGVWSVKADIALPCATQNELQLEDAKALVANGVIAVCEGANMPTTLEATQYLQENGVLFVPGKAANAGGVATSALEMSQNSERLSWTFEEVDAKLQ…	GL0102417_MH0064_sf41310_FWD_prot1389205 (Qin2010)	-	GL0018903_O2_sf62749_FWD_prot2102363 (Qin2010), GL0084475_MH0050_C3967678_FWD_prot1107603 (Qin2010), GL0073025_V1_sf11605_FWD_prot2270301 (Qin2010), GL0113224_MH0020_sf12756_FWD_prot0547445 (Qin2010), GL0027421_MH0062_sf20309_FWD_prot1337074 (Qin2010), GL0293466_MH0006_sf68267_FWD_prot0086349 (Qin2010), GL0058927_MH0006_sf246852_FWD_prot0124073 (Qin2010), GL0006824_O2_sf2219_FWD_prot2022786 (Qin2…	10 | 247	9 | 86	9 | 58	7 | 28	7 | 91	6 | 58	7 | 33	8 | 70	7 | 30	8 | 40	H = 2, M = 203, L = 42
1.038	COG0334 Glutamate dehydrogenase/leucine dehydrogenase [E]	MSYVDDVLAKVIAKNPSEPEFHQAVTEVFETIRPLIEANEEEYKKQAVLERITEPERMIKFRVPWVDDNGQVQVNMGIRVQFNSAIGPYKGGLRFHPSVNQGIIKFLGFEQIFKNSLTGLPIGGGKGGSDFDPKGKSDREVMAFCQSFMTELCKHIGADTDVPAGDIGVGGREIGYLFGQYKRIKGLYEGVLTGKGLTYGGSLARTEATGYGLVYFTEEMLKCHDDDIVGKTIVVSGAGNVAIYAIEKCHQLGAKVVTCSDSTGWVYDPEGIDLDALKEIKEVKRARLTEYKNYRPNSEYHEGRGVWSVKCDVALPCATQNELFLEDAKQLVANGCIAVCEGANMPTTLDATKYLQENGVMFAPGKASNAGGVATSALEMSQNSERLSWTFEEVDSKLK…	225026601_0146_Ehall_FWD_prot (GutBugs2010)	GL0076438_V1_sf12800_FWD_prot2238835 (Qin2010)	254519464_0090_C7243FAA_FWD_prot (GutBugs2010), GL0059469_MH0045_sf27241_FWD_prot1016436 (Qin2010), GL0025210_MH0006_sf240119_FWD_prot0122512 (Qin2010), GL0045188_MH0079_sf28998_FWD_prot1713700 (Qin2010), GL0032066_MH0032_sf11249_FWD_prot0795645 (Qin2010), 162598191_F1-T_BAAV01007291_FWD_prot1 (Kurokawa2007), 220904422_0123_Ddesu_FWD_prot (GutBugs2010), 242310478_0172_Hpull_FWD_prot (GutBugs2010)…	10 | 291	10 | 94	9 | 54	9 | 40	8 | 102	7 | 53	8 | 49	10 | 95	8 | 36	10 | 59	H = 3, M = 244, L = 44
1.039	COG0334 Glutamate dehydrogenase/leucine dehydrogenase [E]	MMSYVDEVIDLVVKKNPAEPEFHQAVKEVLESLRVVVEANEEKFRKDALLERLVEPERQFKFRVPWVDDNGQVHVNTGYRVQFNSAIGPYKGGLRLHPSVNLGIIKFLGFEQIFKNSLTGLPIGGGKGGSDFDPKGKSDREIMAFCQSFMTELCKYIGADTDVPAGDIGTGAREIGYMFGQYKRIRGVFEGVLTGKGLTYGGSLARTEATGYGLLYLTQEMLKLNGIELAGKTVAVSGSGNVAIYATEKAQQLGAKVVTVSDSTGWVYDPEGIDLAALKEIKEVKRARLTEYKNYRPNAEYHEGRGVWSVKVDIALPCATQNELHLEDAKALVANGCIAVAEGANMPTTMEATEYLQENGVLFAPGKAANAGGVATSALEMSQNSERLSWTFEEVDGKL…	154502474_0267_Rgnav_FWD_prot (GutBugs2010), GL0067224_O2_sf6125_FWD_prot2033639 (Qin2010)	-	163301128_In-D_BABD01009564_FWD_prot1 (Kurokawa2007), 163275679_In-D_BABD01035009_FWD_prot2 (Kurokawa2007), 254519464_0090_C7243FAA_FWD_prot (GutBugs2010), 160932082_0105_Clept_FWD_prot (GutBugs2010), GL0059469_MH0045_sf27241_FWD_prot1016436 (Qin2010), GL0032066_MH0032_sf11249_FWD_prot0795645 (Qin2010), GL0114198_MH0002_sf27012_FWD_prot0009525 (Qin2010), GL0050173_MH0053_sf98956_FWD_prot1166624 (…	10 | 322	8 | 94	8 | 59	6 | 35	9 | 123	9 | 76	8 | 47	10 | 105	10 | 47	10 | 58	H = 3, M = 264, L = 55
1.04	COG0334 Glutamate dehydrogenase/leucine dehydrogenase [E]	MLTNEYLKRVYDGLAQRNANEPEFLQAVREVLESIQPVVEKHPEYEKAGLIERMVEPERIITFRVPWVDDQGKVQVNRGYRVQFNSAIGPYKGGLRFHPSVNQGILKFLGFEQIFKNSLTTLPMGGGKGGSDFDPHGKSDMEVMRFCQSFMTELYRHIGQFVDCPAGDIGVGGREVGYMFGQYKRLTNSFQGGMLTGKGLTFGGSLARTEATGYGLCYFTAEALKCMRNDSFEGKTVVISGSGNVAIYACQKAQSLGAKVVTMSDSNGYVYDPNGIDLAYVKELKEVRRGRIKEYAETHAGATYVADCSKVWTVPCDIALPCATQNEINKESAEALVKNGCTVVCEGANMPSTPEAIEVYLSNGVLYGPAKAANAGGVATSGLEMSQNSERLSWSFEEV…	162565149_F1-S_BAAU01002327_FWD_prot2 (Kurokawa2007)	-	162656605_F2-V_BAAX01003000_FWD_prot1 (Kurokawa2007), 210634109_0119_Cster_FWD_prot (GutBugs2010), 163633962_In-R_BABG01002305_FWD_prot2 (Kurokawa2007), 162561432_F1-S_BAAU01006044_FWD_prot2 (Kurokawa2007), GL0032066_MH0032_sf11249_FWD_prot0795645 (Qin2010), 229815143_0118_Cinte_FWD_prot (GutBugs2010), 220904422_0123_Ddesu_FWD_prot (GutBugs2010), GL0020819_MH0028_C2887127_FWD_prot0745039 (Qin2010…	10 | 167	8 | 65	7 | 43	5 | 22	8 | 58	5 | 36	6 | 22	6 | 44	4 | 19	5 | 25	H = 3, M = 130, L = 34
1.041	COG0334 Glutamate dehydrogenase/leucine dehydrogenase [E]	MLTNEYLKRVYDGLAQRNANEPEFLQAVREVLESIQPVVEKHPEYEKAGLIERLVEPERIITFRVPWVDDQGKVQVNRGYRVQFNSAIGPYKGGLRFHPSVNQGILKFLGFEQTFKNSLTTLPMGGGKGGSDFDPHGKSDMEVMRFCQSFMTELYRHIGQFVDCPAGDIGVGGREVGYMFGQYKRLTNSFQGGMLTGKGLTFGGSLARTEATGYGLCYFTAEALKCMRNDSFEGKTVVISGSGNVAIYACQKAQSLGAKVVTMSDSNGYVYDPNGIDLAYVKELKEVRRGRIKEYAETHAGVTYVADCSKVWTVPCDIALPCATQNEINKESAEALVKNGCTVVCEGANMPSTPEAIEVYLSNGVLYGPAKAANAGGVATSGLEMSQNSERLSWSFEEV…	257439619_0150_Fprau_FWD_prot (GutBugs2010)	-	163289625_In-D_BABD01021063_FWD_prot1 (Kurokawa2007), 162727312_F2-W_BAAY01001649_FWD_prot1 (Kurokawa2007), 160943964_0151_Fprau_FWD_prot (GutBugs2010), 162656605_F2-V_BAAX01003000_FWD_prot1 (Kurokawa2007), GL0103649_MH0025_sf48892_FWD_prot0659699 (Qin2010), 163633962_In-R_BABG01002305_FWD_prot2 (Kurokawa2007), 162561432_F1-S_BAAU01006044_FWD_prot2 (Kurokawa2007), 162848796_In-A_BABB01018316_FWD_…	10 | 164	8 | 64	7 | 42	5 | 22	8 | 57	5 | 35	6 | 22	6 | 43	4 | 18	5 | 25	H = 0, M = 130, L = 34
1.042	COG0334 Glutamate dehydrogenase/leucine dehydrogenase [E]	MLTDEYVKRVYNQVVARDGDQPEFLQAVYEVLDTLQPVVAKHPEYEKNGVLERIVEPERVVKFRVAWTDDEGKVQVNRGYRVQFNSAIGPYKGGLRFHPTVNESVIKFLGFEQILKNSLTTLPMGGGKGGSDFNPKGKSDAEVMRFCQAFMTELCRHIGQFTDVPAGDINVGGREIGYLFGQYKRIRDEYSGVLTGKGLEFGGSLARTEATGYGVCYYTQEALRVLRNDSFKGKTVVISGAGNVAIYAAQKAEELGAKVVTVSDSNGYVYDPNGIDVAVVKQIKEVERGRIKEYAERVTSAEYHEGCSGVWTVPCDIALPCATQNEIDEESAKALVANGCKVVCEGANMPSTPEAIEVYKSNKLLYGPAKAANAGGVAVSGLEMSQNSYRLSWTFEEVD…	213690939_0072_Blong_FWD_prot (GutBugs2010)	-	291455707_0065_Bbrev_FWD_prot (GutBugs2010), 163273362_In-B_BABC01000029_FWD_prot3 (Kurokawa2007), 171741727_0067_Bdent_FWD_prot (GutBugs2010), 163590735_In-M_BABF01010532_FWD_prot1 (Kurokawa2007), 218893683_0259_Paeru_FWD_prot (GutBugs2010), 163598796_In-M_BABF01002471_FWD_prot1 (Kurokawa2007), 162706971_F2-W_BAAY01020922_FWD_prot1 (Kurokawa2007), GL0007424_MH0054_sf35186_FWD_prot1181174 (Qin201…	10 | 226	8 | 65	6 | 41	7 | 24	9 | 91	6 | 52	9 | 39	9 | 70	5 | 23	9 | 47	H = 0, M = 207, L = 19
1.043	COG0334 Glutamate dehydrogenase/leucine dehydrogenase [E]	MLSIKVQAKQNTEVLFQGGYTMSYVDEVIEKVVAQNPAEPEFHQAVKEVLESLRAVVEANEEKFRKEALLERLVNPERQFKFRVPWVDDKGQVQVNTGYRVQFNSAIGPYKGGLRLHPSVNLGIIKFLGFEQIFKNSLTGLPIGGGKGGADFDPKGKSDREVMAFCQSFMTELCKYIGADTDVPAGDIGTGAREIGYMFGQYKRIRGVYEGVLTGKGLSYGGSLARTEATGYGLLYLTDEMLKCNGKSLKDATVCISGSGNVAIYATQKAQQLGAKVVTVSDSTGWIYDKDGIDVDLLKDVKEVKRARLTEYAKARPSAEYHEGRGVWTVPCDVALPCATQNELDIEDAKTLVANGCYAVAEGANMPTTLEATEYLQANNILFAPGKAANAGGVATSAL…	167748305_0012_Acacc_FWD_prot (GutBugs2010)	-	GL0069759_MH0065_sf13067_FWD_prot1402650 (Qin2010), 163275679_In-D_BABD01035009_FWD_prot2 (Kurokawa2007), 258507602_0208_Lrham_FWD_prot (GutBugs2010), 229553635_0209_Lrham_FWD_prot (GutBugs2010), 258538777_0210_Lrham_FWD_prot (GutBugs2010), 160932082_0105_Clept_FWD_prot (GutBugs2010), 239629559_0197_Lpara_FWD_prot (GutBugs2010), 191637511_0184_Lcase_FWD_prot (GutBugs2010), 227534310_0198_Lpara_FW…	10 | 287	8 | 92	8 | 58	6 | 34	8 | 106	7 | 66	8 | 40	8 | 89	7 | 40	8 | 49	H = 3, M = 234, L = 50
1.044	COG0334 Glutamate dehydrogenase/leucine dehydrogenase [E]	MSYVSEQLELLKKKNPNEPEFIQAATEVLTSLEPVIQANPQYEAAGILERITEPDRQIMFRVPWVDDNGKVQVNRGFRVQFNSAIGPYKGGLRLHPSVNLGIIKFLGFEQIFKNSLTGLPIGGGKGGSDFDPKGKSAREIMAFCQSFMTELFRHIGPDTDVPAGDIGTGAREIGYMFGQYKRIRNAFEGVLTGKGLTYGGSLARTEATGYGLLYFTNAMLKKNGIDIKGKTVVISGAGNVAIYACEKAQQMGAKVVTMSDSTGWIYDPEGINL	GL0080892_V1_sf3476_FWD_prot2538605 (Qin2010)	-	162619601_F1-U_BAAW01003548_FWD_prot2 (Kurokawa2007), GL0043830_O2_C4431014_FWD_prot1939574 (Qin2010), 163275679_In-D_BABD01035009_FWD_prot2 (Kurokawa2007), GL0052844_MH0045_sf6295_FWD_prot1012497 (Qin2010), 254519464_0090_C7243FAA_FWD_prot (GutBugs2010), GL0141614_MH0040_sf12729_FWD_prot0924831 (Qin2010), GL0059469_MH0045_sf27241_FWD_prot1016436 (Qin2010), GL0037377_MH0071_sf4994_FWD_prot1547836…	9 | 280	7 | 91	7 | 56	6 | 35	8 | 105	7 | 67	8 | 38	7 | 84	6 | 38	7 | 46	H = 3, M = 224, L = 53
1.045	COG0334 Glutamate dehydrogenase/leucine dehydrogenase [E]	MSYTEEVYERVVAQNPGEPEFHQAVKEVLDSLKVVIDKNEEKYRSLSVLERLVEPERIISFRVPWVDDNGKVQVNKGYRVQFNSAIGPYKGGLRFHPTVNQSILKFLGFEQVFKNSLTGLPIGGGKGGSNFDPKGKSDREVMAFCQSFMTELCKYIGADTDVPAGDIGVGGREIGYLFGQYKRVRDLYEGVLTGKGLTYGGSLIRTEATGYGVVYILNELMKDHNDSLDGKTVVVTGSGNVAIYAVQKATQLGAKVVAMCDSNGYIHDPNGINLDIVKDIKEVKRGRIKEYADRVEGATYTEGVGIWNIKCDVYLPCATQNELDLDGVKTLIANGCKYIVEGANMPTTREATDYAMANGVLFLPGKASNAGGVATSALEMSQNSQRLSWTSEEVDAKLH…	153811116_0269_Robeu_FWD_prot (GutBugs2010)	-	GL0077351_V1_sf44297_FWD_prot2562720 (Qin2010), GL0049359_MH0086_sf107725_FWD_prot1916146 (Qin2010), GL0021234_MH0076_sf32904_FWD_prot1652734 (Qin2010), 162719426_F2-W_BAAY01009535_FWD_prot2 (Kurokawa2007), GL0018903_O2_sf62749_FWD_prot2102363 (Qin2010), GL0025210_MH0006_sf240119_FWD_prot0122512 (Qin2010), GL0045188_MH0079_sf28998_FWD_prot1713700 (Qin2010), 162598191_F1-T_BAAV01007291_FWD_prot1 (…	9 | 197	8 | 62	6 | 37	7 | 25	7 | 73	4 | 45	7 | 28	8 | 62	5 | 26	8 | 36	H = 2, M = 161, L = 34
1.046	COG0334 Glutamate dehydrogenase/leucine dehydrogenase [E]	MSKYVDRVLAELKEKNAHEAEFLQTAEEVLSTLGPVVDAHPEYEKVALLERMVEPERTIEFRVPWVDDNGAVHVNRGYRVQFNGAIGPYKGGLRFAPSVNLSIMKFLGFEQTFKNSLTTLPMGGAKGGSDFDPNGKSDAEVMRFCQSFMTELYRHIGPDVDIPAGDLGVGAREIGYLYGQYRKIRGAFENGTITGKGMSFGGSLVRPEATGYGAVYYVEAVMKHENDTIEGKSVVVSGFGNVAWGICKKLAELGAKAVTLSGPDGYIYDPEGVVTEEKINYMLEMRASGRNKVQDYADKFGVQFFPGEKPFGVKADIVMPAATQNDVRMEEAKKMVANGLKYYIEVANMPTTNEALKFLMEQKNMVVAPSKAVNAGGVLVSGLEMSQNSERYSWTAEEV…	GL0014578_V1_sf21714_FWD_prot2244047 (Qin2010)	-	GL0046087_V1_sf71207_FWD_prot2831790 (Qin2010), 223982603_0175_Hfili_FWD_prot (GutBugs2010), GL0059538_V1_sf4660_FWD_prot2470131 (Qin2010), GL0236179_um_sf702014_FWD_prot3153229 (Qin2010)	9 | 93	3 | 22	3 | 16	1 | 6	7 | 47	5 | 23	6 | 24	7 | 24	6 | 12	3 | 12	H = 1, M = 81, L = 11
1.047	COG0334 Glutamate dehydrogenase/leucine dehydrogenase [E]	MLTDEYVKRVYTQVEQRDGDQPEFLQAVLEVFESLEPVVAKHPEYEKAGVLERLVEPERVVKFRVAWTDDEGKVQVNRGYRVQFNSAIGPYKGGLRFHPSVNEGVIKFLGFEQILKNSLTTLPMGGGKGGSDFDPKGKSDAEVMRFCQAFMTELCRHIGQFTDVPAGDINVGGREIGYLFGQYKRIRDEYSGVLTGKGLEFGGSLARTEATGYGLCYYTAEALRVLKNDSFEGKIVAISGSGNVAIFATEKAQALGAKVVTASDSNGYIYDPNGIQLDVVKDIKLGHRGRIKEYAERVPGSEYHEGCKGVWTVPCDIALPCATQNEIDEESAKTLVANGCTVVCEGANMPSTPEAIAVYQANNVLYGPAKAANAGGVAVSGLEMSQNSYRLSWSFEEVD…	283454967_0068_Bdent_FWD_prot (GutBugs2010)	163273112_In-B_BABC01000279_FWD_prot3 (Kurokawa2007), GL0004616_V1_sf41036_FWD_prot2561581 (Qin2010)	171741727_0067_Bdent_FWD_prot (GutBugs2010), 163590735_In-M_BABF01010532_FWD_prot1 (Kurokawa2007), 218893683_0259_Paeru_FWD_prot (GutBugs2010), 163598796_In-M_BABF01002471_FWD_prot1 (Kurokawa2007), GL0025210_MH0006_sf240119_FWD_prot0122512 (Qin2010), GL0045188_MH0079_sf28998_FWD_prot1713700 (Qin2010), 162598191_F1-T_BAAV01007291_FWD_prot1 (Kurokawa2007), GL0001406_MH0069_sf11125_FWD_prot1492135 (…	9 | 203	8 | 57	6 | 35	7 | 22	8 | 81	6 | 44	8 | 37	9 | 65	4 | 18	9 | 47	H = 0, M = 189, L = 14
1.048	COG0334 Glutamate dehydrogenase/leucine dehydrogenase [E]	MLTDEYVKRVYAQVEQRDGDQPEFLQAVREVFETIQPVVEKHPEYEKAGVLERIVEPERVVKFRVAWTDDEGKVQVNRGYRVQFNSAIGPYKGGLRFHPTVNEGVIKFLGFEQILKNSLTTLPMGGGKGGSDFNPKGRSDAEVMRFCQAFMTELCRHIGQFTDVPAGDINVGGREIGYLFGQYKRIRDEYSGVLTGKGLEFGGSLARTEATGYGVCYYTQEALRVLKNDSFEGKTVVVSGSGNVAIYAVQKAEELGAKVVTVSDSNGYVYDPNGIDVAVVKQIKEVERGRIKEYAERVPSAEYHEGCSGVWTVPCDIALPCATQNEVNGESAEALVKNGCKVVVEGANMPSTPEAIEVYQKNGLLYGPAKAANAGGVAVSGLEMSQNSYRLSWSFEEVD…	224283966_0064_Bbifi_FWD_prot (GutBugs2010)	-	171741727_0067_Bdent_FWD_prot (GutBugs2010), 163590735_In-M_BABF01010532_FWD_prot1 (Kurokawa2007), 218893683_0259_Paeru_FWD_prot (GutBugs2010), 163598796_In-M_BABF01002471_FWD_prot1 (Kurokawa2007), 162651007_F2-V_BAAX01008598_FWD_prot3 (Kurokawa2007), GL0025210_MH0006_sf240119_FWD_prot0122512 (Qin2010), GL0045188_MH0079_sf28998_FWD_prot1713700 (Qin2010), 162598191_F1-T_BAAV01007291_FWD_prot1 (Kur…	9 | 203	8 | 61	6 | 39	7 | 22	8 | 77	5 | 41	8 | 36	9 | 65	5 | 19	9 | 46	H = 0, M = 189, L = 14
1.049	COG0334 Glutamate dehydrogenase/leucine dehydrogenase [E]	RVPWVDDNGKVQVNRGFRIQFNSAIGPYKGGLRLHPSVYSGIIKFLGFEQIFKNSLTTLPMGGGKGGSDFNPKGKSDGEVMRFCQSFMTELCKHIGPDCDVPAGDIGTGAREIGYMFGQYKRIRNEWSGVLTGKGLTYGGSLARTEATGFGLCYFTEEMLKANGKSFKDQTVVISGSGNVAIYATKKATEFGAKVVALSDSNGYIYDPDGIDLPVVQQIKEVERGRIKEYVERTSHANATYTEGCSGIWSIKCDIALPCATQNEIDAESAKKLAANGCYAVSEGANMPSTPEAIDVYFENKMLYGPAKAANAGGVATSGLEMSQNSERLSWTFEEVDGKLHNIMKEIFKSCDEAAKEFGMEGNYMAGANIAGFLKVAEAMKAQGCV	GL0102057_MH0065_sf34791_FWD_prot1411473 (Qin2010)	-	GL0087248_MH0082_sf70259_FWD_prot1815372 (Qin2010), GL0101351_um_sf387772_FWD_prot3049440 (Qin2010), GL0051671_MH0077_sf37253_FWD_prot1678839 (Qin2010), GL0013171_MH0030_sf29411_FWD_prot0757494 (Qin2010), GL0100623_MH0075_sf59977_FWD_prot1640210 (Qin2010), GL0319769_um_sf779614_FWD_prot3183961 (Qin2010), GL0027421_MH0062_sf20309_FWD_prot1337074 (Qin2010), GL0293466_MH0006_sf68267_FWD_prot0086349 …	8 | 157	7 | 46	6 | 27	5 | 19	7 | 59	5 | 39	6 | 20	6 | 52	5 | 21	6 | 31	H = 3, M = 135, L = 19
1.05	COG0334 Glutamate dehydrogenase/leucine dehydrogenase [E]	MTELCKYIGADVDVPAGDIGTGAREIGFMFGQYKRIRGTYEGVLTGKGLSYGGSLARTEATGYGLLYITEELMKCHGDSLEGKTIAVSGAGNVAIYAIQKAQQLGAKVVTCSDSTGWIYDPEGIDVELLREVKEVKRARLTEYAAARKSAEYHEKKNGEHGVWSVKCDIALPCATQNELDLEDAKQLVANGVKAVCEGANMPTTLEATEYFQNNGVMFICGKAANAGGVATSALEMSQNSERLSWTFEEVDAKLKNIMVNIYHNIDDAAKRYGMEGNYVAGANIAGFEKVVNAMLAQGVY	GL0035867_O2_sf33506_FWD_prot2010507 (Qin2010)	-	GL0067781_V1_sf33632_FWD_prot2249677 (Qin2010), 162642876_F2-V_BAAX01016729_FWD_prot3 (Kurokawa2007), GL0152490_MH0040_sf57244_FWD_prot0935969 (Qin2010), GL0108593_MH0045_sf26675_FWD_prot1016343 (Qin2010), GL0116059_MH0066_sf30701_FWD_prot1449286 (Qin2010), 162706971_F2-W_BAAY01020922_FWD_prot1 (Kurokawa2007), GL0007424_MH0054_sf35186_FWD_prot1181174 (Qin2010), GL0079129_V1_sf19067_FWD_prot241819…	8 | 115	4 | 30	4 | 21	3 | 9	6 | 42	4 | 25	6 | 17	7 | 43	4 | 15	7 | 28	H = 0, M = 103, L = 12
1.051	COG0334 Glutamate dehydrogenase/leucine dehydrogenase [E]	MTELCKYIGADTDVPAGDIGTGAREIGYMFGQYKKIRGLYEGVLTGKGLSYGGSLARTEATGYGLLYLTEEMLKCNGHDIKGKTVCVSGSGNVAIYATQKAQQLGAKVVTVSDSTGWVYDPEGIDVALLKEVKEVKRARLTEYAAARPSAEYHEGRGVWSIPVDIALPCATQNELLLDDAKQLVANGCIAVAEGANMPTTLEATEYLQKNNVLFAPGKAANAGGVATSALEMSQNSERLSWTFEEVDAKLQNIMVNIFHNLDDAAKRYNMEGDYVAGANIAGFEKVADAMLAQGVC	GL0074210_MH0048_sf4874_FWD_prot1068559 (Qin2010)	-	GL0073025_V1_sf11605_FWD_prot2270301 (Qin2010), GL0113224_MH0020_sf12756_FWD_prot0547445 (Qin2010), GL0288776_MH0006_sf31326_FWD_prot0075026 (Qin2010), GL0058927_MH0006_sf246852_FWD_prot0124073 (Qin2010), GL0006824_O2_sf2219_FWD_prot2022786 (Qin2010), GL0059866_MH0035_sf24614_FWD_prot0835534 (Qin2010), GL0122655_MH0009_sf58045_FWD_prot0190737 (Qin2010), GL0029395_MH0020_sf4590_FWD_prot0536555 (Qi…	8 | 161	8 | 40	6 | 24	5 | 16	8 | 56	6 | 32	8 | 24	8 | 65	7 | 27	8 | 38	H = 0, M = 148, L = 13
1.052	COG0334 Glutamate dehydrogenase/leucine dehydrogenase [E]	MSYVDQVIDRVVEQNPAQPEFHQAVKEVLESLRPVIEANEERYRKEALLERLTTPERQILFRVPWVDDNGQVQVNNGFRVQFNSAIGPYKGGLRLHPSVNLGIIKFLGFEQVFKNSLTGLPIGGGKGGSDFDPKGKSDREVMAFCQSFMTELYRHIGADTDVPAGDIGTGAREIGYLYGQYKRIRGLYEGVLTGKGLSYGGSLARKEATGYGLLYFTEEMLRANGHSLEGKTVAVSGAGNVAIYAIEKAWQLGAKPVSCSDSTGWIYDPDGIDVELLKKIKEVDRARLTAYQAARPRAEYHAGRGVFAGVRCDVALPCATQNELLLEDAQALVANGCIAVAEGANMPTTLEATAYLQAHGVLFAPGKASNAGGVATSALEMTQNSERLSWTFAEVDAKL…	GL0093070_MH0012_sf27917_FWD_prot0304898 (Qin2010)	-	GL0018903_O2_sf62749_FWD_prot2102363 (Qin2010), GL0073449_O2_sf5537_FWD_prot2032155 (Qin2010), GL0140405_MH0081_sf2625_FWD_prot1763422 (Qin2010), GL0149738_MH0025_sf25983_FWD_prot0648987 (Qin2010), GL0114198_MH0002_sf27012_FWD_prot0009525 (Qin2010), GL0288776_MH0006_sf31326_FWD_prot0075026 (Qin2010), GL0125894_MH0012_sf92321_FWD_prot0347510 (Qin2010), 110679695_0265_Rdeni_FWD_prot (GutBugs2010), …	8 | 318	8 | 100	7 | 64	7 | 36	8 | 120	8 | 76	8 | 44	8 | 98	8 | 42	8 | 56	H = 2, M = 272, L = 44
1.053	COG0334 Glutamate dehydrogenase/leucine dehydrogenase [E]	MSYVDEIIAQVIEQNPSEPEFHQAVREVLDSLRVVVDAHEDEYRRNALLERLVNPERQIKFRVPWIDDNGQAHINTGYRVQFNSAIGPYKGGLRLHPSVNLGIIKFLGFEQVFKNSLTGLPIGGGKGGSDFDPKGKSDREIMAFCQSFMLELYRYIGADTDVPAGDIGTGAREIGYMFGQYKRIKGLFEGVLTGKGLTYGGSLARTEATGYGLLYITEEMLKCNGIELRGKTIAVSGSGNVAIYAIEKAQQLGAKVVTASDSTGWIYDPDGIDLAALKEIKEVNRARLTEYKKYRPNSEYHEGKGVWGVKADIALPCATQNELDIEDAKKLVENGVIAVCEGANMPTTIEATDYLREHGVYFLPGKAANAGGVATSALEMSQNSERLNWTFEKVDSKLQ…	GL0067908_O2_sf13025_FWD_prot2181176 (Qin2010)	-	GL0018903_O2_sf62749_FWD_prot2102363 (Qin2010), GL0073449_O2_sf5537_FWD_prot2032155 (Qin2010), GL0028762_MH0063_sf4835_FWD_prot1356043 (Qin2010), GL0149738_MH0025_sf25983_FWD_prot0648987 (Qin2010), GL0114198_MH0002_sf27012_FWD_prot0009525 (Qin2010), GL0113224_MH0020_sf12756_FWD_prot0547445 (Qin2010), GL0027421_MH0062_sf20309_FWD_prot1337074 (Qin2010), GL0293466_MH0006_sf68267_FWD_prot0086349 (Qin…	8 | 293	8 | 94	8 | 59	6 | 35	8 | 109	7 | 67	8 | 42	8 | 90	7 | 41	8 | 49	H = 2, M = 236, L = 55
1.054	COG0334 Glutamate dehydrogenase/leucine dehydrogenase [E]	MSYTEEVYERVVAQNPNEPEFHQAVKEVLDSLKVVIDKNEEKYRKLSILERLVEPERIISFRVPWVDDKGVVQVNKGYRVQFNSAIGPYKGGLRFHPSVNQGILKFLGFEQIFKNSLTGLPIGGGKGGSNFDPKGKSDREVMAFCQSFMTELSKYIGADMDVPAGDIGVGGREIGYLYGQYKRNRGLYEGVLTGKGLSYGGSLIRTQATGYGLVYMLNEMVKAKNDTISGKTLIVTGSGNVAIYAVEKAAELGGKVVAMCDSNGYIYDPEGIKLDIVKDIKEVKRGRIKEYADRVEGATYTEGKGIWNIKCDIYLPCATQNELDLDAVKILIANGCKYVAEGANMPTTREATDYLMANGVTFMPGKAANAGGVATSALEMCQNSARLSWTAEEVDTKLH…	253578145_0266_R5139BFAA_FWD_prot (GutBugs2010)	-	GL0009493_V1_sf29821_FWD_prot2363509 (Qin2010), GL0059469_MH0045_sf27241_FWD_prot1016436 (Qin2010), GL0032066_MH0032_sf11249_FWD_prot0795645 (Qin2010), 220904422_0123_Ddesu_FWD_prot (GutBugs2010), GL0050173_MH0053_sf98956_FWD_prot1166624 (Qin2010), GL0125894_MH0012_sf92321_FWD_prot0347510 (Qin2010), GL0093873_MH0003_sf1959_FWD_prot0026366 (Qin2010), GL0193659_MH0012_sf44189_FWD_prot0319599 (Qin20…	8 | 231	7 | 67	6 | 42	6 | 25	8 | 85	5 | 50	8 | 35	8 | 79	8 | 35	8 | 44	H = 3, M = 189, L = 39
1.055	COG0334 Glutamate dehydrogenase/leucine dehydrogenase [E]	MALKNQYLIDLLETVKKRNAGEPEFIQAVTEVFESLQPVVEKRQDLVDAGVFERIVEPERQIMFRVPWVDDNGKTQVNRGFRIQFNSAIGPYKGGIRLHPSVYLGIIKFLGFEQVFKNSLTTLPMGGGKGGSDFDPKGKSDGEIMRFCQSFMTELCRHIGPDCDVPAGDIGTGGREIGYMFGQYKRLRNEFSGVLTGKGLTYGGSLARTEATGYGLCYFTNEMLKANGKSFDGKTVVISGSGNVAIYATEKATQYGAKVVALSDSNGYIHDPDGIELDVVKQIKEVERKRIKEYVNRTSHKNVTYTEGCSGIWTIKCDIALPCATQNEINGESAQALVNNGCFAVAEGANMPSTPEAIEVYLSNGLLYGPAKAANAGGVATSGLEMSQNSMRYSWTFEE…	GL0038101_O2_sf5925_FWD_prot1945740 (Qin2010)	-	GL0186578_MH0006_sf240119_FWD_prot0122511 (Qin2010), GL0485699_um_sf81204_FWD_prot2931317 (Qin2010), GL0027421_MH0062_sf20309_FWD_prot1337074 (Qin2010), GL0293466_MH0006_sf68267_FWD_prot0086349 (Qin2010), 110679695_0265_Rdeni_FWD_prot (GutBugs2010), GL0624661_um_sf777274_FWD_prot3182809 (Qin2010), 167771706_0013_Acoli_FWD_prot (GutBugs2010), GL0110304_MH0070_sf37709_FWD_prot1526674 (Qin2010), GL0…	8 | 118	4 | 34	3 | 20	4 | 14	5 | 39	3 | 22	5 | 17	7 | 45	4 | 17	7 | 28	H = 2, M = 100, L = 16
1.056	COG0334 Glutamate dehydrogenase/leucine dehydrogenase [E]	MALKNQYLIDLLETVKKRNAGEPEFIQAVTEVFESLQPVVEKRQDLVDAGVFERIVEPERQIMFRVPWVDDNGKTQVNRGFRIQFNSAIGPYKGGIRLHPSVYLGIIKFLGFEQIFKNSLTTLPMGGGKGGSDFDPKGKSDGEIMRFCQSFMTELCRHIGPDCDVPAGDIGTGGREIGYMFGQYKRMRNEFSGVLTGKGLTYGGSLARTEATGYGLCYFTNEMLKANGKSFDGKTVVISGSGNVAIYATEKATQYGAKVVALSDSNGYIHDPDGIELDVVKQIKEVERKRIKEYVNRTSHKNVTYTEGCSGIWTIKCDIALPCATQNEINGESAQALVNNGCFAVAEGANMPSTPEAIEVYLSNGLLYGPAKAANAGGVATSGLEMSQNSMRYSWTFEE…	167751558_0148_Esira_FWD_prot (GutBugs2010)	-	GL0101351_um_sf387772_FWD_prot3049440 (Qin2010), GL0013171_MH0030_sf29411_FWD_prot0757494 (Qin2010), GL0485699_um_sf81204_FWD_prot2931317 (Qin2010), GL0027421_MH0062_sf20309_FWD_prot1337074 (Qin2010), GL0293466_MH0006_sf68267_FWD_prot0086349 (Qin2010), GL0093873_MH0003_sf1959_FWD_prot0026366 (Qin2010), GL0624661_um_sf777274_FWD_prot3182809 (Qin2010), 167771706_0013_Acoli_FWD_prot (GutBugs2010), G…	8 | 118	4 | 34	3 | 20	4 | 14	5 | 38	3 | 22	5 | 16	7 | 46	4 | 18	7 | 28	H = 3, M = 99, L = 16
1.057	COG0334 Glutamate dehydrogenase/leucine dehydrogenase [E]	MSYVDEVLAYVVAKNPAQPEFHQAVKEVLESLRVVIEANEEEYRKDALLERLITPERVIMFRVPWVDDKGNVQVNNGFRVQFNSAIGPYKGGLRFHPSVNLGIIKFLGFEQIFKNSLTGLPIGGGKGGSDFDPKGKSDREVMAFCQSFMTELCKHIGADTDVPAGDIGVGGREIGFLYGQYKRIRNLYEGVLTGKGLTYGGSLARTEATGYGLLYLTEEMLKCNGKDIAGKTIAVSGSGNVAIYAIQKAQQLGAKPVTCSDSTGWVYDPEGIDVALLKEVKEVHRARLTEYAAKRPSAEYHDKATEGTNQWSVKVDIALPCATQNELNIDDAKALVANGVFAVAEGANMPTTLEATEYFQNNGILFCPGKASNAGGVATSALEMSQNSERLSWTFEEVD…	260438470_0079_Bcros_FWD_prot (GutBugs2010)	-	GL0014579_MH0039_sf31049_FWD_prot0912056 (Qin2010), 254519464_0090_C7243FAA_FWD_prot (GutBugs2010), GL0144866_MH0065_C4598890_FWD_prot1433946 (Qin2010), GL0059469_MH0045_sf27241_FWD_prot1016436 (Qin2010), GL0028762_MH0063_sf4835_FWD_prot1356043 (Qin2010), GL0032066_MH0032_sf11249_FWD_prot0795645 (Qin2010), GL0084475_MH0050_C3967678_FWD_prot1107603 (Qin2010), 212703003_0124_Dpige_FWD_prot (GutBugs…	7 | 187	7 | 69	7 | 44	6 | 25	5 | 62	4 | 38	5 | 24	7 | 56	5 | 25	7 | 31	H = 3, M = 148, L = 36
1.058	COG0334 Glutamate dehydrogenase/leucine dehydrogenase [E]	MSYVDEVIERVVAQNPAQPEFHQAVREVLESLRPVVEANEEKFRREALLERLTTPERQILFRVPWVDDKGQVQVNNGFRVQFNSAIGPYKGGLRLHPSVNLGIIKFLGFEQVFKNSLTGLPIGGGKGGSDFDPKGKSDREVMAFCQSFMTELFRHIGADTDVPAGDIGTGAREIGYMYGQYKRIRDVYEGVLTGKGLSYGGSLARREATGYGLLYFTEEMLKANGTDIAGKIVSVSGAGNVAIYAIEKAWQLGAKPVTCSDSTGWVYDPDGIDVELLKEIKEVRRARLTAYAEARPGGIYHEGRGVWGVKADVALPCATQNELTLEDAKMLVANGVIAVAEGANMPTTLDATAYLQEKGVLFAPGKASNAGGVATSALEMSQNSERLQWT	GL0089996_MH0043_sf1578_FWD_prot0972754 (Qin2010)	-	GL0116766_V1_sf30395_FWD_prot2557371 (Qin2010), GL0018903_O2_sf62749_FWD_prot2102363 (Qin2010), GL0073449_O2_sf5537_FWD_prot2032155 (Qin2010), GL0140405_MH0081_sf2625_FWD_prot1763422 (Qin2010), GL0149738_MH0025_sf25983_FWD_prot0648987 (Qin2010), GL0114198_MH0002_sf27012_FWD_prot0009525 (Qin2010), GL0288776_MH0006_sf31326_FWD_prot0075026 (Qin2010), GL0125894_MH0012_sf92321_FWD_prot0347510 (Qin2010…	7 | 283	7 | 95	7 | 62	6 | 33	6 | 111	6 | 72	6 | 39	6 | 77	6 | 34	6 | 43	H = 2, M = 237, L = 44
1.059	COG0334 Glutamate dehydrogenase/leucine dehydrogenase [E]	MSYVDEVIDLIVKENPDEPEFHQAVKEVLESLRVVIEENEEQYRKDALLERLVNPERQIKFRVPWVDDNGQVQVNTGYRVQFNSAIGPYKGGLRFHPSVNVGIIKFLGFEQIFKNSLTGLPIGGGKGGSNFDPKGKSDREVMAFCQSFMTELCKYIGADTDVPAGDIGVGGREIGYLFGQYKRIQGLYEGVLTGKGLTFGGSLARTEATGYGLLYFANAMLKANGETLEGKTVIMSGAGNVAIYAIEKAYQLGAKPVTCSDSTGWIYDPEGIDVELLKEIKEVRRERLTAYAEARPSAEYHEGKGVWTVKADVAFPCATQNELDIDDAKTLVENGVIAVAEGANMPTTLEATEYLIENGVLFSPGKASNAGGVATSALEMSQNSQRLSWTFEEVDSRLQ…	288561017_0228_Mrumi_FWD_prot (GutBugs2010)	-	222445190_0231_Msmit_FWD_prot (GutBugs2010), 261350251_0230_Msmit_FWD_prot (GutBugs2010), GL0096011_V1_sf12411_FWD_prot2814642 (Qin2010), 148642948_0229_Msmit_FWD_prot (GutBugs2010), GL0059469_MH0045_sf27241_FWD_prot1016436 (Qin2010), GL0025210_MH0006_sf240119_FWD_prot0122512 (Qin2010), GL0045188_MH0079_sf28998_FWD_prot1713700 (Qin2010), GL0032066_MH0032_sf11249_FWD_prot0795645 (Qin2010), 1625981…	7 | 155	6 | 51	5 | 31	5 | 20	5 | 59	4 | 37	4 | 22	6 | 45	3 | 18	6 | 27	H = 3, M = 121, L = 31
1.06	COG0334 Glutamate dehydrogenase/leucine dehydrogenase [E]	MSQYVDRVLAELKEKNANEPEFLQTAEEVLSSLGPVVDAHPEYEKVALLERMVEPERTIEFRVPWVDDNGQVHVNRGYRVQFNGAIGPYKGGLRFAPSVNLSIMKFLGFEQTFKNSLTTLPMGGAKGGSDFDPNGKSDAEVMRFCQSFMTELYRHIGPDVDIPAGDLGVGAREIGYMYGQYRKIRGAFENGTITGKGMSFGGSLIRPEATGYGAVYYVEAVMKHENDTLEGKTVALAGFGNVAWGAAKKLAELGAKAVTLSGPDGYIYDPDGVVTEEKINYMLEMRASGRNKVQDYADKFGVQFFPGEKPWGQKVDIVMPCATQNDVDLEQAKRIVANNIKYYIEVANMPTTNEALKFLMEQPNMVVAPSKAVNAGGVLVSGLEMSQNSERYSWTAEEV…	283797561_0092_CM621_FWD_prot (GutBugs2010)	-	GL0059538_V1_sf4660_FWD_prot2470131 (Qin2010), GL0236179_um_sf702014_FWD_prot3153229 (Qin2010)	7 | 67	3 | 22	3 | 16	1 | 6	5 | 29	4 | 18	3 | 11	4 | 16	4 | 9	1 | 7	H = 1, M = 55, L = 11
1.061	COG0334 Glutamate dehydrogenase/leucine dehydrogenase [E]	MSITNEYLKGVYDGLVQRNPEQKEFLQAAEEVLESLEPVIAAHPEYEKAGLIERMVEPERVVMFRVPWVDDNGKVQVNRGYRVQFNSAIGPYKGGLRFHPSVNLSIIKFLGFEQCFKNSLTGLPMGGGKGGADFDPHGKSDGEVMRFCQSFMTELYRHIGPDTDVPAGDIGVGGREVGYLFGQYKRIRNEFTGVLTGKGIPFGGSLARTEATGYGLCYFADEMLKANGKSFQGAKVVISGSGNVAIYANQKATQLGGKVIAMSDSNGYIVDENGIDYKVMQEIKEVKRARIKTYLDYVPTAKYVEGSQGIWTVACDIALPCATQNELPLEGAKALVANGCYAVAEGANMPSTPEAIAYLQANNVLFAPAKASNAGGVATSGLEMSQNSLRLGWTFEEVD…	261366321_0286_Svari_FWD_prot (GutBugs2010)	-	GL0141614_MH0040_sf12729_FWD_prot0924831 (Qin2010), 294638189_0128_Etard_FWD_prot (GutBugs2010), GL0042596_V1_sf2853_FWD_prot2850960 (Qin2010), GL0112652_MH0064_sf40074_FWD_prot1389063 (Qin2010), GL0100623_MH0075_sf59977_FWD_prot1640210 (Qin2010), GL0319769_um_sf779614_FWD_prot3183961 (Qin2010), GL0062938_V1_sf45021_FWD_prot2751330 (Qin2010), GL0125894_MH0012_sf92321_FWD_prot0347510 (Qin2010), GL…	7 | 138	6 | 58	6 | 35	4 | 23	5 | 49	3 | 31	5 | 18	5 | 31	5 | 12	4 | 19	H = 0, M = 121, L = 17
1.062	COG0334 Glutamate dehydrogenase/leucine dehydrogenase [E]	MSIKNKYLAGLMERVIKRNPNEPEFHQAVEEMLETLDPVADRHPEYIEKGVFDMIVEPERVIKFRVPWMDDNGNIQVNRGYRVQFNSAIGPYKGGLRFHPSVYEGIIKFLGFEQIFKNSLTGLPIGGAKGGSDFDPKGKSDNEVMRFCQSFMTELYRHIGADTDVPAGDIGVGGREIGYLFGQYKRIVNQNDGVLTGKGLNYGGSLVRTEATGYGLCYYTEVMLKHHHTSFKGKTVVISGSGNVAIYACEKATQLGAKVITMSDSNGYIIDKRGIDLALVKELKEVKRKRIKEYIKHHPEAEYHEGCSGVWGVKCDIALPCATQNELNGEAAKKLVKNGVYAVCEGANMPSTPEAIAEFQKKGVLFGPAKATNAGGVATSALEMCQNSSRHPWSFEDVD…	GL0072983_V1_sf109072_FWD_prot2788473 (Qin2010)	-	GL0048739_MH0055_sf81635_FWD_prot1222048 (Qin2010), GL0004634_O2_sf37440_FWD_prot1994599 (Qin2010), GL0060589_O2_sf72580_FWD_prot2104269 (Qin2010), GL0072037_MH0062_sf54643_FWD_prot1342738 (Qin2010), GL0120790_MH0014_sf17598_FWD_prot0428785 (Qin2010), GL0100314_V1_sf26471_FWD_prot2485875 (Qin2010), GL0021661_MH0054_sf32849_FWD_prot1180777 (Qin2010), GL0028305_MH0053_sf81778_FWD_prot1162073 (Qin20…	7 | 124	6 | 49	5 | 32	5 | 17	4 | 40	2 | 23	4 | 17	6 | 35	4 | 15	5 | 20	H = 3, M = 100, L = 21
1.063	COG0334 Glutamate dehydrogenase/leucine dehydrogenase [E]	MSIKNAYLNEVYQGLVKRNAEQKEYLQAVEEVLESLEPVVEAHPEYEKASLIERLVEPERIIMFRVPWVDDAGKVQVNRGYRVQFNSAIGPYKGGLRFHSSVNLSILKFLGFEQCFKNSLTSLPMGGGKGGSDFDPHGKSDAEVMRFCQSFMTELYRHIGPDTDVPAGDIGVGGREIGFLFGQYKRIRDEYSGILTGKGIPFGGSLARTEATGYGLCYFAKEMLADAGKSFEGQRVVISGSGNVATYANQKATQMGGKVIAMSDSNGYIVDENGIDYKVIKEIKEVKRARIKTYLDYVPTAKYVEGSKGIWTVPCDIALPCATQNELQLEGAEALVANGCYAVAEGANMPSTPEAIAYLQSHGILFAPAKTANAGGVATSG	162655529_F2-V_BAAX01004076_FWD_prot1 (Kurokawa2007)	-	GL0017633_MH0037_sf8785_FWD_prot0874774 (Qin2010), GL0313337_MH0012_sf158408_FWD_prot0375954 (Qin2010), GL0232676_um_sf452026_FWD_prot3070535 (Qin2010), GL0012123_V1_sf1964_FWD_prot2609805 (Qin2010), GL0041689_MH0063_sf75855_FWD_prot1371287 (Qin2010), GL0107247_MH0059_sf67243_FWD_prot1284639 (Qin2010), GL0125894_MH0012_sf92321_FWD_prot0347510 (Qin2010), GL0193659_MH0012_sf44189_FWD_prot0319599 (Q…	7 | 76	5 | 25	4 | 16	3 | 9	3 | 17	1 | 9	3 | 8	6 | 34	4 | 11	5 | 23	H = 0, M = 61, L = 15
1.064	COG0334 Glutamate dehydrogenase/leucine dehydrogenase [E]	MNVEKIMHDLEAKHPGEAEYLQAVREVLISIQDVYNQHPEFEKAKLIERLVEPERIITFRVPWTDDKGEVHVNIGYRVQFNGAIGPYKGGLRFHPSVNLSILKFLGFEQTFKNALTTLPMGGGKGGSDFSIRGRSDAEVMRFCQAFMTELYRHIGPDEDVPAGDIGVGGREIGYLFGMYKKLTHQYQGVLTGKGLEFGGSRIRPEATGYGALYFVQQMLATHGLDIKGKTVAISGFGNVAWGAAKKATELGGKVITISGPDGYILDEAGIAGDKIDYMLELRGSGNDICQPYEDEFPGSKFVAGKKPWEVKADIYLTCATQNELNGADADMILAQKPLCVAEVSNMGCTAEAVDKFVAAKQLFAPGKAVNAGGVATSGLEMTQNSIRLSWSEAEVDEKL…	GL0097814_MH0031_sf11650_FWD_prot0774105 (Qin2010)	GL0084094_O2_sf40868_FWD_prot2072468 (Qin2010), 162659277_F2-V_BAAX01000328_FWD_prot3 (Kurokawa2007)	GL0055160_MH0030_sf22472_FWD_prot0755712 (Qin2010), GL0023247_MH0030_sf22472_FWD_prot0755713 (Qin2010), GL0080717_O2_sf20875_FWD_prot2184797 (Qin2010), 262372077_0003_Ajuni_FWD_prot (GutBugs2010), 262379301_0004_Aradi_FWD_prot (GutBugs2010), GL0166795_MH0006_sf454_FWD_prot0061870 (Qin2010), GL0034160_O2_sf1472_FWD_prot2171308 (Qin2010), GL0046438_MH0065_sf103655_FWD_prot1428418 (Qin2010), GL00090…	7 | 91	6 | 54	3 | 25	6 | 29	2 | 23	1 | 13	2 | 10	2 | 14	2 | 7	1 | 7	H = 0, M = 72, L = 19
1.065	COG0334 Glutamate dehydrogenase/leucine dehydrogenase [E]	MNIERIMASLEAKHPGESEYLQAVKEVLLSIEDIYNQHPEFEKAKIIERLVEPDRIFTFRVTWVDDKGEVQTNLGYRVQFNNAIGPYKGGIRFHASVNLSILKFLGFEQTFKNALTTLPMGGGKGGSDFSPRGKSDAEIMRFCQAFMLELWRHLGPDMDVPAGDIGVGGREVGYMFGMYKKLTREFTGTFTGKGLEFGGSLIRPEATGFGGLYFVNQMLQTKGIDIKGKTVAISGFGNVAWGAATKATELGAKVVTISGPDGYIYDPNGISGEKIDYMLELRSSGNDIVAPYADEFPGSTFVAGKRPWEVKADIALPCATQNELNGEDAQHLIDNKVTCVGEISNMGCTPEAIDLFIDNKIMYAPGKAVNAGGVATSGLEMSQNAMHLSWSAAEVDEKL…	160889171_0053_Bunif_FWD_prot (GutBugs2010), 270296030_0032_BD20_FWD_prot (GutBugs2010)	GL0023888_MH0057_sf1988_FWD_prot1246526 (Qin2010)	162842129_F2-Y_BABA01002580_FWD_prot1 (Kurokawa2007), 160882742_0047_Bovat_FWD_prot (GutBugs2010), 260173991_0033_BD2_FWD_prot (GutBugs2010), 237720159_0026_B224_FWD_prot (GutBugs2010), 293371101_0048_Bovat_FWD_prot (GutBugs2010), GL0023797_MH0074_sf5644_FWD_prot1608581 (Qin2010), GL0022504_V1_sf3095_FWD_prot2794571 (Qin2010), 153809421_0034_Bcacc_FWD_prot (GutBugs2010), 255691211_0042_Bfine_FWD_…	7 | 107	2 | 30	2 | 20	2 | 10	6 | 51	5 | 34	5 | 17	3 | 26	2 | 11	3 | 15	H = 0, M = 88, L = 19
1.066	COG0334 Glutamate dehydrogenase/leucine dehydrogenase [E]	MKYVDKVLTELKEKNADQPEFIEAATNILKSLEPVIEAHPEYENMAILERFTEPERVIMFKVPWVNDEGKTIVNRGYRVQFSSAIGPYKGGLRFHPSVNLGIIKFLGLEQILKNSLTTLPIGGGKGGSDFDPQGKSDAEVMRFCQSFMTELYRHIGPSVDVPAGDIGVGGREIGYLFGQYKRIKDAYENGVLTGKALPFGGSLIRPEATGFGAVYYGNEVLKHFNDSYEGKTIACSGYGNVAWGVAQKATEFGAKVVTISGRDGYVYDAEGVNTQEKWDFLVEIRTKNDVKLKDYAEKFGAEFHPGEKPWGVKCDMAFPCATQNEIEEEDAKKLVENGCKYIIEGANMPTTPEAIAYFTGHEGTLAPAKAANAGGVAVSALEMSQNSMRYSWTKEEVDA…	224541492_0084_Cmits_FWD_prot (GutBugs2010)	GL0083403_V1_sf77838_FWD_prot2427670 (Qin2010)	GL0060589_O2_sf72580_FWD_prot2104269 (Qin2010), GL0025210_MH0006_sf240119_FWD_prot0122512 (Qin2010), GL0045188_MH0079_sf28998_FWD_prot1713700 (Qin2010), 162598191_F1-T_BAAV01007291_FWD_prot1 (Kurokawa2007), GL0001406_MH0069_sf11125_FWD_prot1492135 (Qin2010), GL0243745_MH0012_sf599_FWD_prot0263148 (Qin2010), 260881565_0233_Mmult_FWD_prot (GutBugs2010), 162659127_F2-V_BAAX01000478_FWD_prot1 (Kuroka…	7 | 79	6 | 33	5 | 21	5 | 12	4 | 23	2 | 10	4 | 13	6 | 23	3 | 8	5 | 15	H = 0, M = 69, L = 10
1.067	COG0334 Glutamate dehydrogenase/leucine dehydrogenase [E]	MKLLAGVMEQVIKRNPNEPEFHQAVREVLESLEIVAEKNPEYLKAGIFERIVEPERQIIFRVPWVDDNGKVQVNRGFRVQFNSAIGPYKGGIRFHPSVNLGIIKFLGFEQIFKNSLTGLPMGGGKGGSDFDPKGKSDGEIMRFCQSFMTELYRHIGPDTDVPAGDIGVGAREIGYMFGMYRKIRNEFTGVLTGKGLTWGGSLVRTEATGYGLCYFMEEAMKTIKGKSFEGATVVISGSGNVAIYATEKAQQLGAKVVALSDSNGYVYDPDGIKLDTVKQIKEVERKRISEYVKYHPNAKYTEGCSGIWSVKCDVALPCATQNELDGNAAKTLVENGCYAVGEGANMPCTPEAIDIFMKNGVLYAPGKASNAGGVATSGLEMCQNSMRYSWSFEEVDAKL…	125972895_0116_Cther_FWD_prot (GutBugs2010)	-	GL0141614_MH0040_sf12729_FWD_prot0924831 (Qin2010), GL0144866_MH0065_C4598890_FWD_prot1433946 (Qin2010), GL0032066_MH0032_sf11249_FWD_prot0795645 (Qin2010), 229815143_0118_Cinte_FWD_prot (GutBugs2010), GL0042596_V1_sf2853_FWD_prot2850960 (Qin2010), GL0084475_MH0050_C3967678_FWD_prot1107603 (Qin2010), 212703003_0124_Dpige_FWD_prot (GutBugs2010), GL0088119_MH0006_sf272574_FWD_prot0129995 (Qin2010),…	7 | 171	6 | 60	6 | 39	5 | 21	5 | 68	4 | 45	5 | 23	6 | 43	5 | 18	5 | 25	H = 3, M = 144, L = 24
1.068	COG0334 Glutamate dehydrogenase/leucine dehydrogenase [E]	MINNVKEIVEKVIADVKVKNPGQEEFHQTVEEVFTSLIPVLEKNPAYVDEKILERLVEPERQIMFRVPWIDDKGEIQINRGFRVQFNSAIGPYKGGLRFHPSVNLSIIKFLGFEQIFKNSLTGLPIGGGKGGSDFDPKGKSDREIMRFCQSFMTELYRHIGPDTDVPAGDIGVGGREIGYLYGQYKRIRNANNQGVLTGKGLTFGGSLARTEATGYGLVYFVEEMLKEAGKTIEGKRVVVSGSGNVAIYAVQKAQSLGAKVVAMSDSNGYIVDEEGIDVALIQQIKEVERKRIKEYVDRRPCAKYFEGKGIWNIKADVVLPCATQNDINLDDAKKIVENGTFAVGEGANMPCTNEAVEYFLEKGVLLAPAKAANAGGVATSALEMSQNSMRLAWTFEEV…	164686737_0096_Cbart_FWD_prot (GutBugs2010)	-	GL0149271_MH0082_sf101087_FWD_prot1822511 (Qin2010), 163632666_In-R_BABG01003601_FWD_prot1 (Kurokawa2007), 293400914_0135_Ebact_FWD_prot (GutBugs2010), GL0059469_MH0045_sf27241_FWD_prot1016436 (Qin2010), GL0032066_MH0032_sf11249_FWD_prot0795645 (Qin2010), 229815143_0118_Cinte_FWD_prot (GutBugs2010), 294638189_0128_Etard_FWD_prot (GutBugs2010), 227551863_0134_Efaec_FWD_prot (GutBugs2010), 25861697…	7 | 168	6 | 69	6 | 43	4 | 26	5 | 56	4 | 37	4 | 19	5 | 43	5 | 20	4 | 23	H = 3, M = 130, L = 35
1.069	COG0334 Glutamate dehydrogenase/leucine dehydrogenase [E]	MGYVDEVLEKVSKKNEGQPEFLQAVTEVLESLRPVVEANEELYRKEAVLERITEPDRQIMFRVPWVDDNGQVQVNRGFRVQFNNAIGPYKGGLRLHPSVNLSIIKFLGFEQVFKNSLTSLPIGGGKGGSDFDPKGKSDREIMAFCQSFMTELYKYIGADMDVPAGDIGVGGREIGYLFGQYKRIRGTYEGVLTGKGLTYGGSLARTEATGYGLLYFTEEMLKSNGQDIAGKTICVSGAGNVAIYAIQKAQQLGAKVVTCSDSTGWIYDPEGIDVALLKEVKEVKRARLTEYAAKRPSAQYHEGRGVWTIKCDVALPCATQNELLIDDAKALVANGVIAVAEGANMPTTLEATKYLQENGVLFAPGKASNAGGVATSALEMSQNSERLSWTFEEVDSKLK…	218135133_0049_Bpect_FWD_prot (GutBugs2010)	-	GL0025210_MH0006_sf240119_FWD_prot0122512 (Qin2010), GL0045188_MH0079_sf28998_FWD_prot1713700 (Qin2010), 162598191_F1-T_BAAV01007291_FWD_prot1 (Kurokawa2007), GL0038897_MH0058_sf30988_FWD_prot1259882 (Qin2010), GL0001406_MH0069_sf11125_FWD_prot1492135 (Qin2010), GL0243745_MH0012_sf599_FWD_prot0263148 (Qin2010), 260881565_0233_Mmult_FWD_prot (GutBugs2010), 162659127_F2-V_BAAX01000478_FWD_prot1 (Ku…	7 | 147	7 | 49	6 | 31	6 | 18	5 | 55	4 | 32	5 | 23	5 | 43	3 | 17	5 | 26	H = 2, M = 119, L = 26
1.07	COG0334 Glutamate dehydrogenase/leucine dehydrogenase [E]	MEKNVKQIVEQVIKDVEVKNPGQSEFHQTIEEVLTSLIPVLEKNPAYVDAKILDRLVEPERQIMFRVPWVDDKGEIQVNRGFRVQFNSAIGPYKGGLRFHPSVNLSIIKFLGFEQIFKNSLTGLPIGGGKGGSDFDPKGKSDNEIMKFCQSFMTELYRHIGPNVDVPAGDIGVGGREIGYLYGQYKRIRNANDQGVLTGKGLTYGGSLARTQATGFGIIYFVEEMLKEAGKTINGQTVVISGAGNVAIYAVKKAQELGAKVVAMCDSSGYIFDEDGIDLPLVQQIKEIERKRIKEYAVRKPSAKYFEGNKGIWTVKADVVIPCATQNEIDLNDAKIIVENGTFAVGEGANMPCTNEAEQYFLEKGILLAPSKAANAGGVATSALEMTQNSMRLSWSFEE…	164686736_0096_Cbart_FWD_prot (GutBugs2010)	-	153955664_0104_Ckluy_FWD_prot (GutBugs2010), 254519464_0090_C7243FAA_FWD_prot (GutBugs2010), GL0149271_MH0082_sf101087_FWD_prot1822511 (Qin2010), 163632666_In-R_BABG01003601_FWD_prot1 (Kurokawa2007), 293400914_0135_Ebact_FWD_prot (GutBugs2010), GL0059469_MH0045_sf27241_FWD_prot1016436 (Qin2010), GL0121462_MH0066_sf6521_FWD_prot1441913 (Qin2010), GL0032066_MH0032_sf11249_FWD_prot0795645 (Qin2010),…	7 | 188	7 | 74	6 | 43	6 | 31	4 | 61	4 | 38	4 | 23	5 | 53	5 | 25	4 | 28	H = 3, M = 145, L = 40
1.071	COG0334 Glutamate dehydrogenase/leucine dehydrogenase [E]	MAQTYSQRVLDLVKAKHSHEKEFIQAVQEVLSTIEPVLAANSKYEDHAILERIVEPERTILFRVPWIDDQGKVQVNRGYRVEFNSAIGPYKGGLRFHPSVNLGILKFLGFEQVFKNSLTTLPMGGGKGGSDFDPKGKSDNEVMRFCQSFMTELQRHIGADTDVPAGDIGVGGREIGYLFGQYKRIRNEFTGVLTGKSLNWGGSLIRPEATGYGCVYFAQNMLATRNDDLQGKVCLVSGSGNVAQYTVEKLNELGAKAVTMSDSNGYIYDPDGISPEKLAWVMELKNKRRGRIAEYVKQFPKAQYFEGQRPWSVPCDCAFPSATQNEINGEDARTLIKNGCTLVAEGANMPTDLEGIETYLAAKILYGPAKAANAGGVATSGLEMSQNSQRLSWTREEVD…	187736530_0005_Amuci_FWD_prot (GutBugs2010)	GL0073740_V1_sf69974_FWD_prot2831394 (Qin2010)	218893683_0259_Paeru_FWD_prot (GutBugs2010), GL0025210_MH0006_sf240119_FWD_prot0122512 (Qin2010), GL0045188_MH0079_sf28998_FWD_prot1713700 (Qin2010), 162598191_F1-T_BAAV01007291_FWD_prot1 (Kurokawa2007), GL0001406_MH0069_sf11125_FWD_prot1492135 (Qin2010), GL0243745_MH0012_sf599_FWD_prot0263148 (Qin2010), 260881565_0233_Mmult_FWD_prot (GutBugs2010), 162659127_F2-V_BAAX01000478_FWD_prot1 (Kurokawa2…	7 | 125	7 | 52	5 | 33	7 | 19	4 | 44	2 | 26	4 | 18	7 | 29	3 | 8	7 | 21	H = 2, M = 112, L = 11
1.072	COG0334 Glutamate dehydrogenase/leucine dehydrogenase [E]	MAQTSTIQNDTKAAEEYAARVFETIKQRNPGETEFHQAVEEFLNSVIPALAKEPKYEANGILEQLTEPERLISFRVPWVDDSGTVHVNRGYRVQFNSAIGPYKGGLRFHPSVTGSIVKFLGFEQIFKNSLTGLPIGGGKGGSDFDPKGKSDSEVMRFCQSFMTELQKHIGPDTDVPAGDIGVGGREIGYLFGQYKRLRGAYDAGTITGKGLSYGGSLARTEATGYGLVYFTVEMLEAAGETIRGKKIVVSGSGNVAIYAIEKAHELGAKVVACSDSAGFVYDKEGIKVETVKQLKEVERKRISEYTTIHPSAEYYAGGDVWSVPCDIALPCATQNEINADQARALVKNGVIAVAEGANMPSTLDAVDIYHENKVLFGPAKAANAGGVAVSALEMAQNST…	284994026_0226_Lmono_FWD_prot (GutBugs2010)	16799644_0225_Linno_FWD_prot (GutBugs2010)	GL0028850_MH0066_sf55285_FWD_prot1453701 (Qin2010), GL0040979_MH0067_sf31114_FWD_prot1469415 (Qin2010), 258507602_0208_Lrham_FWD_prot (GutBugs2010), 229553635_0209_Lrham_FWD_prot (GutBugs2010), 258538777_0210_Lrham_FWD_prot (GutBugs2010), GL0015414_MH0021_C2066855_FWD_prot0584787 (Qin2010), 239629559_0197_Lpara_FWD_prot (GutBugs2010), 191637511_0184_Lcase_FWD_prot (GutBugs2010), 227534310_0198_Lp…	7 | 176	7 | 55	6 | 32	6 | 23	6 | 64	4 | 37	6 | 27	7 | 57	5 | 23	7 | 34	H = 3, M = 142, L = 31
1.073	COG0334 Glutamate dehydrogenase/leucine dehydrogenase [E]	MANYCQRVLDDLKVRYAHEPEFIQAATEILTTLKPVIERNEEKYEAAGLLERFVEPERIITFRVTWRDDQGKVQVNRGYRVQFNSAIGPYKGGLRLHPSVNQSILKFLGFEQILKNSLTGLPIGGGKGGSDFDPKGKSDNEVQRFCQSFMTELYRYIGKDTDVPAGDIGVGAREIGYLYGQYKRITGLYEGVLTGKGLTWGGSLARKEATGYGLCYFTQAMMERNGKSIAGKTVVVSGSGNVAIYAVQKITEMGAKVVAMSDSNGYIYDPDGIKLDVVKQLKEVERKRIKEYVKAVPTATYTEGCSGIWTIPCQIALPCATQNEINEASAKALIANGVEAVGEGANMPSTLEATAAFQQAGVLFAPAKAATAGGVAVSALEMSQNSQRLSWTFEEVDAK…	GL0097979_V1_sf6853_FWD_prot2382023 (Qin2010)	-	162702096_F2-W_BAAY01025754_FWD_prot1 (Kurokawa2007), 162706971_F2-W_BAAY01020922_FWD_prot1 (Kurokawa2007), GL0007424_MH0054_sf35186_FWD_prot1181174 (Qin2010), GL0079129_V1_sf19067_FWD_prot2418195 (Qin2010), 163579637_In-E_BABE01005465_FWD_prot1 (Kurokawa2007), GL0131967_V1_sf1918_FWD_prot2313751 (Qin2010), GL0073959_V1_sf35977_FWD_prot2421171 (Qin2010), GL0122638_MH0002_sf18471_FWD_prot0008180 (…	7 | 176	6 | 60	6 | 43	4 | 17	5 | 69	4 | 46	5 | 23	6 | 47	6 | 21	4 | 26	H = 0, M = 147, L = 29
1.074	COG0334 Glutamate dehydrogenase/leucine dehydrogenase [E]	MALKNQYLIDLLETVKKRNAGEPEFIQAVMEVFTSLEPVVERRPDLVEAGVFERIVEPERQIIFRVPWVDDNGKTQVNRGFRIQFNSAIGPYKGGLRLHPSVYSGIIKFLGFEQIFKNSLTTLPMGGGKGGSDFDPKGKSDGEVMRFCQSFMTELCKHIGPDCDVPAGDIGTGAREVGYMFGQYKRIRNEWSGVLTGKGLTFGGSLARTEATGYGLCYFTNEMLKANGKSLKDQTVVISGSGNVAIYATEKATEFGAKVVALSDSSGYIHDPDGIELDLVKQIKEVERGRIKEYAARTSHKNVTYTEGCSGIWTIKCDIALPCATQN	GL0013023_MH0003_sf25116_FWD_prot0034767 (Qin2010)	-	GL0101351_um_sf387772_FWD_prot3049440 (Qin2010), GL0485699_um_sf81204_FWD_prot2931317 (Qin2010), GL0093873_MH0003_sf1959_FWD_prot0026366 (Qin2010), GL0624661_um_sf777274_FWD_prot3182809 (Qin2010), GL0014985_MH0021_C2091499_FWD_prot0587991 (Qin2010), GL0023411_O2_sf72580_FWD_prot2104268 (Qin2010), GL0105727_MH0014_sf469_FWD_prot0414012 (Qin2010), GL0082608_MH0069_sf62000_FWD_prot1504448 (Qin2010)	7 | 91	3 | 28	2 | 18	3 | 10	5 | 32	3 | 21	4 | 11	5 | 31	3 | 12	5 | 19	H = 3, M = 77, L = 11
1.075	COG0334 Glutamate dehydrogenase/leucine dehydrogenase [E]	YIERVLTNLKAKNTDQPEFIQAVEEVLESLEPVIKAHPEYEDMAILERLTEPERTLMFKVPWMDDQGKVQVNRGYRIQFSSAIGPYKGGLRFHPSVNLGIIKFLGFEQIFKNSLTTLPIGGGKGGSDFDPQGKSDAEVMRFCQSFMTELYRHIGPSVDVPAGDIGVGGREIGYLFGQYKRIKDAYE	GL0021599_MH0021_sf54041_FWD_prot0574022 (Qin2010)	-	GL0065832_O2_sf18238_FWD_prot1927194 (Qin2010), GL0048739_MH0055_sf81635_FWD_prot1222048 (Qin2010), GL0004634_O2_sf37440_FWD_prot1994599 (Qin2010), GL0060589_O2_sf72580_FWD_prot2104269 (Qin2010), GL0025210_MH0006_sf240119_FWD_prot0122512 (Qin2010), GL0045188_MH0079_sf28998_FWD_prot1713700 (Qin2010), 229815143_0118_Cinte_FWD_prot (GutBugs2010), 162598191_F1-T_BAAV01007291_FWD_prot1 (Kurokawa2007),…	6 | 114	6 | 42	5 | 26	5 | 16	3 | 38	2 | 22	3 | 16	6 | 34	3 | 14	5 | 20	H = 3, M = 90, L = 21
1.076	COG0334 Glutamate dehydrogenase/leucine dehydrogenase [E]	VQFNSAIGPYKGGLRFHPSVTLGGLKFLGFEQTFKNSLTTLPMGGGKGGSDFNPKGKSDNEVMRFCQSFMTELCKHIGPNTDVPAGDIGVGAREIGFLFGQYKRIRNEFTGVLTGKNREFGGSRVRPEATGYGTVYFAQHMLAEKGEKIAGKTVAISGFGNVAWGAAQKLVQLGAKLVTISGPDGYIYDEKGLTQEGVDYMLELRASNNDVVAPYAEKFGAKFFPKRKPWEVKCDIAFPCAIQNELNEEDAKQLVANGCQMVVETSNMGCTAEAVNYLNEHITFAPGKAANAGGVAVSGLEMSQNSMRYSWTAEEVDAKLSQIMKDIHDTCVKYGKEGNKINYVKGANIGGFIKVAEAMCAQ	GL0063564_MH0006_sf40433_FWD_prot0078355 (Qin2010)	-	GL0103649_MH0025_sf48892_FWD_prot0659699 (Qin2010), GL0313337_MH0012_sf158408_FWD_prot0375954 (Qin2010), GL0232676_um_sf452026_FWD_prot3070535 (Qin2010), GL0012123_V1_sf1964_FWD_prot2609805 (Qin2010), 162848796_In-A_BABB01018316_FWD_prot1 (Kurokawa2007), GL0041689_MH0063_sf75855_FWD_prot1371287 (Qin2010), GL0039421_MH0015_sf14600_FWD_prot0456352 (Qin2010), 162584982_F1-T_BAAV01020500_FWD_prot2 (K…	6 | 152	6 | 49	4 | 28	6 | 21	4 | 53	3 | 34	4 | 19	6 | 50	4 | 16	6 | 34	H = 0, M = 126, L = 26
1.077	COG0334 Glutamate dehydrogenase/leucine dehydrogenase [E]	RPELVFXRTEATGYGLLYLTQELLKLNGIDIAGKTACVSGSGNVAIYAIEKATQLGVKVLTCSDSNGWVYDPDGIDVAALKEIKEVNRARLTEYKKYRPNSEYHEGRGVWVVKADLALPCATQNELLLEDAKALVENGCTAVCEGANMPTTLEATKYLQEHGVIFAPGKAANAGGVATSALEMSQNSERLSWTFDEVDAKLKSIMINITHNMVDAAKRYGHEGDYVMGANIAGFEKVADAMMAQGIC	163622318_In-R_BABG01013949_FWD_prot1 (Kurokawa2007)	-	GL0113224_MH0020_sf12756_FWD_prot0547445 (Qin2010), GL0087360_MH0060_sf51537_FWD_prot1304318 (Qin2010), GL0006824_O2_sf2219_FWD_prot2022786 (Qin2010), GL0122655_MH0009_sf58045_FWD_prot0190737 (Qin2010), GL0095477_V1_sf19519_FWD_prot2396243 (Qin2010), GL0030545_MH0063_sf23914_FWD_prot1362463 (Qin2010), GL0058689_V1_sf58247_FWD_prot2645020 (Qin2010)	6 | 101	4 | 22	2 | 15	3 | 7	5 | 49	4 | 31	5 | 18	4 | 30	3 | 9	4 | 21	H = 0, M = 97, L = 4
1.078	COG0334 Glutamate dehydrogenase/leucine dehydrogenase [E]	MTYVDEVIEHVVKKNPAEPEFHQAVKEVLESLRVVVDANEEKYRKDALLERLVHPERQIIFRVPWIDDKGQVQVNTGYRVQFNSAIGPYKGGLRLHRSVNLSIIKFLGFEQIFKNALTGLPIGGGKGGSDFDPKGKSDREIMAFCQSFMTELCKYIGADTDVPAGDIGAGAREIGYLFGQYKKIRGVYEGVLTGKGLSYGGSLARSEATGYGLLYLTEELLKLNGISLKGKTVAVSGSGNVAIYAIEKALQLGAKVVTVSDSTGWVYDADGIDVRVLKEIKEVKRARLSEYKSYRPNSEYHEGRGVWSVKVDLALPCATQNELTLEDAKQLVANGCLAVCEGANMPTTLKATQYLQNNDVIFAPGK	GL0068456_O2_sf432_FWD_prot2014973 (Qin2010)	-	258507602_0208_Lrham_FWD_prot (GutBugs2010), 229553635_0209_Lrham_FWD_prot (GutBugs2010), 258538777_0210_Lrham_FWD_prot (GutBugs2010), 239629559_0197_Lpara_FWD_prot (GutBugs2010), 191637511_0184_Lcase_FWD_prot (GutBugs2010), 227534310_0198_Lpara_FWD_prot (GutBugs2010), GL0032066_MH0032_sf11249_FWD_prot0795645 (Qin2010), 242310478_0172_Hpull_FWD_prot (GutBugs2010), 224418512_0169_Hcana_FWD_prot (G…	6 | 129	4 | 34	3 | 19	4 | 15	5 | 50	4 | 26	5 | 24	5 | 45	4 | 19	5 | 26	H = 3, M = 105, L = 21
1.079	COG0334 Glutamate dehydrogenase/leucine dehydrogenase [E]	MTTGKEYVASVFEKVKAQNSHEAEFLQAVEEVFNSLVPVFDKYPKYIEENLLERLVEPERIVSFRVPWVDDKGQVQVNRGFRVQFSSAIGPYKGGLRFHPSVNQSIIKFLGFEQIFKNSLTGQPIGGGKGGSNFDPKGKSDNEIMRFCQSFMTELSKHIGADTDVPAGDIGVGGREIGYLYGQYKRIRNEYTGVLTGKGLNWGGSLARTEATGYGAVYFAEQMLNARGENFNGKTAVVSGAGNVAIYAIEKLQSLGAKAVTCSDSSGFVYDPDGIDVDLLKEIKEVKRERIVKYAEARPNATFTPAGGEKTVWSIKADLAFPCATQNELDETDAETLVANGVLAVSEGANMPSTLGAIDVFLKAGVSFGPAKAANAGGVAVSALEMAQNSGRTSWTFDE…	116627327_0284_Sther_FWD_prot (GutBugs2010)	GL0062726_V1_sf30456_FWD_prot2747228 (Qin2010)	24379360_0281_Smuta_FWD_prot (GutBugs2010), GL0062844_V1_sf91905_FWD_prot2782801 (Qin2010), 154148755_0082_Chomi_FWD_prot (GutBugs2010), GL0032618_MH0044_sf8467_FWD_prot1000157 (Qin2010), 157163997_0080_Cconc_FWD_prot (GutBugs2010), GL0093873_MH0003_sf1959_FWD_prot0026366 (Qin2010), GL0050319_MH0070_sf45642_FWD_prot1527930 (Qin2010), GL0260680_MH0006_sf303638_FWD_prot0137803 (Qin2010), GL0011343_…	6 | 88	5 | 36	5 | 24	4 | 12	4 | 34	2 | 18	4 | 16	3 | 18	2 | 8	3 | 10	H = 3, M = 72, L = 13
1.08	COG0334 Glutamate dehydrogenase/leucine dehydrogenase [E]	MTSGKTYVASVLEKVKKQNEHEEEFLQAVEEVFESLVPVFDKYPQYIEENLLERLVEPERVISFRVPWVDDKGQVQVNRGYRVQFSSAIGPYKGGLRFHPTVTQSIVKFLGFEQIFKNSLTGLPIGGGKGGSNFDPKGKSDNEVMRFTQSFMTELQKYIGPDLDVPAGDIGVGGREIGYLYGQYKRLNGYQNGVLTGKGLTYGGSLARTEATGYGAVYFAKEMLAARGQDLTGKVALVSGSGNVAIYATEKLQELGATVVAVSDSSGYVYDPDGIDLETLKQIKEVERARIVKYTEKHPKANFTPADQGSIWSIKADLAFPCATQNELDEEDAKLLVENGVLAVTEGANMPSTLGAIKVFQKAGVAFGPAKAANAGGVAVSALEMAQNSSRRAWTFEEV…	22537482_0278_Sagal_FWD_prot (GutBugs2010)	-	GL0032618_MH0044_sf8467_FWD_prot1000157 (Qin2010), GL0050173_MH0053_sf98956_FWD_prot1166624 (Qin2010), GL0027421_MH0062_sf20309_FWD_prot1337074 (Qin2010), GL0293466_MH0006_sf68267_FWD_prot0086349 (Qin2010), GL0093873_MH0003_sf1959_FWD_prot0026366 (Qin2010), GL0050319_MH0070_sf45642_FWD_prot1527930 (Qin2010), 167771706_0013_Acoli_FWD_prot (GutBugs2010), GL0110304_MH0070_sf37709_FWD_prot1526674 (Qi…	6 | 137	5 | 44	5 | 26	4 | 18	5 | 52	3 | 29	5 | 23	4 | 41	3 | 18	4 | 23	H = 3, M = 107, L = 27
1.081	COG0334 Glutamate dehydrogenase/leucine dehydrogenase [E]	MTMSINNEYLAGLMERVKKRNPNEPEFHQAVYEVLESLDTVADRHPEYIEKGVFETIVEPERIIKFRVPWINDNGKVQVNRGYRIQFNSAIGPYKGGLRFHPSVYEGIIKFLGFEQIFKNSLTGLPIGGAKGGSDFDPKGKSDMEVMRFCQSFMTELYRHIGADTDVPAGDIGVGAREIGFLFGQYKRIMNVNNGVLTGKGLNYGGSLVRTEATGYGLCYYTEAMLNDHGSSFSGKTVAISGSGNVAIYACEKATQLGAKVITMSDSDGYIIDKRGIDLDLIKELKEVERKRIKEYVTFHPEAEYYEGCSGVWTVKCDIALPCATQNELDEDAAKTLIANGVIAVCEGANMPSTPGAIAQFHENGVLFGPAKATNAGGGATSPLEMCQNSSRHPWSFED…	GL0031568_V1_sf14581_FWD_prot2623650 (Qin2010)	-	50842991_0252_Pacne_FWD_prot (GutBugs2010), GL0019790_MH0053_sf85823_FWD_prot1162978 (Qin2010), GL0313337_MH0012_sf158408_FWD_prot0375954 (Qin2010), GL0028305_MH0053_sf81778_FWD_prot1162073 (Qin2010), GL0232676_um_sf452026_FWD_prot3070535 (Qin2010), GL0012123_V1_sf1964_FWD_prot2609805 (Qin2010), 229815143_0118_Cinte_FWD_prot (GutBugs2010), GL0041689_MH0063_sf75855_FWD_prot1371287 (Qin2010), GL010…	6 | 107	5 | 37	4 | 25	4 | 12	3 | 30	2 | 20	3 | 10	5 | 40	4 | 15	4 | 25	H = 3, M = 88, L = 16
1.082	COG0334 Glutamate dehydrogenase/leucine dehydrogenase [E]	MSYVDEVYERVVNQNPGEAEFHQAVKEVLDSLKLVIDANEEKYRKMALLERLVEPERIISFRVPWVDDKGQVQVNKAYRVQFNSAIGPYKGGLRLHPSVNQGILKFLGFEQVFKNSLTGLPIGGGKGGCNFDPKGKSDREVMAFCQSFMTELFKYIGADQDVPAGDIGVGAREIGYMYGQYKRLTGLYEGVLTGKGLTYGGSLARTQATGYGLVYIVDEMLKHNDKELAGKTVVVSGSGNVAIYATEKAQQLGAKVVALSDSNGYIYDKDGIKLDIVKDIKEVRRGRIKEYVDAVPTAVYTEGKGIWTIPCDIALPCATQNELNLDDAKALKANGCFAVAEGANMPSTREATDFFQENGMMFMPGKAANAGGVATSALEMSQNSLRMSWSFEEVDEKLH…	266622052_0101_Chath_FWD_prot (GutBugs2010), GL0054665_O2_sf23514_FWD_prot2053334 (Qin2010)	-	163598831_In-M_BABF01002436_FWD_prot1 (Kurokawa2007), 162709137_F2-W_BAAY01019403_FWD_prot1 (Kurokawa2007), GL0018903_O2_sf62749_FWD_prot2102363 (Qin2010), GL0007767_MH0012_sf14215_FWD_prot0288817 (Qin2010), GL0116553_MH0071_sf1548_FWD_prot1545669 (Qin2010), GL0027421_MH0062_sf20309_FWD_prot1337074 (Qin2010), GL0293466_MH0006_sf68267_FWD_prot0086349 (Qin2010), GL0125894_MH0012_sf92321_FWD_prot034…	6 | 171	6 | 57	6 | 36	4 | 21	4 | 62	4 | 38	4 | 24	5 | 52	5 | 24	4 | 28	H = 2, M = 133, L = 36
1.083	COG0334 Glutamate dehydrogenase/leucine dehydrogenase [E]	MSYVDEVLEYVNKKDYNEKEFLQAVGEVLNSLRPVIDANEEKFRKVALLERLIEPERILRFRVPWIDDKGQVHVNRGYRVQFNSAIGPYKGGLRLHPSVNLGIVKFLGFEQIFKNSLTGLPIGGGKGGSDFDPKGKSDREIMMFCQSFMTELCKVIGADTDVPAGDIGTGAREIGYMFGQYKRIRGTYEGVLTGKGLSYGGSLARTEATGYGLLYFTEEMLKCNGIDIKGKTVCVSGSGNVAIYAVEKAEMLGANVVTVSDSTGWIYDKDGIDVALLKEVKEVKRARLTEYAAARPSAEYHEGRGVWQIKCDIALPCATQNELLLDDAKMLVENGCIAVAEGANMPTTLEATKYLQQNGVMFAPGKAANAGGVATSALEMSQNSERISWTFEKVDKKLK…	GL0022681_MH0066_sf5046_FWD_prot1441337 (Qin2010)	-	258507602_0208_Lrham_FWD_prot (GutBugs2010), 229553635_0209_Lrham_FWD_prot (GutBugs2010), 258538777_0210_Lrham_FWD_prot (GutBugs2010), 160932082_0105_Clept_FWD_prot (GutBugs2010), 239629559_0197_Lpara_FWD_prot (GutBugs2010), 191637511_0184_Lcase_FWD_prot (GutBugs2010), 227534310_0198_Lpara_FWD_prot (GutBugs2010), GL0059469_MH0045_sf27241_FWD_prot1016436 (Qin2010), GL0032066_MH0032_sf11249_FWD_pro…	6 | 189	6 | 57	5 | 35	5 | 22	6 | 72	5 | 46	6 | 26	6 | 60	6 | 26	6 | 34	H = 3, M = 154, L = 32
1.084	COG0334 Glutamate dehydrogenase/leucine dehydrogenase [E]	MSYVDEVIELVEKKNPGEPEFHQAVKEVLESLKPVVEANEEKYRKEALLERLVEPERVIMFRVPWVDDNGNVQVNKGFRVQFNSAIGPYKGGLRFHPSVYLGIIKFLGFEQIFKNSLTGLPIGGGKGGADFDPKGKSDREVMAFCQSYMTELYRHIGADTDVPAGDIGVGAREIGYLFGQYKRIRDAYEGVLTGKGLTYGGSLVRKQATGYGLLYLTEELLKLNGKELKGKTVAVSGAGNVAIYAIEKAYQLGAKPVTCSDSTGWVYDPEGIDLEALKEIKEVKRARLTEYTNYRPNAEYHEGKGVWTAKCDIALPCATQNELDLEDAKVLVANGCFAVAEGANMPTTLEATKYLQENGIIFAPGKAANAGGVATSGLEMSQNSERLSWSFEKVDEKLQ…	260589566_0076_Bhans_FWD_prot (GutBugs2010)	-	GL0059469_MH0045_sf27241_FWD_prot1016436 (Qin2010), GL0025210_MH0006_sf240119_FWD_prot0122512 (Qin2010), GL0045188_MH0079_sf28998_FWD_prot1713700 (Qin2010), GL0032066_MH0032_sf11249_FWD_prot0795645 (Qin2010), 162598191_F1-T_BAAV01007291_FWD_prot1 (Kurokawa2007), 242310478_0172_Hpull_FWD_prot (GutBugs2010), 224418512_0169_Hcana_FWD_prot (GutBugs2010), 237752905_0174_Hwing_FWD_prot (GutBugs2010), G…	6 | 152	6 | 50	5 | 30	5 | 20	4 | 58	3 | 36	4 | 22	5 | 44	3 | 18	5 | 26	H = 3, M = 118, L = 31
1.085	COG0334 Glutamate dehydrogenase/leucine dehydrogenase [E]	MSYVDEVIDLVIKKNPSEPEFHQAVREVLESLRPVIDANEALYRKEALLERIVEPDRQFKFRVPWVDDKGQVQVNTGYRVQFHSSIGPYQGGLRLHPSVNVGIIKFLGFEQIFKNSLTGLPIGGGKGGSDFDPKGKSDREVMAFCQSFMTELCKYIGADTDVPAGDIGTGAREIGYMFGQYKKIKSVYEGVLTGKGLSYGGSLARTEATGYGLLYLTEEMLKCNGKDIAGKTVVVSGAGNVAIYAIQKAHQLGAKVVTCSDSTGWIYDPEGIDVDLL	GL0067727_MH0030_sf55578_FWD_prot0762978 (Qin2010)	-	GL0050173_MH0053_sf98956_FWD_prot1166624 (Qin2010), GL0288776_MH0006_sf31326_FWD_prot0075026 (Qin2010), GL0093873_MH0003_sf1959_FWD_prot0026366 (Qin2010), GL0050319_MH0070_sf45642_FWD_prot1527930 (Qin2010), GL0059866_MH0035_sf24614_FWD_prot0835534 (Qin2010), GL0011343_MH0045_sf48380_FWD_prot1018849 (Qin2010), GL0014985_MH0021_C2091499_FWD_prot0587991 (Qin2010), GL0105727_MH0014_sf469_FWD_prot0414…	6 | 154	6 | 49	6 | 29	4 | 20	5 | 57	4 | 35	5 | 22	5 | 48	4 | 22	5 | 26	H = 3, M = 123, L = 28
1.086	COG0334 Glutamate dehydrogenase/leucine dehydrogenase [E]	MSYVDEIYERVVAQNPGEPEFHQAVKEVLDSLRLVIDANEEKYRKAGILERFTEPERIVSFRVPWVDDNGAVQVNKGYRIQFNSAIGPYKGGLRFHPSVNQGILKFLGFEQTLKNSLTGLPMGGGKGGSNFDPKGKSDREVMAFCQSFMTELYRHIGKDTDVPAGDIGVGGREIGYLFGQYKRMTGLYEGVLTGKGLTFGGSLARTQATGYGLVYMLDEMLKHNGKEIAGKTVLVSGSGNVAIYAVEKAQQYGAKVVAMSDSNGYIYDADGIKLDIVKEIKEVRRGRIKEYADAVPTAVYTEGKGIWTIPCDIALPCATQNELNLDDAKALLANGCFAVAEGANMPSTREATDLFVEKKILFMPGKAANAGGVATSGLEQSQNSLRLSWTFEEVDERLH…	GL0014521_MH0074_sf509_FWD_prot1602315 (Qin2010)	-	GL0025210_MH0006_sf240119_FWD_prot0122512 (Qin2010), GL0045188_MH0079_sf28998_FWD_prot1713700 (Qin2010), 162598191_F1-T_BAAV01007291_FWD_prot1 (Kurokawa2007), GL0001406_MH0069_sf11125_FWD_prot1492135 (Qin2010), GL0243745_MH0012_sf599_FWD_prot0263148 (Qin2010), 260881565_0233_Mmult_FWD_prot (GutBugs2010), 162659127_F2-V_BAAX01000478_FWD_prot1 (Kurokawa2007), 163303384_In-D_BABD01007308_FWD_prot1 (…	6 | 124	5 | 39	4 | 24	5 | 15	5 | 44	4 | 27	4 | 17	5 | 41	3 | 16	5 | 25	H = 0, M = 113, L = 11
1.087	COG0334 Glutamate dehydrogenase/leucine dehydrogenase [E]	MSYTEEVYERVVAQNPGEPEFHQAVKEVLDSLKVVIDKNEEEYRSMSLLERLVEPERIISFRVPWVDDKGVVQVNKGYRVQFNSAIGPYKGGLRFHPSVNQGILKFLGFEQTFKNSLTGLPIGG	GL0052463_MH0080_sf12500_FWD_prot1739295 (Qin2010)	-	162848796_In-A_BABB01018316_FWD_prot1 (Kurokawa2007), GL0119195_MH0006_sf36347_FWD_prot0076753 (Qin2010), GL0039421_MH0015_sf14600_FWD_prot0456352 (Qin2010), 162584982_F1-T_BAAV01020500_FWD_prot2 (Kurokawa2007), 167753019_0006_Aputr_FWD_prot (GutBugs2010), GL0037191_MH0019_sf47395_FWD_prot0520629 (Qin2010), GL0033279_MH0025_sf79327_FWD_prot0671510 (Qin2010), GL0035119_MH0022_sf8485_FWD_prot059054…	6 | 189	5 | 55	4 | 33	5 | 22	6 | 68	4 | 42	6 | 26	6 | 66	6 | 29	6 | 37	H = 0, M = 157, L = 32
1.088	COG0334 Glutamate dehydrogenase/leucine dehydrogenase [E]	MSYIDEVLNRTTTRYDYQPEFCQAVTEVLKSIEPAVERNPQYQKAALLERLVAPEKATVFRVPWVDDNGTVHVNRGYRVQFNSAIGPYKGGLRFHPSVNMSIIKFLGFEQTFKNSLTGLPIGGGKGGSDFDPKGKSDYEIMRFCQCFMTELYKVIGPNSDVPAGDIGVGGREIGYLFGQYKKITGRHEGVLTGKGLSYGGSLARTEATGYGLIYLVEEMLKNHGNSIEGKTVAVSGSGNVAIYAIEKAQTFGAKVVTASDSSGYVYDKDGIDVALLKQVKEQERARIVRYTELKPTAKFVPGKRVWEVPCDVALPCATQNELSLDDAKELIKNGCIAVGEGANMPSTIDATNAFLQSKVLFAPAKAANAGGVATSALEMSQNSARMIWTFDEVDEKLKD…	GL0097311_MH0016_sf44392_FWD_prot0484843 (Qin2010)	162604524_F1-T_BAAV01000958_FWD_prot3 (Kurokawa2007)	GL0075633_MH0026_sf21175_FWD_prot0719891 (Qin2010), GL0063722_MH0047_C1869566_FWD_prot1061893 (Qin2010), 162848796_In-A_BABB01018316_FWD_prot1 (Kurokawa2007), GL0039421_MH0015_sf14600_FWD_prot0456352 (Qin2010), 162584982_F1-T_BAAV01020500_FWD_prot2 (Kurokawa2007), 167753019_0006_Aputr_FWD_prot (GutBugs2010), GL0037191_MH0019_sf47395_FWD_prot0520629 (Qin2010), GL0033279_MH0025_sf79327_FWD_prot0671…	6 | 158	6 | 50	5 | 29	5 | 21	4 | 58	4 | 36	4 | 22	5 | 50	4 | 21	5 | 29	H = 0, M = 127, L = 31
1.089	COG0334 Glutamate dehydrogenase/leucine dehydrogenase [E]	MSYIDEVLNRTTTRYDYQPEFCQAVTEVLKSIEPAVERNPKYQKAALLERLVAPEKATVFRVPWVDDNGTVHVNRGYRVQFNSAIGPYKGGLRFHPSVNMSIIKFLGFEQIFKNSLTGLPIGGGKGGADFDPKGKSDYEIMRFCQCFMTELYKVIGPNSDVPAGDIGVGGREIGYLFGQYKKITGRHEGVLTGKGLSYGGSLARTEATGYGLIYLVEEMLKNHGNSIEGKTVAVSGSGNVAIYAIEKAQMLGAKVVTASDSSGYVYDKDGIDVALLKQVKEQERARIVRYTELKPTAKFVPGKRVWEVPCDVALPCATQNELSLDDAKELIKNGCIAVGEGANMPSTIDATNAFLQSKVLFAPAKAANAGGVATSALEMSQNSARMIWTFDEVDEKLKD…	162728952_F2-W_BAAY01000009_FWD_prot3 (Kurokawa2007)	-	258507602_0208_Lrham_FWD_prot (GutBugs2010), 229553635_0209_Lrham_FWD_prot (GutBugs2010), 258538777_0210_Lrham_FWD_prot (GutBugs2010), 239629559_0197_Lpara_FWD_prot (GutBugs2010), 191637511_0184_Lcase_FWD_prot (GutBugs2010), 227534310_0198_Lpara_FWD_prot (GutBugs2010), GL0059469_MH0045_sf27241_FWD_prot1016436 (Qin2010), GL0032066_MH0032_sf11249_FWD_prot0795645 (Qin2010), 242310478_0172_Hpull_FWD_…	6 | 161	6 | 51	5 | 30	5 | 21	4 | 59	4 | 37	4 | 22	5 | 51	4 | 22	5 | 29	H = 3, M = 127, L = 31
1.09	COG0334 Glutamate dehydrogenase/leucine dehydrogenase [E]	MSLKNAYLQKVYDKVVAKNPNEAEFQQAVYEVLESITPAIEKNPAYEKANIIERMVEPERMITFRVTWVDDNGNVQVNRGYRVQFNSAIGPYKGGLRLHPSVCASVIKFLGFEQVLKNSLTTLPMGGGKGGSDFDPKGKSDMEIMRFCQSFMTELAKHIGADTDVPAGDIGVGAREVGYLFGQYKRLRNEFTGVLTGKGLSFGGSLVRTEATGYGLCYFVEEMLKDSNTSFAGKEVVVSGSGNVAIYAAEKAMELGAKVIAMSDSNGYVVDNDGIKLDVVKQIKEVERKRIKEYAERVEGAQYHEGCKGIWTVKCDIALPCATQNEIDLESAKALVANGCKVVGEGANMPSTIEAINYFLDNKVLFAPAKAANAGGVATSGLEMSQNSERLSWTFEEVD…	GL0055224_O2_sf20961_FWD_prot1993146 (Qin2010)	-	GL0123521_MH0014_sf4900_FWD_prot0419425 (Qin2010), GL0058927_MH0006_sf246852_FWD_prot0124073 (Qin2010), GL0125894_MH0012_sf92321_FWD_prot0347510 (Qin2010), GL0193659_MH0012_sf44189_FWD_prot0319599 (Qin2010), 162595434_F1-T_BAAV01010048_FWD_prot1 (Kurokawa2007), 162595581_F1-T_BAAV01009901_FWD_prot2 (Kurokawa2007), 163623173_In-R_BABG01013094_FWD_prot1 (Kurokawa2007), GL0243556_MH0012_sf19574_FWD_…	6 | 123	5 | 38	4 | 24	4 | 14	5 | 53	3 | 32	5 | 21	4 | 32	3 | 12	4 | 20	H = 0, M = 108, L = 15
1.091	COG0334 Glutamate dehydrogenase/leucine dehydrogenase [E]	MSKYVERVIEDVKTKYANEPEFCQTVEEVLSSLGPVVDAHPEYEKVALLERMVIPERVIEFRVPWEDDNGNIHVNTGYRVQFNGAIGPYKGGLRFAPSVNLSIMKFLGFEQTFKDSLTTLPIGGAKGGSDFDPNGKSDREVMRFCQAFMTELYRHIGPDVDVPAGDLGVGGREIGYLFGQYRKLRGAYENGVLTGKARSFGGSLIRPEATGFGAVYYLESVMKHEHDTLEGKTVAVAGFGKVAWGVVQKLTELCAKPVTLSGPDGYIYDPDGITTKEKFDFMLEMRASGRNKVQDYADKFGCKFVAGDKPWGEKVDIIMPCATQNDVDLTQAKRIVANNIKYYIEVANMPTTNEALRFLMDQKNMVVAPSKAVNAGGVLVSALEMSQNSERISWTAKEV…	GL0064434_MH0058_sf8475_FWD_prot1256894 (Qin2010)	-	GL0024014_MH0067_sf1860_FWD_prot1460535 (Qin2010), GL0060979_V1_sf48459_FWD_prot2423127 (Qin2010), GL0059538_V1_sf4660_FWD_prot2470131 (Qin2010), GL0085466_MH0055_sf10938_FWD_prot1200959 (Qin2010), GL0118873_MH0003_sf42096_FWD_prot0038782 (Qin2010)	6 | 73	3 | 26	2 | 16	3 | 10	4 | 31	2 | 15	4 | 16	4 | 16	4 | 9	1 | 7	H = 0, M = 62, L = 11
1.092	COG0334 Glutamate dehydrogenase/leucine dehydrogenase [E]	MNKYVQKVLGELKAKQPWEKEFLQAAEEVLSSLTAVLDADPVYEQNKILERMVVPERVILFQVPWADDKGEIHVNQGYRVQFNSAIGPYKGGLRFHPSVNLGILKFLGFEQVFKNSLTTLPMGGGKGGSDFDPKGKSDNEVRNFCNSFMRELYRHIGPNTDVPAGDIGVGGREIGYLFGQYKRCKNSYDSVLTGKGLEWGGSLIRPEATGYGNVYFAQEMLATKGDSVEGKNVLVSGSGNVAQYTVEKLIQLGAKPLSMSDSNGTVIDPDGFDAEKLAYVMDLKNVKRGRMSEYVKKYPTAKYYEGKRPWGLVKAEIALPSATQNEIDGDNAKALIENGCICVSEGANMPSTPEAIETYMQAGILYAPGKASNAGGVATSGLEMSQNAIRLSWTREEVD…	GL0073722_MH0033_sf80493_FWD_prot0814711 (Qin2010)	-	218893683_0259_Paeru_FWD_prot (GutBugs2010), GL0025210_MH0006_sf240119_FWD_prot0122512 (Qin2010), GL0045188_MH0079_sf28998_FWD_prot1713700 (Qin2010), 162598191_F1-T_BAAV01007291_FWD_prot1 (Kurokawa2007), GL0084475_MH0050_C3967678_FWD_prot1107603 (Qin2010), GL0001406_MH0069_sf11125_FWD_prot1492135 (Qin2010), GL0243745_MH0012_sf599_FWD_prot0263148 (Qin2010), 260881565_0233_Mmult_FWD_prot (GutBugs20…	6 | 115	6 | 40	4 | 23	6 | 17	4 | 41	2 | 23	4 | 18	6 | 34	2 | 12	6 | 22	H = 2, M = 92, L = 21
1.093	COG0334 Glutamate dehydrogenase/leucine dehydrogenase [E]	MLTDEYVKRVYAQVEQRDGDQKEFLQAVREVFETIEPVFKDHPQYEAAGVLERLVEPERVVKFRVPWVDDEGHVQVNRGYRVQFNSAIGPYKGGLRFHPTVTEAVIKFLGFEQIFKNSLTGLPMGGGKGGSDFNPKGRSDAEVMRFCQSFMTELQRHIGQFTDVPAGDINVGAREIGFLFGQYKRLRNEFSGVLTGKGLEFGGSLTRTEATGYGLCYYTQEALRVLRNDSFEGKTVVVSGSGNVAIFAIEKATALGAKVVTASDSNGYVYDPNGIDLDVLKDIKLNKRGRISEYAERVDGATYFEGCRGVWSVKCDIALPCATQNEIDGTEAQMLVDNGCTVVCEGSNMPSTPDAIEVYQNNNVLYGPAKAANAGGVAVSGLEMSQNSYRLSWTFDEVD…	261338537_0069_Bgall_FWD_prot (GutBugs2010)	-	GL0313337_MH0012_sf158408_FWD_prot0375954 (Qin2010), GL0232676_um_sf452026_FWD_prot3070535 (Qin2010), GL0012123_V1_sf1964_FWD_prot2609805 (Qin2010), GL0032066_MH0032_sf11249_FWD_prot0795645 (Qin2010), GL0041689_MH0063_sf75855_FWD_prot1371287 (Qin2010), GL0107247_MH0059_sf67243_FWD_prot1284639 (Qin2010), GL0125894_MH0012_sf92321_FWD_prot0347510 (Qin2010), GL0093873_MH0003_sf1959_FWD_prot0026366 (Q…	6 | 120	4 | 36	3 | 21	4 | 15	4 | 40	3 | 24	4 | 16	5 | 44	3 | 16	5 | 28	H = 3, M = 91, L = 26
1.094	COG0334 Glutamate dehydrogenase/leucine dehydrogenase [E]	MKYSKDYIAKVIAAVEKRNPGEPEFIQAVKEVLESIEPMLEARPDIVEAGIIERLVEPERFITFRVAWVDDNGEVQVNRGYRVQFNSAIGPYKGGLRLHPSVNASIIKFLGFEQTFKNSLTGLPMGGAKGGSDFDPKGKSNGEIMRFCQAFMTELYRHIGPDTDVPAGDIGVGGREIGYLFGQYKKIRNEFTGVLTGKSLTAGGSLARTEATGYGLCYFTEEMLHDAGTSFAGKRVVISGSGNVAIYAAEKATTLGATVIAMSDSSGYIVDENGIDLALIKEIKEVKRGRIREYADAKGASVKYVPACREIWTVPCDIALPCATQNELDAAGAEALVKNGVFAVAEGANMPSTPEAIEIFKANKVLFAPAKASNAGGVATSGLEMSQNSMRLSWTFEEV…	GL0001671_MH0054_sf9731_FWD_prot1176041 (Qin2010)	-	GL0075633_MH0026_sf21175_FWD_prot0719891 (Qin2010), 162848796_In-A_BABB01018316_FWD_prot1 (Kurokawa2007), GL0039421_MH0015_sf14600_FWD_prot0456352 (Qin2010), 162584982_F1-T_BAAV01020500_FWD_prot2 (Kurokawa2007), 167753019_0006_Aputr_FWD_prot (GutBugs2010), GL0037191_MH0019_sf47395_FWD_prot0520629 (Qin2010), GL0016252_MH0020_sf5282_FWD_prot0537802 (Qin2010), GL0033279_MH0025_sf79327_FWD_prot067151…	6 | 142	6 | 52	5 | 33	5 | 19	4 | 53	3 | 34	4 | 19	5 | 37	4 | 14	5 | 23	H = 0, M = 121, L = 21
1.095	COG0334 Glutamate dehydrogenase/leucine dehydrogenase [E]	MISGKEYVTSVFEKVKKENAHEEEFLQAVEEVFQSLIPVFDKYPKYIEENILERLVEPERVVSFRVPWVDDKGQVQVNRGYRVQFSSAIGPYKGGLRFHPSVNQSIVKFLGFEQILKNSLTGQPIGGGKGGSNFDPKGKSDQEVMRFTQSFMTELQKYIGPDLDVPAGDIGVGGREIGYLFGQYKRLNGYQNGVLTGKGLTYGGSLVRTEATGYGVVYFAEQMLKSVGESFTGKRAIVSGSGNVAIYAIEKLQELGAVVVAASDSSGYIYDEEGINLKTLKWIKEENRNRISTYLEKHPNATFISSDTGKKIWSIKADLAFPCATQNELDEKDAQVLIENGLLAVSEGANMPSTLKAISIFQEAGILFGPAKAANAGGVAVSALEMAQNSGRTSWSFDE…	222152924_0285_Suber_FWD_prot (GutBugs2010)	-	GL0025210_MH0006_sf240119_FWD_prot0122512 (Qin2010), GL0045188_MH0079_sf28998_FWD_prot1713700 (Qin2010), 162598191_F1-T_BAAV01007291_FWD_prot1 (Kurokawa2007), GL0032618_MH0044_sf8467_FWD_prot1000157 (Qin2010), GL0001406_MH0069_sf11125_FWD_prot1492135 (Qin2010), GL0243745_MH0012_sf599_FWD_prot0263148 (Qin2010), 260881565_0233_Mmult_FWD_prot (GutBugs2010), 162659127_F2-V_BAAX01000478_FWD_prot1 (Kur…	6 | 65	5 | 21	4 | 13	4 | 8	4 | 28	1 | 13	4 | 15	4 | 16	1 | 3	4 | 13	H = 0, M = 60, L = 5
1.096	COG0334 Glutamate dehydrogenase/leucine dehydrogenase [E]	MIFHRKEDISMSYVDEVLELVVAKNPAQPEFHQAAKEVLESLRVVIEANEEEYRKDALLERLVTPERIIMFRVPWVDDKGQVQVNNGFRVQFNSAIGPYKGGLRFHPSVNLGIIKFLGFEQTFKNSLTGLPIGGGKGGSDFDPKGKSDREVMAFCQSFMTELCKHIGADTDVPAGDIGVGGREIGFLYGQYKRIRNLYEGVLTGKGLTYVGSLARTEATGYGLLYFTEEMLKCNGKDIAGKTVAISGSGNVAIYAIEKAQQLGAKPVTCSDSTGWVYDPEGIDVALLKEVKQVKRARLTEYAAKRPSAQYHDKATEGTNQWEVKVDIALPCATQNELNLDDAKKLVANGVFAVAEGANMPTTLEATEYFQKNGVLFCPGKASNAG	GL0016824_O2_sf8785_FWD_prot2178121 (Qin2010)	-	162848796_In-A_BABB01018316_FWD_prot1 (Kurokawa2007), GL0084475_MH0050_C3967678_FWD_prot1107603 (Qin2010), GL0039421_MH0015_sf14600_FWD_prot0456352 (Qin2010), 162584982_F1-T_BAAV01020500_FWD_prot2 (Kurokawa2007), 167753019_0006_Aputr_FWD_prot (GutBugs2010), GL0037191_MH0019_sf47395_FWD_prot0520629 (Qin2010), GL0033279_MH0025_sf79327_FWD_prot0671510 (Qin2010), GL0035119_MH0022_sf8485_FWD_prot05905…	6 | 156	6 | 62	6 | 41	5 | 21	3 | 53	3 | 35	3 | 18	5 | 41	4 | 18	5 | 23	H = 0, M = 125, L = 31
1.097	COG0334 Glutamate dehydrogenase/leucine dehydrogenase [E]	MGYVDEIIERAIAKNPGEPEFIQAVKEVLTSLRPVVDANEDLYRKEALLERLIEPDRQFKFRVPWVDDKGQVQVNVGYRVQFNNSIGPYKGGLRLHPSVNIGIIKFLGFEQIFKNSLTSLPIGGGKGGSDFDPKGKSDREVMAFCQSFMTELCKYIGADVDVPAGDIGTGAREIGYMYGQYKRIRGMYEGVLTGKGLSYGGSLVRTEATGYGLLYLTDEMLKCNGIDIAGKTVCISGSGNVAIYATQKAQQLGAKVVTLSDSTGWVYDPDGIDLDAIKEIKEVKRARLTEYRNYRPNSEYYEGRGVWTVKCDIALPCATQNELSLEDAKVLVANGCKAVAEGANMPTTLEATEYLQENGVLFAPGKAANAGGVATSALEMSQNSERLSWSFEEVDAKLK…	160878984_0110_Cphyt_FWD_prot (GutBugs2010)	-	GL0060659_MH0048_C2500410_FWD_prot1077170 (Qin2010), GL0113224_MH0020_sf12756_FWD_prot0547445 (Qin2010), GL0006824_O2_sf2219_FWD_prot2022786 (Qin2010), 162558169_F1-S_BAAU01009307_FWD_prot1 (Kurokawa2007), GL0093873_MH0003_sf1959_FWD_prot0026366 (Qin2010), GL0050319_MH0070_sf45642_FWD_prot1527930 (Qin2010), GL0011343_MH0045_sf48380_FWD_prot1018849 (Qin2010), GL0014985_MH0021_C2091499_FWD_prot0587…	6 | 202	6 | 68	6 | 45	4 | 23	5 | 70	5 | 49	4 | 21	5 | 64	5 | 30	5 | 34	H = 3, M = 164, L = 35
1.098	COG0334 Glutamate dehydrogenase/leucine dehydrogenase [E]	MEDIYMTTGKEYVAGVFEKVKALNSHEPEFLQAVEEVFESLVPVFDKYPKYVEENLLERLVEPERIVSFRVPWVDDKGQVQVNRGFRVQFSSAIGPYKGGLRFHPSVNQSIIKFLGFEQIFKNSLTGQPIGGGKGGSNFDPKGKSDNEIMRFCQSFMTELSKHIGADTDVPAGDIGVGGREIGYLYGQYKRLRNEYTGVLTGKGLTYGGSLARTEATGYGAVYFAEQMLKARGEDFAGKVALVSGSGNVAIYATEKLQSLGAKVVAVSDSSGYVYDPEGIDVPLLKQLKEVERARIVKYAEARPSATFTPANEGTIWSIKADLAFPCATQNEINAEQAKMLVDNGVIAVTEGANMPSTLEAIEVFQKAGVSFGPAKAANAGGVAVSALEMAQNSQRTPW…	171778275_0279_Sinfa_FWD_prot (GutBugs2010)	-	24379360_0281_Smuta_FWD_prot (GutBugs2010), GL0032618_MH0044_sf8467_FWD_prot1000157 (Qin2010), GL0027421_MH0062_sf20309_FWD_prot1337074 (Qin2010), GL0293466_MH0006_sf68267_FWD_prot0086349 (Qin2010), GL0093873_MH0003_sf1959_FWD_prot0026366 (Qin2010), GL0050319_MH0070_sf45642_FWD_prot1527930 (Qin2010), 167771706_0013_Acoli_FWD_prot (GutBugs2010), GL0110304_MH0070_sf37709_FWD_prot1526674 (Qin2010), …	6 | 104	5 | 40	5 | 25	4 | 15	4 | 33	2 | 16	4 | 17	4 | 31	3 | 14	4 | 17	H = 3, M = 84, L = 17
1.099	COG0334 Glutamate dehydrogenase/leucine dehydrogenase [E]	MDYITKVLTQVKEKNADQPEFIQAVEEVLESLKPVIEAHPEYEKQAILERLVEPERTLMFKVPWMDDNGQVHVNRGYRVQFSSAIGPYKGGLRLHPSVNLGIIKFLGFEQIFKNSLTTLPIGGGKGGSDFDPQGKSDNEIMRFCQSFMTELYRHIGPDVDVPAGDIGTGAREIGYLYGQYKRIKGAFENGVLTGKPMPYGGSLIRPEATGFGAVYFGKEVLAHFNDTYEGKTIACSGYGNVAWGVCLKAREYGAKVVSISGRDGYVYDPEGITTDEKIDFLCKIRESNDIKLKDYAEKFGCEFHPGEKPWGLKVDMAFPCATQNEIGEEEAKQLIANGVKYIVEGANMPTTPEAVHYFLANGGILAPAKAANAGGVAVSALEMSQNSMRYNWTAKEVDE…	169350305_0113_Cspir_FWD_prot (GutBugs2010)	-	237734874_0234_Mbact_FWD_prot (GutBugs2010), 167756236_0111_Cramo_FWD_prot (GutBugs2010), GL0016276_O2_sf21060_FWD_prot2051443 (Qin2010), 229815143_0118_Cinte_FWD_prot (GutBugs2010), GL0090993_um_sf459058_FWD_prot3072832 (Qin2010), GL0093873_MH0003_sf1959_FWD_prot0026366 (Qin2010), GL0260680_MH0006_sf303638_FWD_prot0137803 (Qin2010), GL0014985_MH0021_C2091499_FWD_prot0587991 (Qin2010), GL0105727_…	6 | 170	5 | 60	5 | 39	3 | 21	5 | 60	4 | 38	4 | 22	4 | 50	4 | 25	3 | 25	H = 3, M = 134, L = 33
1.1	COG0334 Glutamate dehydrogenase/leucine dehydrogenase [E]	MDYINKVLEEVKAKNPNEPEFNQAVMEVLESLRPVIEAHPEYEDMGILERLTEPERAIMFKVPWVDDKGKVQVNRGFRVQFNGAIGPYKGGLRFHPSVNLSVVKFLGFEQVFKNSLTTLPIGGGKGGSDFDPQGKSDAEIMRFCQSFMSELYRHIGPDVDVPAGDIGVGGREIGYLYGQYRRIRGAFENGVLTGKGLPYGGSLIRPEATGFGVMYYASEVLKVLGDSFKDKTIVLSGYGNVAWGVCIKAKEMGAKVVSISGRDGYVYDKDGINTDEKIDFLLQIRERNDVKLKDYAEKFGAEFHAKEKPWGLKGDIAIPCATQNEIGIEEAKKLKENGIKLVVEGANMPTTPEAMEYFKENEVVLGPAKAANAGGVATSALEMAQNSMRYSWTAEEVDA…	169333692_0011_Aster_FWD_prot (GutBugs2010)	-	GL0035958_MH0065_sf11737_FWD_prot1402084 (Qin2010), 110679695_0265_Rdeni_FWD_prot (GutBugs2010), 223982603_0175_Hfili_FWD_prot (GutBugs2010), GL0059538_V1_sf4660_FWD_prot2470131 (Qin2010), GL0019714_MH0047_C1878429_FWD_prot1062603 (Qin2010)	6 | 113	4 | 34	3 | 20	3 | 14	5 | 45	4 | 24	4 | 21	5 | 34	4 | 15	4 | 19	H = 2, M = 90, L = 21
1.101	COG0334 Glutamate dehydrogenase/leucine dehydrogenase [E]	MDKFTSNYVDKFMSELIARNPGESEFHQAVREVVESVASYVTAYPYLIDLKILERMVEPERVIMFRVPWTDDRGEIHINRGYRVQMNSALGPYKGGIRFHASVNLSIMKFLAFEQTFKNSLTTLPMGGGKGGSDFNPRGKSDAEVMRFCQSFMTELQRHIGPDTDVPAGDIGVGGREIGYLFGQYKRLRDEFTGTLTGKGIAWGGSCLRTEATGYGVCYFAQEMLALQGKSFEGQTVLVSGAGNVAQYAAKKAMSLGAKVVTLSDSDGFMYDPDGLDEEKLNFVLELKNIRRGRISEYVKKYPHAQYFPGERPWRIPCDIALPCATQNEIDKNDAENLVKGGCFCIVEGANMPTTPEAIAVIQGAKLLYSPGKASNAGGVATSGLEMTQNSIRQKWTAE…	GL0123095_MH0009_sf20365_FWD_prot0178230 (Qin2010)	-	GL0036238_MH0052_sf60736_FWD_prot1128523 (Qin2010), 218893683_0259_Paeru_FWD_prot (GutBugs2010), GL0146036_MH0082_sf1200_FWD_prot1792318 (Qin2010), GL0095460_MH0073_sf12190_FWD_prot1587898 (Qin2010), 154494174_0246_Pmerd_FWD_prot (GutBugs2010), GL0011672_MH0041_sf17355_FWD_prot0953326 (Qin2010), 218263267_0245_Pjohn_FWD_prot (GutBugs2010), 255012364_0025_B217_FWD_prot (GutBugs2010), 256839222_024…	6 | 63	6 | 28	4 | 17	5 | 11	5 | 19	2 | 9	4 | 10	5 | 16	2 | 4	5 | 12	H = 0, M = 59, L = 4
1.102	COG0334 Glutamate dehydrogenase/leucine dehydrogenase [E]	MDANKYVQQVFEELLQRNPGQDEFHQAVKEVLNSLVPVMEKHPEYIENGILDRIVEPERQIMFRVPWVDDNGKVRVNRGFRVQFNSAIGPYKGGLRFHPSVNLSIIKFLGFEQIFKNSLTGLPIGGGKGGSDFDPKGKSNGEIMRFCQSFMTELYKYIGQDTDVPAGDIGVGGREVGYMYGQYKRIRSMYEAGVLTGKGLTFGGSLARTEATGYGLVYFVDEMLKGKGMNFEGKRVVVSGSGNVATYAIQKVQQLGGIVVACSDSNGYVYDKDGIKLNTVKQIKEVERKRIKEYVKFHSEAEYHEGKGVWNIPCDIALPCATQNELNEEDAKTLVKNGVIAVGEGANMPSTLEAVEVFLQNGILFAPAKAANAGGVAVSALEMSQNSIRYSWTFEEVDE…	118443266_0108_Cnovy_FWD_prot (GutBugs2010)	-	GL0149271_MH0082_sf101087_FWD_prot1822511 (Qin2010), 163632666_In-R_BABG01003601_FWD_prot1 (Kurokawa2007), 293400914_0135_Ebact_FWD_prot (GutBugs2010), GL0059469_MH0045_sf27241_FWD_prot1016436 (Qin2010), GL0032066_MH0032_sf11249_FWD_prot0795645 (Qin2010), 294638189_0128_Etard_FWD_prot (GutBugs2010), 227551863_0134_Efaec_FWD_prot (GutBugs2010), 258616975_0133_Efaec_FWD_prot (GutBugs2010), 29337783…	6 | 158	4 | 63	4 | 37	4 | 26	5 | 56	4 | 37	4 | 19	3 | 39	3 | 18	3 | 21	H = 3, M = 120, L = 35
1.103	COG0334 Glutamate dehydrogenase/leucine dehydrogenase [E]	MATYVERVIEECKKNNPGEPEFHQTVEEVLTSLAPVMDAHPEYEKAGLLERLVEPERGITFRVVWVDDAGKVHVNKGYRYQFNSAIGPYKGGLRFAPNVYPGIIKFLGFEQIFKNSLTGLPIGGGKGGADFDPNGKSDAEIMRFCQAFMTELYRHIGPDTDVPAGDLGVGAREIGYLFGQYKR	GL0145219_MH0009_sf44053_FWD_prot0187091 (Qin2010)	-	GL0055889_MH0060_sf3867_FWD_prot1293802 (Qin2010), GL0025210_MH0006_sf240119_FWD_prot0122512 (Qin2010), GL0045188_MH0079_sf28998_FWD_prot1713700 (Qin2010), 162598191_F1-T_BAAV01007291_FWD_prot1 (Kurokawa2007), 242310478_0172_Hpull_FWD_prot (GutBugs2010), 224418512_0169_Hcana_FWD_prot (GutBugs2010), 237752905_0174_Hwing_FWD_prot (GutBugs2010), GL0050173_MH0053_sf98956_FWD_prot1166624 (Qin2010), GL…	6 | 127	6 | 53	5 | 31	6 | 22	3 | 43	2 | 27	3 | 16	4 | 31	2 | 12	4 | 19	H = 3, M = 103, L = 21
1.104	COG0334 Glutamate dehydrogenase/leucine dehydrogenase [E]	MANIVEKYIELAKKRNPGEPEFHQTVEEVLNSIEPVLEAHPEYIEAGLIERLIEPERGISFRVVWTDDNGNVQVNRGYRYEFNSALGPYKGGLRFAPSVYPGIIKFLGFEQIFKNSLTGLPIGGGKGGADFDPNGKSDAEIMRFCQAFMTELYRHIGPNTDVPAGDLGVGAREIGYLFGQYKRIVNRYEGVLTGKGLSYGGLAGRTEATGYGIVFFAREMLKHCGEELKGKKVAISGFGNVTWGTAQKLNELGAKVITISGPDGYIYDEDGISGDKVDYLLELRGSGKNICAPYAEKYPNAKFFAGKKPWEVKADLYIPCATQNEIRIEDAKTMVANGCKYLCEGSNMPTTNEALTYLMENGVVVGPSKAANAGGVACSCIEMGQNAGHTVFSPAQVYE…	GL0122772_V1_sf5035_FWD_prot2470616 (Qin2010)	-	GL0055889_MH0060_sf3867_FWD_prot1293802 (Qin2010), 34558218_0295_Wsucc_FWD_prot (GutBugs2010), GL0025210_MH0006_sf240119_FWD_prot0122512 (Qin2010), GL0045188_MH0079_sf28998_FWD_prot1713700 (Qin2010), 162598191_F1-T_BAAV01007291_FWD_prot1 (Kurokawa2007), 242310478_0172_Hpull_FWD_prot (GutBugs2010), 224418512_0169_Hcana_FWD_prot (GutBugs2010), 237752905_0174_Hwing_FWD_prot (GutBugs2010), GL0050173_…	6 | 143	6 | 55	5 | 35	6 | 20	4 | 57	3 | 37	4 | 20	4 | 31	2 | 12	4 | 19	H = 3, M = 119, L = 21
1.105	COG0334 Glutamate dehydrogenase/leucine dehydrogenase [E]	MAKLDYVKEAVVKRNPNDAEFIQAVDEVLLSLEKVAGKHPEYIEKGVFERIVEPERQIIFRVPWVDDSGKLQVNRGFRVEFNSAIGPYKGGLRFHPSVNISIIKFLGFEQIFKNSLTGLPMGGGKGGSDFDPKGKSDAEIMRFCQSFMTELCKYIGPDTDVPAGDIGVGGREIGYMFGQYKRIRNEFTGVLTGKGLNWGGSLARTQATGYGLCYFTEAMLQANGTSFQGKKVVVSGSGNVAIYAAEKATQLGATVIAMSDSSGYIVDENGVNLDVMKEIKEVKRGRIREYADAVAGATFHASESIWNTPCDIALPCATQNELHKKDAETLIKNGCIAVCEGANMPTTPDAIEVLQANNVLYAPGKASNAGGVATSGLEMSQNSARLSWTFEEVDAKLKD…	GL0076337_O2_sf21647_FWD_prot2052088 (Qin2010)	-	162706971_F2-W_BAAY01020922_FWD_prot1 (Kurokawa2007), GL0007424_MH0054_sf35186_FWD_prot1181174 (Qin2010), 154148755_0082_Chomi_FWD_prot (GutBugs2010), GL0079129_V1_sf19067_FWD_prot2418195 (Qin2010), 157163997_0080_Cconc_FWD_prot (GutBugs2010), 163579637_In-E_BABE01005465_FWD_prot1 (Kurokawa2007), GL0073959_V1_sf35977_FWD_prot2421171 (Qin2010), GL0122638_MH0002_sf18471_FWD_prot0008180 (Qin2010), 1…	6 | 154	5 | 60	5 | 37	5 | 23	5 | 63	4 | 41	5 | 22	3 | 31	3 | 13	3 | 18	H = 3, M = 130, L = 21
1.106	COG0334 Glutamate dehydrogenase/leucine dehydrogenase [E]	KRRLVMATYVERVIDECKKHNPGEVEFHQTVEEVLTSLAPVMDAHPEYEKAGLLERLVEPERGITFRVVWVDDQGKTQVNKGYRYQFNSAIGPYKGGLRFAPNVYPGIIKFLGFEQIFKNSLTGLPIGGCKGGSDFGPNGNSDAEIMRFCQAFMTELYRHIGPDTDVPAGDLGVGGREIGYLFGQYKRITNRFDGGVLTGKGIPYGGCLGRTEATGFGIVWYAEEMLKANGEDIKGKTVVISGFGNVAWGTAWKLQQLGANLIAFSGPDGYIYD	GL0007252_MH0053_sf55364_FWD_prot1156850 (Qin2010)	-	GL0130895_MH0012_sf48630_FWD_prot0322895 (Qin2010), GL0055889_MH0060_sf3867_FWD_prot1293802 (Qin2010), GL0025210_MH0006_sf240119_FWD_prot0122512 (Qin2010), GL0045188_MH0079_sf28998_FWD_prot1713700 (Qin2010), 162598191_F1-T_BAAV01007291_FWD_prot1 (Kurokawa2007), 242310478_0172_Hpull_FWD_prot (GutBugs2010), 224418512_0169_Hcana_FWD_prot (GutBugs2010), 237752905_0174_Hwing_FWD_prot (GutBugs2010), GL…	6 | 86	6 | 39	5 | 23	5 | 16	3 | 25	1 | 14	3 | 11	4 | 22	2 | 8	4 | 14	H = 3, M = 72, L = 11
1.107	COG0334 Glutamate dehydrogenase/leucine dehydrogenase [E]	KFLGFEQTFKNSLTGLPIGGGKGGSDFDPKGKSDREIMKFCQSFMTELYRHIGADTDVPAGDIGVGGREIGYLYGQYKRLTGLYEGVLTGKGLTYGGSLARTEATGYGLVYMVREMLLNAGMTMEGKTVAVSGSGNVAIYTTEKAQQYGMKVVTLSDSNGWIYDPNGIDLDLVKQIKEVRRGRIKEYAEAKPGVEYHEGKGVWSVKCDIALPCATQN	GL0032025_MH0080_sf46669_FWD_prot1745564 (Qin2010)	-	162709137_F2-W_BAAY01019403_FWD_prot1 (Kurokawa2007), GL0046932_MH0012_C18616663_FWD_prot0393507 (Qin2010), GL0103349_V1_sf12876_FWD_prot2622396 (Qin2010), GL0007767_MH0012_sf14215_FWD_prot0288817 (Qin2010), GL0116553_MH0071_sf1548_FWD_prot1545669 (Qin2010), GL0027421_MH0062_sf20309_FWD_prot1337074 (Qin2010), GL0293466_MH0006_sf68267_FWD_prot0086349 (Qin2010), 167771706_0013_Acoli_FWD_prot (GutBu…	6 | 146	6 | 59	6 | 40	4 | 19	3 | 45	3 | 28	3 | 17	6 | 42	6 | 20	4 | 22	H = 0, M = 120, L = 26
1.108	COG0334 Glutamate dehydrogenase/leucine dehydrogenase [E]	IIKFLGFEQTFKNSLTGLPIGGGKGGSDFDPKGKSDREVMAFCQSFMTELCKHIGADTDVPAGDIGVGGREIGFLYGQYKRIRNLYEGVLTGKGLTYGGSLARTEATGYGLLYFTEEMLKCNGKDIAGKTVAISGSGNVAIYAIEKAQQLGAKPVTCSDSTGWVYDPEGIDVALLKEVKEVKRARLTEYAAKRPSAQYHDKATEGTNQWEVKVDIALPCATQNELNLDDAKKLVANGVFAVAEGANMPTTLEATEYFQKNGVLFCPGKASNAGGVATSALEMSQNSERLSWTFEEVDAKLKNIMVNIFHNLDDASKKYGLEGNYVAGANIAGFLKVAEAMKAQGIV	GL0052096_O2_sf337_FWD_prot1968032 (Qin2010)	-	162706971_F2-W_BAAY01020922_FWD_prot1 (Kurokawa2007), GL0007424_MH0054_sf35186_FWD_prot1181174 (Qin2010), GL0079129_V1_sf19067_FWD_prot2418195 (Qin2010), 163579637_In-E_BABE01005465_FWD_prot1 (Kurokawa2007), GL0073959_V1_sf35977_FWD_prot2421171 (Qin2010), GL0122638_MH0002_sf18471_FWD_prot0008180 (Qin2010), 163623810_In-R_BABG01012457_FWD_prot1 (Kurokawa2007), 162702097_F2-W_BAAY01025753_FWD_prot2…	6 | 174	5 | 61	5 | 39	5 | 22	5 | 62	4 | 39	5 | 23	5 | 51	5 | 23	5 | 28	H = 0, M = 143, L = 31
1.109	COG0334 Glutamate dehydrogenase/leucine dehydrogenase [E]	GVYDSVVKRNGNEPEFLQAVGEVLMSLEPVVEKDPSYETNGVIDRIVEPERMIQFRVSWVDDNGKVQVNRGFRCQFNSAIGPYKGGLRLHPSVCASVIKFLGFEQIFKNSLTTLPMGGGKGGSDFDPKGKSDNEIMRFCQSFMTELSKHIGADTDVPAGDIGTGAREIGYMFGQYKRLRNEFTGVLTGKGLSYGGSLARTEATGYGLLYFTEEMMSCMKNDSVKGKTGVVFRSGXVAIYAN	162734025_F2-X_BAAZ01029971_FWD_prot1 (Kurokawa2007)	-	GL0130037_MH0070_sf24103_FWD_prot1524102 (Qin2010), GL0077758_O2_sf7869_FWD_prot2153367 (Qin2010), GL0140405_MH0081_sf2625_FWD_prot1763422 (Qin2010), GL0293066_MH0012_sf2750_FWD_prot0268563 (Qin2010), GL0048124_MH0051_sf16046_FWD_prot1110472 (Qin2010), GL0117402_V1_C6534815_FWD_prot2531220 (Qin2010), GL0035753_O2_sf6083_FWD_prot2033560 (Qin2010), GL0288776_MH0006_sf31326_FWD_prot0075026 (Qin2010)…	6 | 169	5 | 54	4 | 35	5 | 19	6 | 76	4 | 49	6 | 27	5 | 39	4 | 14	5 | 25	H = 3, M = 153, L = 13
1.11	COG0334 Glutamate dehydrogenase/leucine dehydrogenase [E]	LTRFGSPKRSLLFRISWVDDHGQVQVNRGYRVQFSTAIGPSKGGLRFHPSVNLSIIKFLGFEQVFKNSLTGLPMGGGKGGADFDPKGKSDNEVMRFCQSFMTELQRHIGPDTDVPAGDIGVGAREIGYLFGQYKRIRNEFNGVLTGKGLSYGGSLARTEATGYGLCYFADEMLKAAGKSFQGQSVVISGSGNVAIYANQKATELGGKVIAMSDSNGYIVDENGIDYKVIQEIKEVKRARIKTYLDYVPTAKYFEGCQGIWTVPCGIALPCATQNEVPLEGAKAL	162862853_In-A_BABB01007154_FWD_prot1 (Kurokawa2007)	162742165_F2-X_BAAZ01022098_FWD_prot1 (Kurokawa2007)	GL0015414_MH0021_C2066855_FWD_prot0584787 (Qin2010), GL0054609_MH0080_sf20048_FWD_prot1740756 (Qin2010), GL0091764_MH0064_sf40074_FWD_prot1389064 (Qin2010), GL0025210_MH0006_sf240119_FWD_prot0122512 (Qin2010), GL0045188_MH0079_sf28998_FWD_prot1713700 (Qin2010), 162598191_F1-T_BAAV01007291_FWD_prot1 (Kurokawa2007), GL0001406_MH0069_sf11125_FWD_prot1492135 (Qin2010), GL0243745_MH0012_sf599_FWD_prot…	5 | 101	5 | 43	4 | 22	5 | 21	3 | 30	2 | 15	3 | 15	4 | 28	2 | 10	4 | 18	H = 2, M = 84, L = 15
1.111	COG0334 Glutamate dehydrogenase/leucine dehydrogenase [E]	VLQNSLTGLPMGGGKGGADFDPHGKSDAEVMRFCQSFMTELYRHIGPDTDVPAGDIGVGGREIGFLFGQYKRIRDEYTGVLTGKGIPFGGSLARTEATGYGLCYFAKEMLADAGKSFEGQRVVISGSGNVAIYANQKATQLGGKVIAMSDSNGYIVDENGIDYKVMKEIKEVKRARIKTYLDYVPTAKYVEGSQGIWTVPCDIALPCATQNELPLAGAEALVANGCYAVAEGANMPSTPEAIAYLQTHGILFAPAKASNAGGVATSGLEMSQNSLRLSWTFEEVDERLHNIMVNIYKTAADAAERYGMKGNLVAGANIAGFEKIASAMMSQGIV	163305208_In-D_BABD01005484_FWD_prot1 (Kurokawa2007)	-	GL0313337_MH0012_sf158408_FWD_prot0375954 (Qin2010), GL0232676_um_sf452026_FWD_prot3070535 (Qin2010), GL0012123_V1_sf1964_FWD_prot2609805 (Qin2010), GL0041689_MH0063_sf75855_FWD_prot1371287 (Qin2010), GL0107247_MH0059_sf67243_FWD_prot1284639 (Qin2010), GL0055623_MH0043_sf36667_FWD_prot0979321 (Qin2010), GL0006184_V1_sf3978_FWD_prot2230594 (Qin2010), GL0072308_MH0025_sf38908_FWD_prot0655591 (Qin20…	5 | 35	5 | 14	4 | 10	2 | 4	1 | 1	-	1 | 1	4 | 20	3 | 5	3 | 15	H = 0, M = 30, L = 5
1.112	COG0334 Glutamate dehydrogenase/leucine dehydrogenase [E]	MTMSYVDEVLAELIEKNPAEPEFHQAAKEVLESLRPVVEQNEEKFRKDALLERLVNPERQIKFRVPWVDDKGQVQVNTGYRVQFNSAIGPYKGGLRFHPSVNLGIIKFLGFEQIFKNSLTGLPIGGGKGGSDF	GL0107701_V1_sf63271_FWD_prot2646969 (Qin2010)	-	GL0049100_MH0003_sf28832_FWD_prot0035677 (Qin2010), GL0014579_MH0039_sf31049_FWD_prot0912056 (Qin2010), GL0144866_MH0065_C4598890_FWD_prot1433946 (Qin2010), GL0059469_MH0045_sf27241_FWD_prot1016436 (Qin2010), GL0032066_MH0032_sf11249_FWD_prot0795645 (Qin2010), GL0084475_MH0050_C3967678_FWD_prot1107603 (Qin2010), 212703003_0124_Dpige_FWD_prot (GutBugs2010), GL0088119_MH0006_sf272574_FWD_prot012999…	5 | 145	5 | 51	5 | 33	4 | 18	3 | 54	3 | 36	3 | 18	4 | 40	3 | 18	4 | 22	H = 3, M = 111, L = 31
1.113	COG0334 Glutamate dehydrogenase/leucine dehydrogenase [E]	MTELYRHIGPDTDVPAGDIGVGGREIGFLFGQYKRIRDEYSGILTGKGIPFGGSLARTEATGYGLCYFAKEMLADAGKSFEGQRVVISGSGNVATYANQKATQMGGKVIAMSDSNGYIVDENGIDYKVIKEIKEVKRARIKTYLDYVPTAKYVEGSKGIWTVPCDIALPCATQNELQLEGAEALVANGCYAVAEGANMPSTPEAIAYLQSHGILFAPAKAANAGGVATSGLEMSQNSLRLSWTFEEVDERLHNIMVNIYKNAADAAERYGMKGNLVAGANIAGFEKIASAMMRQGVV	GL0030045_MH0024_sf32905_FWD_prot0619978 (Qin2010)	-	GL0313337_MH0012_sf158408_FWD_prot0375954 (Qin2010), GL0232676_um_sf452026_FWD_prot3070535 (Qin2010), GL0012123_V1_sf1964_FWD_prot2609805 (Qin2010), GL0041689_MH0063_sf75855_FWD_prot1371287 (Qin2010), GL0107247_MH0059_sf67243_FWD_prot1284639 (Qin2010), GL0055623_MH0043_sf36667_FWD_prot0979321 (Qin2010), GL0006184_V1_sf3978_FWD_prot2230594 (Qin2010), GL0072308_MH0025_sf38908_FWD_prot0655591 (Qin20…	5 | 31	4 | 10	3 | 6	2 | 4	1 | 1	-	1 | 1	4 | 20	2 | 4	4 | 16	H = 0, M = 26, L = 5
1.114	COG0334 Glutamate dehydrogenase/leucine dehydrogenase [E]	MSYVDEVLERVKAKNASEPEFLQAVEEVLESLRPVIEANEEKYRKEALLERITEPDRQLKFRVPWVDDKGQVQVNTGYRVQFNNSIGPYKGGLRLHPSVNIGIIKFLGFEQVFKNSLTGLPIGGGKGGSDFDPKGKSDR	GL0060021_MH0081_sf2545_FWD_prot1763396 (Qin2010)	-	GL0149738_MH0025_sf25983_FWD_prot0648987 (Qin2010), GL0050319_MH0070_sf45642_FWD_prot1527930 (Qin2010), 110679695_0265_Rdeni_FWD_prot (GutBugs2010), GL0011343_MH0045_sf48380_FWD_prot1018849 (Qin2010), GL0019714_MH0047_C1878429_FWD_prot1062603 (Qin2010), 227518680_0131_Efaec_FWD_prot (GutBugs2010), 229545900_0132_Efaec_FWD_prot (GutBugs2010)	5 | 200	5 | 69	5 | 43	4 | 26	4 | 71	4 | 49	3 | 22	4 | 60	4 | 28	4 | 32	H = 2, M = 160, L = 38
1.115	COG0334 Glutamate dehydrogenase/leucine dehydrogenase [E]	MSYVDEVINKITKENPGEPEFHQTLNEVYKSIEVAVEENEEQYRKDAVLERLANPERQIKFRVPWVDDEGQVQVNTGYRVQFNSAIGPYKGGLRFHPSVNIGIIKFLGFEQIFKNSLTGLPIGGGKGGSNFDPKGKSDREVMSFCQSFMNELYRHIGQDQDVPAGDIGVGAREVGYLYGQYKRLTKQYEGVLTGKGLTFGGSLARTEATGYGLLYFTNEMLKANNETLKDKTATVSGSGNVAIYAIEKAQQLGAKVVTASDSTGWVYDPKGIDVALLKEIKEVQRGRMSDYAAKRESAEYHEGRGVWQIKSDVALPCATQNELTLDDAKLIVENDTLAVSEGANMPTTLDATKYLQDNGILFGPAKAANAGGVAVSALEMSQNSERLYWTFDEVDNMLK…	84490198_0232_Mstad_FWD_prot (GutBugs2010)	-	GL0014579_MH0039_sf31049_FWD_prot0912056 (Qin2010), GL0144866_MH0065_C4598890_FWD_prot1433946 (Qin2010), GL0059469_MH0045_sf27241_FWD_prot1016436 (Qin2010), GL0032066_MH0032_sf11249_FWD_prot0795645 (Qin2010), GL0084475_MH0050_C3967678_FWD_prot1107603 (Qin2010), 212703003_0124_Dpige_FWD_prot (GutBugs2010), GL0088119_MH0006_sf272574_FWD_prot0129995 (Qin2010), GL0050173_MH0053_sf98956_FWD_prot116662…	5 | 145	4 | 50	4 | 32	4 | 18	4 | 55	4 | 37	3 | 18	4 | 40	3 | 18	4 | 22	H = 3, M = 111, L = 31
1.116	COG0334 Glutamate dehydrogenase/leucine dehydrogenase [E]	MSYVDEIYERVVAQNPGEPEFHQAVKEVLDSLKLVIDANEDKYRKAGVLERFVEPERVISFRVPWVDDNGNVQVNKGYRVQFNSAIGPYKGGLRFHPSVNQGILKFLGFEQTLKNSLTGLPMGGGKGGSNFDPKGKSDREVMAFCQSFMTELYRHIGKDTDIPAGDIGVGGREVGYLYGQYKRITGLYEGVLTGKGLTFGGSLARTQATGYGLIYILNEMLKHNGKELAGKTVLVSGSGNVAIYATEKAQQLGAKVVAMSDSNGYIYDKDGIKLDVVKEIKEVKRGRIKEYVDAVPTAVYTEGKGIWTIPCDIALPCATQNELNGEDAKTLLANGCFAVAEGANMPSTLEATELFVEKKILFMPGKAANAGGVATSGLEQSQNSLRMSWSFEEVDEKLH…	225386574_0095_Caspa_FWD_prot (GutBugs2010)	-	GL0064036_V1_sf25924_FWD_prot2362919 (Qin2010), GL0020031_MH0072_sf18248_FWD_prot1575471 (Qin2010), GL0041566_O2_sf9799_FWD_prot2039667 (Qin2010), 163281756_In-D_BABD01028932_FWD_prot1 (Kurokawa2007), GL0125894_MH0012_sf92321_FWD_prot0347510 (Qin2010), GL0193659_MH0012_sf44189_FWD_prot0319599 (Qin2010), GL0014731_V1_sf14669_FWD_prot2271806 (Qin2010), GL0588944_um_sf343204_FWD_prot3033896 (Qin2010…	5 | 130	4 | 43	4 | 28	3 | 15	4 | 46	4 | 30	3 | 16	4 | 41	4 | 19	3 | 22	H = 0, M = 109, L = 21
1.117	COG0334 Glutamate dehydrogenase/leucine dehydrogenase [E]	MRIELIKSRANLFLTTINLPRLPMIESVEDFLARLKKRDPDQPEFHQAVEEVLRSLWPFLEANPHYLSSGILERICEPERAVVFRVSWVDDQGKVRVNRGFRIQMNSAIGPYKGGLRFHPSVNMGVLKFLAFEQTFKNSLTSLPMGGGKGGSDFNPKGKSDAEVMRFCQAFMSELYRHIGADVDVPAGDIGVGAREIGFLFGQYKRLSNQFTSVLTGKGISYGGSLIRPEATGFGCVYFAEEMLKRRGDRVEGKRVAISGSGNVAQYAARKVMDLGGKVISLSDSEGTLYCESGLSEEQWLAVLELKNVQRGRISELASQFGLEFRAGQTPWDLPCDIALPCATQNELDAEAARTLLRNGCTCVAEGANMPTTLEAVDIFIDAGILFAPGKASNAGGVA…	70732648_0260_Pfluo_FWD_prot (GutBugs2010)	-	GL0313337_MH0012_sf158408_FWD_prot0375954 (Qin2010), GL0232676_um_sf452026_FWD_prot3070535 (Qin2010), GL0012123_V1_sf1964_FWD_prot2609805 (Qin2010), GL0041689_MH0063_sf75855_FWD_prot1371287 (Qin2010), GL0107247_MH0059_sf67243_FWD_prot1284639 (Qin2010), 162753799_F2-X_BAAZ01011623_FWD_prot1 (Kurokawa2007), GL0041611_MH0031_sf56370_FWD_prot0782931 (Qin2010), 162714250_F2-W_BAAY01014290_FWD_prot2 (K…	5 | 59	4 | 25	3 | 15	4 | 10	3 | 11	1 | 5	3 | 6	4 | 23	2 | 6	4 | 17	H = 0, M = 51, L = 8
1.118	COG0334 Glutamate dehydrogenase/leucine dehydrogenase [E]	MNQYIERVLAETKAKNANEPEFLQTVEEVLSSLEPVIAAHPEYEKAALLERMVEPERVIEFRVTWEDDNHVWHVNRGYRVQYNAALGPYKGGIRFDPSVNLSIVKFLGFEQVFKDAMTGLPIGGAKGGSDFDPRGKSDAEVMRFCQAFITELYRHIGQDIDCPAGDLGCGGREIGYMYGQYRRIVGAAEFGALSGKAVTTGGSIMRPEATGFGAVYYLVEALAHDGESIEGKRIAMSGYGNVGWGIMKKAAELGAKVTYFAGPDGYIHDPDGVSTDEKLNYILEMRAKDPMHCQPYAERFDCEFVPNTKCWGVKDVDIYMPAATQNDVNMDWAKKIAESGVKYYIEVANMPTTNDALEFLKEQKHMVVAPSKAVNAGGVSVSELEMAQNAERLYWTAEE…	GL0084471_O2_sf4142_FWD_prot2028484 (Qin2010)	-	GL0041823_V1_sf13728_FWD_prot2623034 (Qin2010), GL0109422_V1_sf11513_FWD_prot2690036 (Qin2010), 110679695_0265_Rdeni_FWD_prot (GutBugs2010), GL0005377_O2_sf14749_FWD_prot1950434 (Qin2010), GL0019714_MH0047_C1878429_FWD_prot1062603 (Qin2010), GL0031012_MH0013_sf22273_FWD_prot0404561 (Qin2010)	5 | 76	2 | 19	1 | 11	2 | 8	5 | 40	2 | 23	5 | 17	2 | 17	2 | 10	1 | 7	H = 2, M = 62, L = 12
1.119	COG0334 Glutamate dehydrogenase/leucine dehydrogenase [E]	MNAYIERVLAETKAKNANEPEFLQTVEEVLSSLEPVINAHPEHETACPLERMVEPERTIEFRVVWMDDNLQYHVNRGYRVQYNAALGPYKGGLRFASNVNLSIIKFLGFEQTFKDALTCLPIGGAKGGSDFSPIGRSDGEVMRFCQAFMTEFHRHIGQDIDCPAGDVGVGGREVGYLYGQYRRIVGAAEFGAMSGKAVCTGGSILRPEATGFGAVYYLREVLKHDGKGIEGLRVAMSGYGNVGWGIMKKIDELGGKVTNFAGPDGYIHDPDRVCGEEKLNFILEMRAKDPMHCKPYADKFGVDFVEGQKCWGVKDVDVYMPAATQNDVNMEWAKKIAESGVPYYIEVGNMPTTNDALAFLMEQKHLTVAPSKAVNACGVSVSELEMAQNAQRIYWTAEE…	GL0090801_O2_sf3855_FWD_prot2111980 (Qin2010)	-	GL0103726_V1_sf4298_FWD_prot2707930 (Qin2010), GL0005377_O2_sf14749_FWD_prot1950434 (Qin2010), GL0078837_O2_sf1506_FWD_prot2151272 (Qin2010)	5 | 77	3 | 19	1 | 10	3 | 9	4 | 39	4 | 29	2 | 10	4 | 19	4 | 12	1 | 7	H = 0, M = 66, L = 11
1.12	COG0334 Glutamate dehydrogenase/leucine dehydrogenase [E]	MLTDEYVKRVYAQVEARDPDQSEFLQAVQEVFESIEPVFAKHPEYEAAGVLQRFVEPERLVKFRVAWADDNGDVQVNRGYRVQFNSAIGPYKGGLRFHPTVTESVIKFLGFEQILKNSLTGLPMGGGKGGSDFDPKGRSDAEVMRFCQAFMTELQRHIGQFTDVPAGDINVGAREVGYLFGQYKRLRNEFAGVLTGKGLEFGGSLARTEATGYGLCYYTQEALRVLRDDSFEGKTVVVSGSGNVAIFAIEKATQLGAKVVTCSDSNGYVYDPNGIDLDVVKDIKLNKRGRIREYADRVDGAEYHEGCREVWTVPCDIALPCATQNEIDGESAQKLVDNGCTVVCEGANMPSTPQAIEVYQKNHVLYGPAKAANAGGVAVSGLEMSQNSYRLSWSFEKVD…	183602678_0063_Banim_FWD_prot (GutBugs2010), 219682509_0060_Banim_FWD_prot (GutBugs2010), 241190076_0061_Banim_FWD_prot (GutBugs2010), 241195482_0062_Banim_FWD_prot (GutBugs2010)	-	GL0131967_V1_sf1918_FWD_prot2313751 (Qin2010), GL0048692_V1_sf6889_FWD_prot2687497 (Qin2010), GL0125894_MH0012_sf92321_FWD_prot0347510 (Qin2010), GL0193659_MH0012_sf44189_FWD_prot0319599 (Qin2010), 162595434_F1-T_BAAV01010048_FWD_prot1 (Kurokawa2007), 163623173_In-R_BABG01013094_FWD_prot1 (Kurokawa2007), GL0020670_O2_sf25547_FWD_prot2186946 (Qin2010), GL0243556_MH0012_sf19574_FWD_prot0296039 (Qin…	5 | 95	2 | 24	2 | 16	2 | 8	5 | 43	4 | 25	5 | 18	4 | 28	3 | 10	4 | 18	H = 0, M = 81, L = 14
1.121	COG0334 Glutamate dehydrogenase/leucine dehydrogenase [E]	MLKSIYLQQVYSDLTARDPEQKEFHQAVREVLESLDLMIDSHPEYREAALLERFVEPERVVAFRVPWMDDTGRIRVNRGYRVQFNSAIGPYKGGLRFHPSVNLSILKFLGFEQILKNSLTGLPMGGGKGGSDFDPKGKSDREDMRFCQSFMTELQRHIGQFVDVPAGDIGVGGREIGYLFGQYKRIRDSFDGGVLTGKGLSFGGSLTRNEATGYGLCYLTEEMLHCMKQESLQGKRVAISGSGNVAIFACQKAQELGAKVITMSDSNGCIYDPEGIRLDVVKDIKLRRRGRIREYAQLVPGSEFRSDFRDLWSVPCDVALPCATQNEIDAETARRIVRGGAMALAEGANMPSTPAAIEVLREGGVLFAPAKAANAGGVAVSGLEMCQNSMRLAWTFDEV…	GL0031493_O2_sf7353_FWD_prot2113028 (Qin2010)	-	GL0025210_MH0006_sf240119_FWD_prot0122512 (Qin2010), GL0045188_MH0079_sf28998_FWD_prot1713700 (Qin2010), 294638189_0128_Etard_FWD_prot (GutBugs2010), 162598191_F1-T_BAAV01007291_FWD_prot1 (Kurokawa2007), GL0112652_MH0064_sf40074_FWD_prot1389063 (Qin2010), GL0001406_MH0069_sf11125_FWD_prot1492135 (Qin2010), GL0243745_MH0012_sf599_FWD_prot0263148 (Qin2010), 260881565_0233_Mmult_FWD_prot (GutBugs201…	5 | 110	5 | 46	4 | 26	5 | 20	3 | 37	2 | 22	3 | 15	4 | 27	2 | 9	4 | 18	H = 0, M = 92, L = 18
1.122	COG0334 Glutamate dehydrogenase/leucine dehydrogenase [E]	MKLQKILDFSTCGYYNKSVFTIIHERKKKYMSMKNQYLAQVYDTVCKRNPGENEFLQAVREVLESLELVVEKNPKLAESGVIDRIVEPERFIQFRVSWVDDNGKVQVNRGFRVQFNSAIGPYKGGLRFHPTVCASVIKFLGFEQIFKNSLTTLPMGGGKGGSDFDPKGKSDGEIMRFCQSFMTELSKHIGADTDVPAGDIGVGAREIGFMYGQYKRLRNEFTGVLTGKGLTYGGSLARTEATGYGLCYFTQEMLKNMANTSFEGKTVVISGSGNVAIYATQKATELGGKVVALSDSKGYVYDPNGINLDVVKQIKEVERGRISEYVKRVEGATYTEGCKGIWTIKCDIALPCATQNELDEESAKALIANGVMAVAEGANMPSTPEAIEAFQAAKVLFGP…	225016684_0106_Cmeth_FWD_prot (GutBugs2010)	-	GL0013171_MH0030_sf29411_FWD_prot0757494 (Qin2010), GL0066560_MH0040_sf12729_FWD_prot0924830 (Qin2010), GL0032066_MH0032_sf11249_FWD_prot0795645 (Qin2010), GL0055190_MH0081_sf1675_FWD_prot1763084 (Qin2010), GL0064165_MH0065_sf103856_FWD_prot1428478 (Qin2010), GL0039943_MH0035_sf103614_FWD_prot0849443 (Qin2010), GL0027421_MH0062_sf20309_FWD_prot1337074 (Qin2010), GL0293466_MH0006_sf68267_FWD_prot0…	5 | 158	5 | 49	4 | 28	5 | 21	5 | 61	4 | 37	5 | 24	5 | 48	4 | 20	5 | 28	H = 3, M = 129, L = 26
1.123	COG0334 Glutamate dehydrogenase/leucine dehydrogenase [E]	MKILQNVMDEVIKRNPGEPEFHQAVKEVLESLEVVAEKNPEWVEAGIFKRIVEPERQIIFRVPWVDDNGKVHVNRGFRIQFNSAIGPYKGGLRLHPSVNVSILKFLGFEQIFKNSLTGLPIGGGKGGSDFDPKGKSNLEIMRFCQSFMTELSKHIGADTDVPAGDIGTGAREIGYMYGQYKRLRNEYTGVLTGKGLTWGGSLARTQATGYGLCYFMNEALKAKGKSFKGATVVVSGSGNVAIYATEKVYQLGGKVVALSDSNGYVYDPDGIKLDTVKQIKEVERKRISEYVKIHKNATYTEGCSGIWGVKCDIALPSATQNEIDEASAKLLVANGCYAVGEGANMPSTPGAVEVYLKNNIIYGPAKAANAGGVATSALEMCQNSARYSWTFEEVDSKLK…	220929831_0100_Ccell_FWD_prot (GutBugs2010)	-	GL0101351_um_sf387772_FWD_prot3049440 (Qin2010), 15894024_0094_Cacet_FWD_prot (GutBugs2010), GL0050173_MH0053_sf98956_FWD_prot1166624 (Qin2010), GL0093873_MH0003_sf1959_FWD_prot0026366 (Qin2010), GL0624661_um_sf777274_FWD_prot3182809 (Qin2010), GL0014985_MH0021_C2091499_FWD_prot0587991 (Qin2010), 162734026_F2-X_BAAZ01029970_FWD_prot2 (Kurokawa2007), GL0023411_O2_sf72580_FWD_prot2104268 (Qin2010),…	5 | 181	4 | 61	4 | 43	4 | 18	5 | 78	4 | 55	5 | 23	4 | 42	4 | 18	4 | 24	H = 3, M = 155, L = 23
1.124	COG0334 Glutamate dehydrogenase/leucine dehydrogenase [E]	MKFLGFEQIFKNALTGLPMGGGKGGSDFDPKGKSDGEIMRFCQSFMTELSKHIGADTDVPAGDIGVGGREIGFLFGQYKRLRNEYTGVLTGKGLSYGGSLARTEATGFGVCYFTKEMLENNGMSFQGKRVVISGSGNVAIYCAQKAM	GL0080913_MH0081_sf69592_FWD_prot1779671 (Qin2010)	-	GL0313337_MH0012_sf158408_FWD_prot0375954 (Qin2010), GL0232676_um_sf452026_FWD_prot3070535 (Qin2010), GL0012123_V1_sf1964_FWD_prot2609805 (Qin2010), GL0041689_MH0063_sf75855_FWD_prot1371287 (Qin2010), GL0107247_MH0059_sf67243_FWD_prot1284639 (Qin2010), GL0288776_MH0006_sf31326_FWD_prot0075026 (Qin2010), GL0093873_MH0003_sf1959_FWD_prot0026366 (Qin2010), GL0059866_MH0035_sf24614_FWD_prot0835534 (Q…	5 | 107	5 | 40	4 | 24	5 | 16	2 | 25	2 | 15	2 | 10	5 | 42	4 | 15	5 | 27	H = 3, M = 88, L = 16
1.125	COG0334 Glutamate dehydrogenase/leucine dehydrogenase [E]	MINNAYLNRVFADLQKNHPNEPEFLQAVDEVFESLQYVVDKHPEWEEAGLMERFVEPERIIIFRVPWVDDNGKVQVNRGYRVQFNSALGPYKGGLRFHPSVNLSVVKFLGFEQILKNSLTTLPMG	GL0100395_MH0003_sf15004_FWD_prot0031610 (Qin2010)	-	GL0141614_MH0040_sf12729_FWD_prot0924831 (Qin2010), GL0042596_V1_sf2853_FWD_prot2850960 (Qin2010), GL0100623_MH0075_sf59977_FWD_prot1640210 (Qin2010), GL0319769_um_sf779614_FWD_prot3183961 (Qin2010), GL0131967_V1_sf1918_FWD_prot2313751 (Qin2010), GL0125894_MH0012_sf92321_FWD_prot0347510 (Qin2010), GL0193659_MH0012_sf44189_FWD_prot0319599 (Qin2010), 162595434_F1-T_BAAV01010048_FWD_prot1 (Kurokawa2…	5 | 114	4 | 36	3 | 21	4 | 15	4 | 48	3 | 32	4 | 16	3 | 30	3 | 12	3 | 18	H = 0, M = 97, L = 17
1.126	COG0334 Glutamate dehydrogenase/leucine dehydrogenase [E]	MGYVDEVLEKVSKKNADQPEFLQAVNEVLESLRPVIDANEELYRKNAILERITEPDRVLMFRVPWVDDKGQVQVNRGFRVQFNNSIGPYKGGLRLHPSVNLGIIKFLGFEQVFKNSLTSLPIGGGKGGS	GL0069533_V1_sf17313_FWD_prot2241860 (Qin2010)	-	GL0149738_MH0025_sf25983_FWD_prot0648987 (Qin2010), GL0032618_MH0044_sf8467_FWD_prot1000157 (Qin2010), GL0050319_MH0070_sf45642_FWD_prot1527930 (Qin2010), 110679695_0265_Rdeni_FWD_prot (GutBugs2010), GL0011343_MH0045_sf48380_FWD_prot1018849 (Qin2010), GL0019714_MH0047_C1878429_FWD_prot1062603 (Qin2010)	5 | 164	5 | 57	5 | 35	4 | 22	4 | 57	3 | 36	3 | 21	4 | 50	3 | 23	4 | 27	H = 2, M = 133, L = 29
1.127	COG0334 Glutamate dehydrogenase/leucine dehydrogenase [E]	MEVKKYVDNLMEDLKKNNPGESEFLAAAEEVLYSLVPVLEKNPKYMEEGILERIVEPERVIMFRVPWVDDAGNVRVNRGYRVQFNSAIGPYKGGLRFHPSVNLSIIKFLGFEQIFKNSLTTLPIGGGKGGSNFDPKGKSDREIMRFCQSFMSELYRHIGPNTDVPAGDIGVGGREIGYMFGQYKKLKNSVDAGVLTGKGLTYGGSLARKEATGYGLVYFVDEMLRDNGQTIEGKTVVISGSGNVAIYATEKVQELGGKVVALSDSSGYVYDENGIDLEVVKEIKEVKRGRISEYVNYVKTAKFTEGCRGIWNVKCDIALPCATQNEIDKSSAKTLIDNGVIAVGEGANMPSTLEAQKLFVDNKILFAPAKAANAGGVATSALEMSQNSLRMSWTFEEVD…	110800649_0109_Cperf_FWD_prot (GutBugs2010)	-	153955664_0104_Ckluy_FWD_prot (GutBugs2010), 163632666_In-R_BABG01003601_FWD_prot1 (Kurokawa2007), GL0121462_MH0066_sf6521_FWD_prot1441913 (Qin2010), GL0032066_MH0032_sf11249_FWD_prot0795645 (Qin2010), 294638189_0128_Etard_FWD_prot (GutBugs2010), GL0112652_MH0064_sf40074_FWD_prot1389063 (Qin2010), GL0027421_MH0062_sf20309_FWD_prot1337074 (Qin2010), GL0293466_MH0006_sf68267_FWD_prot0086349 (Qin201…	5 | 174	5 | 65	5 | 35	5 | 30	4 | 56	4 | 33	4 | 23	4 | 53	4 | 25	4 | 28	H = 3, M = 131, L = 40
1.128	COG0334 Glutamate dehydrogenase/leucine dehydrogenase [E]	MDYVSQVLADVKAKNPHEPEFLQTATEVLNSLRPIAERRPEYQKAKILERMVEPERIITFRVPWIDDKGEYQVNRGFRVQFNSAIGPYKGGLRFHPTVNQSVMKFLGFEQIFKNSLTGLPIGGGKGGSDFDPKGKSDDEVMRFCQSFMTELYRHIGPDCDVPAGDIGVGGREIGYLYGQYKRLTGQYCGVLTGKGLSYGGSLARTQATGYGVVYLANEVLTHKGKSFQGQKVIVSGSGNVAIYAAEKATELGAVVIAMCDSNGYIVDKNGVDVATIKEIKEVRRGRIREYVEAHPQAEYHEGWQGIWTVPCDIALPCATQNEIDLEAAQNLLKNGCWMVTEGSNMPSTLEAMDAFTEAGILFVPSKAANAGGVAVSALEMSQNSLRLSWTFEEVDSRLK…	154498282_0035_Bcapi_FWD_prot (GutBugs2010)	-	258507602_0208_Lrham_FWD_prot (GutBugs2010), 229553635_0209_Lrham_FWD_prot (GutBugs2010), 258538777_0210_Lrham_FWD_prot (GutBugs2010), 239629559_0197_Lpara_FWD_prot (GutBugs2010), 191637511_0184_Lcase_FWD_prot (GutBugs2010), 227534310_0198_Lpara_FWD_prot (GutBugs2010), GL0059469_MH0045_sf27241_FWD_prot1016436 (Qin2010), GL0032066_MH0032_sf11249_FWD_prot0795645 (Qin2010), 229815143_0118_Cinte_FWD_…	5 | 162	5 | 53	5 | 33	4 | 20	4 | 59	4 | 37	4 | 22	5 | 50	5 | 23	4 | 27	H = 3, M = 128, L = 31
1.129	COG0334 Glutamate dehydrogenase/leucine dehydrogenase [E]	MAKSFTKKGVIFMTYVEKVLAQLKERNPGEKEFHQAATEILLTLEPVFDKHPEYEKAALLERFVEPERVILFRVPWTDDNGKVHVNKGYRVQFNSAIGPYKGGLRFHPSVNLSVIKFLGLEQILKNSLTGQPIGGGKGGSDFDPKGKSDREVMTFCQSFMTELYRHIGPDTDVPAGDIGVGGREIGYLFGQYKRIRDEHTGVLTGRGLSYGGSLIRKEATGYGLVYITEEAMRLRGDSFEGKTVIISGSGNVAIYACEKAQS	GL0404448_um_sf463347_FWD_prot3074273 (Qin2010)	-	GL0025210_MH0006_sf240119_FWD_prot0122512 (Qin2010), GL0045188_MH0079_sf28998_FWD_prot1713700 (Qin2010), 162598191_F1-T_BAAV01007291_FWD_prot1 (Kurokawa2007), GL0117270_MH0053_sf91315_FWD_prot1164063 (Qin2010), GL0445921_um_sf103291_FWD_prot2941392 (Qin2010), GL0001406_MH0069_sf11125_FWD_prot1492135 (Qin2010), GL0243745_MH0012_sf599_FWD_prot0263148 (Qin2010), 260881565_0233_Mmult_FWD_prot (GutBug…	5 | 74	5 | 26	4 | 16	4 | 10	4 | 24	2 | 11	4 | 13	5 | 24	3 | 8	5 | 16	H = 0, M = 64, L = 10
1.13	COG0334 Glutamate dehydrogenase/leucine dehydrogenase [E]	IIQFRVSWVDDNGKVQVNRGYRVQFNSAIGPYKGGLRLHPSVNLSVIKFLGFEQIFKNSLTTLPIGGGKGGSDFDPKGKSDMEIMRFCQAFMTELEKHIGADTDVPAGDIGVGAREIGFMYGQYKRLRNEFTGVLTGKGLTYGGSLARTQATGYGLCYYTQEALKCLRNTDFQNKTVAVSGAGNVAIYAIEKAYQLGGKPVTCSDSTGWIY	GL0073379_MH0063_sf23914_FWD_prot1362464 (Qin2010)	-	GL0066560_MH0040_sf12729_FWD_prot0924830 (Qin2010), GL0032066_MH0032_sf11249_FWD_prot0795645 (Qin2010), GL0055190_MH0081_sf1675_FWD_prot1763084 (Qin2010), GL0064165_MH0065_sf103856_FWD_prot1428478 (Qin2010), GL0039943_MH0035_sf103614_FWD_prot0849443 (Qin2010), GL0027421_MH0062_sf20309_FWD_prot1337074 (Qin2010), GL0293466_MH0006_sf68267_FWD_prot0086349 (Qin2010), GL0125894_MH0012_sf92321_FWD_prot0…	5 | 192	5 | 59	5 | 34	5 | 25	5 | 74	5 | 45	5 | 29	5 | 59	5 | 26	5 | 33	H = 3, M = 153, L = 36
1.131	COG0334 Glutamate dehydrogenase/leucine dehydrogenase [E]	FCQSFMTALYRYIGPDIDVPAGDMGVGGREIGYLYGQYRRLKGVWENGVLTGKGMSYGGSLIRPEATGYGAVYYLQEVLKHENDTIEGKRLAISGYGNVGWGIMKKAAELGAKVTYFAGPDGYIHDPDGVVGEKLDFILEMRAKDPMHCKPYADKYGVEFVPGEKCWGVKDVDVYMPAATQNDVRMESAEKIAASGVKYYIEVANMPTTNDALNYLRAQKHMIVAPSKAVNAGGVGVSGLEMSQNSERLVWTAEEVDAQLHKMMKNIHKVSAEAAEEYGLGYDLVAGANIAGFKKVAQAMYEQGVF	GL0106611_MH0028_sf2730_FWD_prot0731548 (Qin2010)	-	GL0011446_V1_sf15998_FWD_prot2511178 (Qin2010), GL0102707_MH0055_sf43480_FWD_prot1212945 (Qin2010), GL0022916_MH0003_sf2991_FWD_prot0026956 (Qin2010), 223982603_0175_Hfili_FWD_prot (GutBugs2010), GL0000731_O2_sf1148_FWD_prot2063519 (Qin2010), GL0058439_MH0024_C4149362_FWD_prot0627819 (Qin2010), GL0041927_V1_sf11044_FWD_prot2738941 (Qin2010), GL0042354_MH0061_sf2244_FWD_prot1316937 (Qin2010), GL01…	5 | 35	-	-	-	5 | 28	5 | 24	1 | 4	2 | 7	1 | 2	2 | 5	H = 0, M = 35, L = 0
1.132	COG0334 Glutamate dehydrogenase/leucine dehydrogenase [E]	VKEVLDSLKLVIDANETQYRETALLERLVEPERIISFRVPWVDDKGRARINKGYRLQFNNAIGPYKGGLRFHPSVNQGILKFLGFEQTFKNSLTGLPIGGGKGGSDFDPKGKSDHEIMVFCQSFMTELYKHIGADQDVPAGDIGVGGRELGFMYGQYKRLTGLYEGVLTGKGLTYGGSLVRTQATGYGLVYILEEMLKSHGISLEGKTAIVSGSGNVAIYTVEKAQQLGATVVAMSDSNGYIYDKDGIKLDIVKEIKEIRRGRIKEYADVVPGSVYTEGKGIWSVPCDIALPCATQNELNLEDAKTLKANGCIAVAEGANMPSDMEATEFFLDNGMLFMPGKAANAGGVATSALEMSQNSLRMSWTFEEVDEKLHDIMKGIYTKVADAAKRYGVSGNYV…	162839587_F2-Y_BABA01005122_FWD_prot1 (Kurokawa2007)	-	GL0027668_V1_C2709873_FWD_prot2290447 (Qin2010), 227518680_0131_Efaec_FWD_prot (GutBugs2010), 229545900_0132_Efaec_FWD_prot (GutBugs2010)	4 | 148	4 | 53	4 | 35	3 | 18	3 | 56	3 | 37	3 | 19	4 | 39	4 | 17	3 | 22	H = 0, M = 119, L = 29
1.133	COG0334 Glutamate dehydrogenase/leucine dehydrogenase [E]	TGAREIGYMFGQYKRLRNVYEGVLTGKGLTYGGSLARTEATGYGLLYLTQELLKLNGIDIAGKTAVVSGAGNVAIYAIQKAQQLGVKVLTCSDSTGWVYDPDGIDVALLKEIKEVKRARLTEYVKVRTNAEYHEGRGVWQIKADLALPCATQNELHLEDAKQLVANGTI	GL0068920_MH0006_sf237708_FWD_prot0121995 (Qin2010)	-	GL0027421_MH0062_sf20309_FWD_prot1337074 (Qin2010), GL0293466_MH0006_sf68267_FWD_prot0086349 (Qin2010), 167771706_0013_Acoli_FWD_prot (GutBugs2010), GL0110304_MH0070_sf37709_FWD_prot1526674 (Qin2010), GL0031835_MH0053_C4406706_FWD_prot1170672 (Qin2010), GL0023417_MH0045_sf71258_FWD_prot1021287 (Qin2010), GL0025381_MH0058_sf98741_FWD_prot1266395 (Qin2010), GL0034386_MH0009_sf195_FWD_prot0164541 (Q…	4 | 109	3 | 30	3 | 20	3 | 10	4 | 53	4 | 35	3 | 18	2 | 26	2 | 10	2 | 16	H = 0, M = 101, L = 8
1.134	COG0334 Glutamate dehydrogenase/leucine dehydrogenase [E]	SVNASIIKFLGFEQIFKNSLTGLPIGGGKGGSDFDPKGKSDNEVMRFCQSFMAELYRHIGLDTDVPAGDIGVGGREIGYLYGYYKKLRGANDQGVLTGKGLTYGGSLARTQATGYGLSYFTEEMLQDNNTSFKGQTVVISGSGNVAIYATEKVTQLGGKVVALSDSNGYIYDANGINLDVVKDIKEVRRGRIKEYLDKVPTAEYHEGCRGIWTIKCDIALPCATQGEIDKESAQILVNNGVKCVSEGANMPSTLEAIEVFQKNGVMFGPAKAANAGGVACSALEMSQNSMRLSWTFEEVDQKLQGIMKNIYKNASEAAKEYGHENNILMGANIAGFMKVAEAMMAQGI	GL0151254_MH0081_sf582_FWD_prot1762722 (Qin2010)	-	GL0050173_MH0053_sf98956_FWD_prot1166624 (Qin2010), GL0027421_MH0062_sf20309_FWD_prot1337074 (Qin2010), GL0293466_MH0006_sf68267_FWD_prot0086349 (Qin2010), GL0093873_MH0003_sf1959_FWD_prot0026366 (Qin2010), 167771706_0013_Acoli_FWD_prot (GutBugs2010), GL0110304_MH0070_sf37709_FWD_prot1526674 (Qin2010), GL0014985_MH0021_C2091499_FWD_prot0587991 (Qin2010), GL0031835_MH0053_C4406706_FWD_prot1170672 …	4 | 125	3 | 39	3 | 23	3 | 16	4 | 47	4 | 30	3 | 17	3 | 39	3 | 18	3 | 21	H = 3, M = 96, L = 26
1.135	COG0334 Glutamate dehydrogenase/leucine dehydrogenase [E]	MMSCMKNDSVKGKTVFVSGSGNVAIYATEKAQALGAKVVALSDSNGYIYDPNGIKLDVVKQIKEVERGRIKEYVNRVEGATYTEGCKGIWTIKCDIALPCATQNEIDGESAEILLKNGVQVVAEGANMPSTPEAIDKFLAAGILFGPAKAANAGGVATSGLEMSQNSERLSWTFEEVDAKLKQIMINIFHNAYDRSKEYDVEGNLVVGANIAGFLKVADAMKWQGVAY	162734026_F2-X_BAAZ01029970_FWD_prot1 (Kurokawa2007)	GL0021848_MH0033_sf90067_FWD_prot0815883 (Qin2010)	GL0119374_V1_sf733_FWD_prot2505850 (Qin2010), GL0047387_MH0056_sf27702_FWD_prot1231432 (Qin2010), GL0113306_V1_sf1478_FWD_prot2849381 (Qin2010), GL0011324_O2_sf25329_FWD_prot1929491 (Qin2010), GL0125393_V1_sf26028_FWD_prot2397754 (Qin2010), GL0126847_MH0086_sf90216_FWD_prot1911744 (Qin2010), 162706971_F2-W_BAAY01020922_FWD_prot1 (Kurokawa2007), GL0007424_MH0054_sf35186_FWD_prot1181174 (Qin2010), …	4 | 53	3 | 13	3 | 10	1 | 3	3 | 27	2 | 17	3 | 10	2 | 13	2 | 6	2 | 7	H = 0, M = 48, L = 5
1.136	COG0334 Glutamate dehydrogenase/leucine dehydrogenase [E]	MTYNREYFYVTSVTLIGTEDGKLKQRRLGGKLNMTYVQEVLEQAVKRNPGEAEFHQALREVLESLEPVLEKRPDLKEAGILERIVEPERQILFRVPWVDDQGKVQVNRGFRVEYNSAIGPYKGGLRFHPSVYLGIIKFLGFEQIFKNSLTGLPIGGGKGGSDFDPKGKSEGEIMRFCQSFITELYRYLGADTDVPAGDIGVGGREVGYMFGQYKRITNRYEGVLTGKGLTFGGSLGRTEATGYGLVYFMEEALKAVGKSFSGATVVVSGSGNVAIYATQKATQLGGTVVAMSDSNGYIYDKDGINLDTVRQLKEVERKRLKDYVSIHPTAEYYEGCAGIWTIPCAIALPCATQNELDGEAAEVLVKNGCYAVGEGANMPSTPEAVDVFLQHKIIYGPGK…	89897699_0122_Dhafn_FWD_prot (GutBugs2010)	-	GL0050173_MH0053_sf98956_FWD_prot1166624 (Qin2010), GL0093873_MH0003_sf1959_FWD_prot0026366 (Qin2010), GL0014985_MH0021_C2091499_FWD_prot0587991 (Qin2010), GL0105727_MH0014_sf469_FWD_prot0414012 (Qin2010), 227518680_0131_Efaec_FWD_prot (GutBugs2010), 229545900_0132_Efaec_FWD_prot (GutBugs2010), GL0068263_MH0006_sf128820_FWD_prot0100697 (Qin2010), GL0098713_V1_C4600571_FWD_prot2460906 (Qin2010)	4 | 115	4 | 47	4 | 32	3 | 15	3 | 40	2 | 27	3 | 13	4 | 28	2 | 12	4 | 16	H = 3, M = 87, L = 25
1.137	COG0334 Glutamate dehydrogenase/leucine dehydrogenase [E]	MTELYRHIGDDTDVPAGDSGTGAREIGYMFGQYKRIRNAYEGVLTGKGLSYGGSLARTEATGYGLLYITKEMLKCNGIDIAGKTIAVSGSGNVAIYAIQKAHQMGAKVVTCSDSTGWVYDPEGIDLDALKEIKEVKRGRVSDYLNYRPQAEYHSGRGVWSVKVDIALPCATQNELTLSDAEGLVANGVTAVCEGANMPTTLDATEYLQKNGVLFVPGKAANAGGVATSALEMSQNSERLSWSFEEVDAKLQNIMINIFHNLDDAAKRYGMEGNYVAGANIAGFEKVANAMTAQGIV	GL0039408_O2_sf5537_FWD_prot2032154 (Qin2010)	-	GL0031125_MH0006_sf156527_FWD_prot0106160 (Qin2010), GL0113224_MH0020_sf12756_FWD_prot0547445 (Qin2010), GL0288776_MH0006_sf31326_FWD_prot0075026 (Qin2010), GL0006824_O2_sf2219_FWD_prot2022786 (Qin2010), GL0059866_MH0035_sf24614_FWD_prot0835534 (Qin2010), GL0122655_MH0009_sf58045_FWD_prot0190737 (Qin2010), GL0021779_MH0034_sf48532_FWD_prot0829136 (Qin2010), GL0030545_MH0063_sf23914_FWD_prot136246…	4 | 56	2 | 10	2 | 7	1 | 3	2 | 17	2 | 10	2 | 7	4 | 29	3 | 10	4 | 19	H = 0, M = 55, L = 1
1.138	COG0334 Glutamate dehydrogenase/leucine dehydrogenase [E]	MTELYRHIGADTDVPAGDIGVGGREVGYMYGQYKRITGLYEGVLTGKGLTFGGSLVRTEATGYGLVYLVEQMLNDKNNSFKGKTVVVSGAGNVAVYAAEKATQLGAKVVTFSDSNGWVYDKDGVDIEYVKDLKFNRRGRLAEYTETHKNAEYHEGKGVWNVKCDIALPCATQNELDENDAKALIANGCIAVGEGANMPSTLGAIDAFLKGGVLFAPAKAANAGGVATSALEMSQNSERLSWTFDEVDAKLHGIMVNICKNMTEQAEAYGMKDNFVAGANIAGFKKVADA	GL0130294_V1_sf37671_FWD_prot2515761 (Qin2010)	-	GL0113224_MH0020_sf12756_FWD_prot0547445 (Qin2010), GL0087360_MH0060_sf51537_FWD_prot1304318 (Qin2010), GL0006824_O2_sf2219_FWD_prot2022786 (Qin2010), GL0122655_MH0009_sf58045_FWD_prot0190737 (Qin2010), GL0095477_V1_sf19519_FWD_prot2396243 (Qin2010), GL0030545_MH0063_sf23914_FWD_prot1362463 (Qin2010), GL0058689_V1_sf58247_FWD_prot2645020 (Qin2010)	4 | 44	4 | 24	3 | 20	2 | 4	1 | 12	1 | 9	1 | 3	3 | 8	3 | 3	2 | 5	H = 0, M = 43, L = 1
1.139	COG0334 Glutamate dehydrogenase/leucine dehydrogenase [E]	MTELYKYIGADVDVPAGDIGTGAREIGFMFGQYKRIRGCYEGVLTGKGLSYGGSLARTQATGYGLLYLTNALLKDHGIDIAGKTCAVSGSGNVAIYAIEKAHQLGAKVVTCSDSTGWVYDPEGIDVALLKEVKEVKRARLTEYAAARPSAEYHEKKNGEHGVWQYKVDLALPCATQNELDLEDAKMLVANGVTSVTEGANMPTTLEATKYLQANGVLFVGGKAANAGGVATSALEM	GL0063564_MH0059_sf10778_FWD_prot1274800 (Qin2010)	-	GL0288776_MH0006_sf31326_FWD_prot0075026 (Qin2010), 162558169_F1-S_BAAU01009307_FWD_prot1 (Kurokawa2007), GL0059866_MH0035_sf24614_FWD_prot0835534 (Qin2010), GL0021779_MH0034_sf48532_FWD_prot0829136 (Qin2010), GL0102118_MH0006_sf57143_FWD_prot0083142 (Qin2010)	4 | 54	3 | 16	3 | 10	2 | 6	4 | 18	3 | 10	3 | 8	2 | 20	2 | 9	2 | 11	H = 0, M = 48, L = 6
1.14	COG0334 Glutamate dehydrogenase/leucine dehydrogenase [E]	MSYVDSVIEQVKAKNANEPEFIQAVTEVLTSLKPVIDANPVYEKAGLLERIVEPERVIMFRVPWVDDSGKVQVNRGFRVQFNSCLGPYKGGLRLHPSVNLGIIKFLGFEQIFKTSLTTLPMGGGKGGSDFDPKGKSDAEVMRFCQSFMTELCKHVGADTDVPAGDIGTGAREIGYMFGQYKRIRNVWEGVLTGKGLSYGGSLARTEATGYGLIYFVQEYLKGKGDSFEGKTVAVSGSGNVAIYATEKAQQLGAKVVTLSDSTGWIYDANGIDLDLVKQIKEVERGRISEYAKRREGVEYHEGRGVWTIKVDIALPCATQNELFIEDAKMLAANGCQIVAEGANMPTTMDATQYLQENGVVFMPGKAANAGGVATSGLEMSQNSERLSWSFEEVDAKLQG…	GL0102176_V1_sf16874_FWD_prot2862962 (Qin2010)	-	GL0015561_V1_sf26161_FWD_prot2555533 (Qin2010), GL0288776_MH0006_sf31326_FWD_prot0075026 (Qin2010), GL0093873_MH0003_sf1959_FWD_prot0026366 (Qin2010), GL0059866_MH0035_sf24614_FWD_prot0835534 (Qin2010), 162595581_F1-T_BAAV01009901_FWD_prot2 (Kurokawa2007), GL0014985_MH0021_C2091499_FWD_prot0587991 (Qin2010), GL0105727_MH0014_sf469_FWD_prot0414012 (Qin2010), GL0021779_MH0034_sf48532_FWD_prot082913…	4 | 141	4 | 48	4 | 30	3 | 18	3 | 47	3 | 28	3 | 19	3 | 46	3 | 22	3 | 24	H = 3, M = 116, L = 22
1.141	COG0334 Glutamate dehydrogenase/leucine dehydrogenase [E]	MSYVDEVIDLVVKKNPAEPEFHQAVKEVLESLRVVIEANEEKFRKEALLERLVEPERQIKFRVPWVDDKGQVQVNTGYRVQFSSAIGPYKGGLRLHPSVNLGII	GL0103865_O2_sf51494_FWD_prot1961508 (Qin2010)	-	GL0050319_MH0070_sf45642_FWD_prot1527930 (Qin2010), GL0260680_MH0006_sf303638_FWD_prot0137803 (Qin2010), GL0128375_V1_sf51567_FWD_prot2775755 (Qin2010), GL0011343_MH0045_sf48380_FWD_prot1018849 (Qin2010)	4 | 18	1 | 1	1 | 1	-	3 | 11	2 | 3	2 | 8	1 | 6	1 | 2	1 | 4	H = 0, M = 18, L = 0
1.142	COG0334 Glutamate dehydrogenase/leucine dehydrogenase [E]	MSYVDEIYERVVAQNPGEPEFHQAVKEVLDSLKLVIDANEEKYRREGILERFTEPERIVSFRVPWVDDNGAVQVNKGYRIQFNSAIGPYKGGLRFHPSVNQSILKFLGFEQTLKNSLTGLPMGGGKGGSNFDPKGKSDREVMAFCQSFMTELYRHIGKDTDIPAGDIGVGGREVGYLFGQYKRITGLYEGVLTGKGLTFGGSLARTQATGYGLVYILDEMLKHNGKDMAGKTIVVSGSGNVAIYATEKAQQLGAKVVALSDSNGYIYDKDGIQLDIVKEIKEVRRGRIKEYVDEVPTAVYTEGRGIWSIPCDIALPCATQNELNLEDAQTLLANGCFAVAEGANMPSTREATDLFVEKKILFMPGKAANAGGVATSGLEQSQNALRMSWSFEEVDDKLH…	160941630_0098_Cbolt_FWD_prot (GutBugs2010)	GL0106707_MH0074_sf3347_FWD_prot1606139 (Qin2010)	GL0020031_MH0072_sf18248_FWD_prot1575471 (Qin2010), GL0041566_O2_sf9799_FWD_prot2039667 (Qin2010), 163281756_In-D_BABD01028932_FWD_prot1 (Kurokawa2007), GL0624661_um_sf777274_FWD_prot3182809 (Qin2010), GL0014731_V1_sf14669_FWD_prot2271806 (Qin2010), GL0588944_um_sf343204_FWD_prot3033896 (Qin2010), GL0023411_O2_sf72580_FWD_prot2104268 (Qin2010), GL0082608_MH0069_sf62000_FWD_prot1504448 (Qin2010)	4 | 70	3 | 24	3 | 18	2 | 6	3 | 22	3 | 16	2 | 6	3 | 24	3 | 12	2 | 12	H = 0, M = 67, L = 3
1.143	COG0334 Glutamate dehydrogenase/leucine dehydrogenase [E]	MSYVDDVYSRVVEQNPSQPEFHQAVKEVLESLRPVIESDEEKYRKEALLERLTTPDRQILFRVSWVDDNGQVQVNNGYRVQFNNAIGPYKGGLRLHPSVYLGIIKFLGFEQVFKNALTSLPIGGAKGGSDFDPKGKSDREVMAFCQSFMTELYKYVGADVDVPAGDIGTGAREVGYLFGQYKRLKSTYEGVLTGKGLTFGGSLARTEATGYGLLYLVEELLKDHGKDLKDKVVTVSGAGNVAIYAIEKAQQLGAKVVTCSDSNGWVYDPEGIDVELLKDVKEVKRQRLTEYAARRESAQYHEGRGVWSVKADVALPCATQNELNLDDAKNLVANGVLAVCEGANMPTTLDATKYLQENGVLFVPGKASNAGGVAVSALEMSQNSERLSWSFEEVDGKLK…	90962271_0214_Lsali_FWD_prot (GutBugs2010)	227892316_0213_Lsali_FWD_prot (GutBugs2010)	110679695_0265_Rdeni_FWD_prot (GutBugs2010), GL0019714_MH0047_C1878429_FWD_prot1062603 (Qin2010), GL0114146_MH0006_sf188343_FWD_prot0112525 (Qin2010)	4 | 96	2 | 31	2 | 21	2 | 10	3 | 38	3 | 25	2 | 13	3 | 27	2 | 11	3 | 16	H = 2, M = 75, L = 19
1.144	COG0334 Glutamate dehydrogenase/leucine dehydrogenase [E]	MSYTQKVLDELKARYPEQPEFIQAATEILGTIQPALDAHPEYEEAALLERLVEPERIVMFRVPWVDDQGKVQVNRGYRVEFNSAIGPYKGGLRFNPTVTLGMLKFLGLEQILKNSLTTLPMGGGKGGSDFDPKGKSNNEIMHFCQSFMTELYRHIGPNTDVPAGDLGVGGREVAYLFGQYKRLTNEWTGVLTGKGLSFGGSLARTEATGYGLAYFVDEYLKSRGDSFEGKNVVVHGSGNVAIYAVQKVSQLGGKVLACSDTHGWVEDPDGIDYTVLEHVYNKKRSGHDKGVTLAMYVDEKPNATWHEGDGRGVWQLPCDIALPCARENTLLLEDAQALVANGCKVVGEGANMPTTIEATTYFQEHGVAFMPGKAANAGGVLVSGLEMSQNAEHLSWTFE…	139437046_0117_Caero_FWD_prot (GutBugs2010)	-	GL0061748_V1_sf5135_FWD_prot2708263 (Qin2010), GL0068263_MH0006_sf128820_FWD_prot0100697 (Qin2010), GL0098713_V1_C4600571_FWD_prot2460906 (Qin2010)	4 | 35	3 | 22	2 | 15	3 | 7	3 | 6	1 | 2	3 | 4	4 | 7	2 | 2	3 | 5	H = 0, M = 31, L = 4
1.145	COG0334 Glutamate dehydrogenase/leucine dehydrogenase [E]	MSYLQNVLSQVDAKYSTQPEFLQAVHEVFESLEKVITKNEKLYEQEAILERITEPDRQIMFRVPWVDDSGKIRVNTGYRVQFNNSIGPYKGGIRLHPSVNLSVIKFLGFEQVFKNSLTGLPMGGAKGGSDFDPKGKSDREVMAFCQSFMTELCKYIGADTDVPAGDIGTGAREIGYMFGQYKRLTGLYEGVLTGKGLSYGGSLVRTQATGYGLLYLTDELLKCHNDGLDGKTVCVSGAGNVAIYAVEKAQQLGAKVVTMSDSTGWIYDKDGIDLDLVKEIKEVKRGRISEYKDAKASAEYHEGKGVWSVKCDIALPC	GL0119154_MH0054_sf27526_FWD_prot1180040 (Qin2010)	-	110679695_0265_Rdeni_FWD_prot (GutBugs2010), GL0019714_MH0047_C1878429_FWD_prot1062603 (Qin2010)	4 | 121	4 | 41	4 | 25	3 | 16	3 | 42	3 | 30	2 | 12	4 | 38	4 | 19	3 | 19	H = 2, M = 95, L = 24
1.146	COG0334 Glutamate dehydrogenase/leucine dehydrogenase [E]	MSYIDDMILHVQQKNSTQPEFVQAATEVLDSIRPVVEANRTYQDWALLERLVEPERATVFRISWADDAGKVHTNRGYRVQFNSAIGPYKGGLRFHPSVNMSIIKFLGFEQIFKNSLTGLPIGGGKGGSDFNPKGKSEMEIMRFCQSFMTALYRVIGPNTDVPAGDIGVGGREIGYMFGQYKRITGQYEGVLTGKGLSFGGSLARTEATGYGLVYLVEEMLKNHANSIEGKTIVVSGSGNVATYAIEKALSLGGKVVTASDSSGFVYDPDGIDVETLKQIKEVRRARISEYAKERPNAKFYEGKKVWGVPCDIALPCATQNELGAEDAKELIKNGCIAVGEGANMPSTTEATEVFLQNKILFAPGKAANAGGVATSALEMSQNSARVSWPFEKVDHQLNN…	GL0052382_MH0024_sf2116_FWD_prot0611101 (Qin2010)	GL0052324_MH0071_sf2352_FWD_prot1546208 (Qin2010), GL0048605_V1_sf311_FWD_prot2379970 (Qin2010)	162632111_F2-V_BAAX01027494_FWD_prot1 (Kurokawa2007), GL0059469_MH0045_sf27241_FWD_prot1016436 (Qin2010), GL0032066_MH0032_sf11249_FWD_prot0795645 (Qin2010), GL0035752_O2_sf6083_FWD_prot2033559 (Qin2010), GL0050173_MH0053_sf98956_FWD_prot1166624 (Qin2010), GL0125894_MH0012_sf92321_FWD_prot0347510 (Qin2010), GL0093873_MH0003_sf1959_FWD_prot0026366 (Qin2010), GL0193659_MH0012_sf44189_FWD_prot031959…	4 | 146	3 | 45	3 | 28	3 | 17	4 | 62	4 | 44	3 | 18	3 | 39	3 | 18	3 | 21	H = 3, M = 112, L = 31
1.147	COG0334 Glutamate dehydrogenase/leucine dehydrogenase [E]	MSYASNVLNKLKEQYPSQTLFHQAVAEVFESLEPALQKDKKYETYAILERLTIPDREIHFRVSWTDDNGKIQTNRAYRIEFNAAIGPYKGGLRFHPSVNEGVIKFLGFEQILKNSLTTLAMGGGKGGSDFDPKGKSEGEIMRFCQAFMNELYRHIGATTDVPAGDIGVGGREIGYLFGQYRKLTNCFEGVFTGKAIPWGGSLVRTEATGYGCVYFAQEMLKDRGESLEGKVCSVSGAGNVAIYTIEKLLQLGAIPVTASDSQGMIYDKEGIDLALLKEVKEIKRLTLAEYAKARPQAVYTKVADYPKDSNPVWAIPCFAAFPSATQNELNGNDAKTLLANGCKCVSEGANMPSTIEAVHQFLDAKICYGPGKAANAGGVAVSGLEMAQNASMNPWTFEV…	32266740_0171_Hhepa_FWD_prot (GutBugs2010)	-	224436990_0170_Hcina_FWD_prot (GutBugs2010), 237750887_0168_Hbili_FWD_prot (GutBugs2010), GL0060979_V1_sf48459_FWD_prot2423127 (Qin2010), GL0020670_O2_sf25547_FWD_prot2186946 (Qin2010), GL0118873_MH0003_sf42096_FWD_prot0038782 (Qin2010)	4 | 65	3 | 16	2 | 11	3 | 5	4 | 33	3 | 18	4 | 15	3 | 16	2 | 4	2 | 12	H = 0, M = 61, L = 4
1.148	COG0334 Glutamate dehydrogenase/leucine dehydrogenase [E]	MSKVKEYINSVKDDIQRRDPNQTEFQEAAFAVLDSLEPVLEANPQYVSSNLLARLVEPERVIQFRVPWESDDGKFNVNRGFRVQFNSAIGPYKGGLRLHPTVNLSIVKFLGFEQILKNSLTGLPIGGAKGGSDFDPKGKSDAEVMRFCQSFMTELQRHIGPDLDIPAGDIGVGGREIGYLFGAYKRLRGYQNGVLTGKGLTFGGSLARTEATGFGLIYYTDALIKAQDDVLAGKTIKVSGAGNVAIYAIQKAHELGAKVVTVSDSNGYIYDPKGIDYTIVRRIKEVERGRIKEYADQVPSAEYHDGSVWDLDINYDVALPCATQNEINEEQAELIAKDGAKYICEGANMPSNAAAIVVYKKNDILYGPGKAANAGGVAVSALEMSQNSERLSWTFEKVD…	241895965_0294_Wpara_FWD_prot (GutBugs2010)	-	GL0131967_V1_sf1918_FWD_prot2313751 (Qin2010), GL0125894_MH0012_sf92321_FWD_prot0347510 (Qin2010), GL0193659_MH0012_sf44189_FWD_prot0319599 (Qin2010), 162595434_F1-T_BAAV01010048_FWD_prot1 (Kurokawa2007), 163623173_In-R_BABG01013094_FWD_prot1 (Kurokawa2007), GL0020670_O2_sf25547_FWD_prot2186946 (Qin2010), GL0243556_MH0012_sf19574_FWD_prot0296039 (Qin2010)	4 | 81	2 | 24	2 | 16	2 | 8	4 | 35	3 | 23	3 | 12	2 | 22	2 | 9	2 | 13	H = 0, M = 67, L = 14
1.149	COG0334 Glutamate dehydrogenase/leucine dehydrogenase [E]	MSDSATMSAAQTAANNYVTTIFQKIKEKSPGEVEFQQAVEEFLHAIEPILAQDSKYEKHGILERLLEPERFIQFRVAWLDDEGKVQVNRGYRVQFNSSIGPYKGGLRFHPSVSASIVKFLGFEQIFKNALTGLPIGGGKGGSDFDPKGKSDNEIMRFCQSFMTELQRHIGPDTDIPAGDIGVGGREIGYLFGQYKRIRGAYDAGTITGKGLPYGGSLARTEATGYGVIYFTVEMLKSIGESFAGKKVVVSGSGNVAIYAIEKAQELGATVVACSDSSGYIYDKNGLDVELIKELKEVKRARIESYLEKHPTASYEANGDIWSIPCDIALPCATQNEINEAQANELIRNGVIAVAEGANMPSDLQAIAAFQANNILFGPAKAANAGGVAVSALEMAQNSS…	229555306_0224_Lgray_FWD_prot (GutBugs2010)	-	GL0025210_MH0006_sf240119_FWD_prot0122512 (Qin2010), GL0045188_MH0079_sf28998_FWD_prot1713700 (Qin2010), 162598191_F1-T_BAAV01007291_FWD_prot1 (Kurokawa2007), 242310478_0172_Hpull_FWD_prot (GutBugs2010), 224418512_0169_Hcana_FWD_prot (GutBugs2010), 237752905_0174_Hwing_FWD_prot (GutBugs2010), GL0001406_MH0069_sf11125_FWD_prot1492135 (Qin2010), GL0243745_MH0012_sf599_FWD_prot0263148 (Qin2010), 260…	4 | 65	3 | 21	2 | 12	3 | 9	3 | 25	2 | 15	2 | 10	3 | 19	1 | 7	3 | 12	H = 3, M = 51, L = 11
1.15	COG0334 Glutamate dehydrogenase/leucine dehydrogenase [E]	MNIENIMASLEAKHPGELEYLQAVREVLMSIEDIYNQHPEFEKVSLIERLVEPDRIFTFRVPWVDDNGKVQVNLGYRVQFNNAIGPYKGGIRFHASVNLSILKFLGFEQTFKNALTTLPMGG	GL0098667_MH0055_sf80155_FWD_prot1221438 (Qin2010)	-	GL0126064_MH0036_sf79574_FWD_prot0865671 (Qin2010), GL0085563_MH0037_sf11913_FWD_prot0875935 (Qin2010), 162735687_F2-X_BAAZ01028309_FWD_prot2 (Kurokawa2007), GL0114146_MH0006_sf188343_FWD_prot0112525 (Qin2010)	4 | 95	2 | 30	2 | 20	2 | 10	4 | 40	3 | 25	4 | 15	2 | 25	2 | 11	2 | 14	H = 0, M = 76, L = 19
1.151	COG0334 Glutamate dehydrogenase/leucine dehydrogenase [E]	MNGLVSLESFLESLQRRDANQPEYLQAVREVFTSLWPFLEQNPHYREQSLLERLVEPERVIQFRVAWTDDKGHVQVNRAWRVQFSSAIGPYKGGMRFHPSVNLSILKFLGFEQTFKNALTTLPMGGGKGGSDFNPKGKSQAEVMRFCQALMTELYRHLGPDTDVPAGDIGVGGREVAFMAGMMKKLSNNTACVFTGKGLSFGGSLIRPEATGYGLVYFTDAMLKRHGLGFEGRKVSVSGAGNVAQYTIEKAMELGAKVVTASDSGGTVVDEVGFTPEKLAHLAEIKNKRYGTIEDYARERNLVYLAGQQPWSVPVDIALPCATQNELDLPAALQLIANGVKAVAEGANMPTTIQATDAFLEAGVLFAPGKAANAGGVATSGLEMAQNAARMSWKSEKVD…	51598103_0298_Ypseu_FWD_prot (GutBugs2010)	283833430_0088_Cyoun_FWD_prot (GutBugs2010), 237731227_0085_C302_FWD_prot (GutBugs2010), 162621273_F1-U_BAAW01001876_FWD_prot1 (Kurokawa2007)	226940805_0220_Lhong_FWD_prot (GutBugs2010), 163607760_In-R_BABG01028306_FWD_prot2 (Kurokawa2007), 261339475_0129_Ecanc_FWD_prot (GutBugs2010), GL0016252_MH0020_sf5282_FWD_prot0537802 (Qin2010), 262372077_0003_Ajuni_FWD_prot (GutBugs2010), 262379301_0004_Aradi_FWD_prot (GutBugs2010), GL0166795_MH0006_sf454_FWD_prot0061870 (Qin2010), GL0062938_V1_sf45021_FWD_prot2751330 (Qin2010), GL0260680_MH0006…	4 | 73	3 | 36	3 | 21	2 | 15	3 | 21	1 | 13	3 | 8	2 | 16	2 | 7	2 | 9	H = 0, M = 58, L = 15
1.152	COG0334 Glutamate dehydrogenase/leucine dehydrogenase [E]	MNEQAQQYVEDFMARLIARNPGEPEFHQAVREVAESLAPHIVTSPILQKMKVLERIAEPERVIIFRVPWLNDKGEIEINRGYRIQMNSAIGPYKGGIRFHPSVNLSILKFLAFEQTFKNSLTTLPMGGGKGGSDFNPKGKSDNEVMKFCQSFMTELQRHIGQDTDVPAGDIGVGGREIGF	GL0079612_MH0071_sf19940_FWD_prot1553961 (Qin2010)	-	GL0030827_MH0026_sf7241_FWD_prot0708999 (Qin2010), GL0123369_MH0025_sf2811_FWD_prot0631538 (Qin2010), 162728054_F2-W_BAAY01000907_FWD_prot4 (Kurokawa2007), 163309134_In-D_BABD01001558_FWD_prot1 (Kurokawa2007), 162840834_F2-Y_BABA01003875_FWD_prot2 (Kurokawa2007), GL0105950_MH0009_sf26772_FWD_prot0181478 (Qin2010), 162555919_F1-S_BAAU01011557_FWD_prot2 (Kurokawa2007), GL0003401_MH0005_sf12572_FWD_…	4 | 58	4 | 38	3 | 21	4 | 17	3 | 11	1 | 5	3 | 6	3 | 9	1 | 3	3 | 6	H = 0, M = 51, L = 7
1.153	COG0334 Glutamate dehydrogenase/leucine dehydrogenase [E]	MNDQAHQYVEDFMAQLTLRNPNEPEFHQAVREVAESLAPHIVASPVLQKMKVLERIAEPERVIIFRVPWLNDKGEIEINRGYRVQMNSAIGPYKGGIRFHPSVNLSILKFLAFEQTFKNSLTTLPMGGGKGGSDFNPKGRSDNEVMKFCQSFMTELQRHIGQDTDVPAGDIGVGGREIGFMFGQYKRLRDEFTGTLTGKGRDWGGSPLRPEATGYGTCYFAQEMLATRKESFEGKTVCISGSGNVAQYACQKATQLGAKVVTLSDSSGYIHDPEGIDAAKLDYVMELKNIFRGRIKEYADRYPSATYYPGQRPWGVKCDIAMPCATQNELNGDEAQALVDNGCICVAEGANMPSTPDAIRIFQQHKLLYAPGKAANAGGVATSGLEMTQNSMRITWSPE…	GL0026311_MH0019_sf36585_FWD_prot0519164 (Qin2010)	GL0105542_MH0037_sf25366_FWD_prot0880015 (Qin2010)	GL0017658_MH0003_sf5190_FWD_prot0027931 (Qin2010), GL0030827_MH0026_sf7241_FWD_prot0708999 (Qin2010), GL0123369_MH0025_sf2811_FWD_prot0631538 (Qin2010), 162728054_F2-W_BAAY01000907_FWD_prot4 (Kurokawa2007), 163309134_In-D_BABD01001558_FWD_prot1 (Kurokawa2007), 162840834_F2-Y_BABA01003875_FWD_prot2 (Kurokawa2007), GL0105950_MH0009_sf26772_FWD_prot0181478 (Qin2010), 162555919_F1-S_BAAU01011557_FWD_…	4 | 62	4 | 40	3 | 23	4 | 17	3 | 14	2 | 9	2 | 5	2 | 8	1 | 3	2 | 5	H = 0, M = 54, L = 8
1.154	COG0334 Glutamate dehydrogenase/leucine dehydrogenase [E]	MNCYLEKVLDNASKKDCHEVEYLQAVREVLTSLEPVISAHQEFEKLGLLERLIEPERVVMFRVPWVKDDGQVVVNRGYRVQFNSLIGPYKGGLRFHPSVNLSIIKFLGFEQIFKNALTGLPIGGAKGGSDFNPKGKSDNEIMRFCQIFMTELYRHIGQDVDIPAGDIGVGGREIGYLFGQYKRIRAAYEGGVLTGKDISYGGSLARTEATGHGLVYFIREMLNAHNNSLEGKLVTISGSGNVAIYACQKAVSMGAKVVAMSDSNGCIYDENGIDLDLIKQIKEVERGRIKEYLRAHADAIYFEHKDGEDSPIWTIKTDIALPCATQNELNLNGAKALVENGVIAVGEGANMPTTLDAIEYLQQHGVLLAPAKAANAGGVAVSAIEMSQNSMRYYYTFEE…	GL0115217_MH0065_sf48476_FWD_prot1415439 (Qin2010)	-	GL0025210_MH0006_sf240119_FWD_prot0122512 (Qin2010), GL0045188_MH0079_sf28998_FWD_prot1713700 (Qin2010), 162598191_F1-T_BAAV01007291_FWD_prot1 (Kurokawa2007), 242310478_0172_Hpull_FWD_prot (GutBugs2010), 224418512_0169_Hcana_FWD_prot (GutBugs2010), 237752905_0174_Hwing_FWD_prot (GutBugs2010), GL0001406_MH0069_sf11125_FWD_prot1492135 (Qin2010), GL0243745_MH0012_sf599_FWD_prot0263148 (Qin2010), 260…	4 | 82	4 | 39	3 | 21	4 | 18	2 | 24	1 | 14	2 | 10	3 | 19	1 | 7	3 | 12	H = 3, M = 64, L = 15
1.155	COG0334 Glutamate dehydrogenase/leucine dehydrogenase [E]	MNAYIERVIEQVKRRDAHEPEFIQTVEEVFASIEKEVELHPEYEKMGLLERLVEPERQVSFRVTWVDDAGKVNVNRGFRVQFSSAIGPYKGGLRFAPNVYSGVVKFLGFEQIFKNSLTGLPIGGGKGGSDFDPNGKSDMEIMRFCQAFMTELYRHIGPDVDVPAGDIGVGGREIGFLYGQYKRIKGCWENGVLTGKGLEYGGSLFRPEATGYGAAYYVNEVLTHCGDTFEGKTVAMSGFGNVAWGIAMKVAQLGGKVVTLSGPDGYCYDPEGITTEEKFNYMLEMRSSGRNRAQDYADKFGCEFFPKQKPWGQKVDICMPAAYQNELDVPEIEQIIANGTKYYIEVANMPTTNEGLARAMAEPGMIVAPSKAVNAGGVAVSALEMAQNSMRYSWDGAEV…	GL0032315_MH0026_sf28866_FWD_prot0722541 (Qin2010)	-	GL0050173_MH0053_sf98956_FWD_prot1166624 (Qin2010), GL0093873_MH0003_sf1959_FWD_prot0026366 (Qin2010), GL0260680_MH0006_sf303638_FWD_prot0137803 (Qin2010), GL0014985_MH0021_C2091499_FWD_prot0587991 (Qin2010), GL0085466_MH0055_sf10938_FWD_prot1200959 (Qin2010), GL0105727_MH0014_sf469_FWD_prot0414012 (Qin2010), 227518680_0131_Efaec_FWD_prot (GutBugs2010), 229545900_0132_Efaec_FWD_prot (GutBugs2010)	4 | 108	3 | 42	3 | 27	3 | 15	3 | 40	2 | 27	3 | 13	2 | 26	2 | 12	2 | 14	H = 3, M = 84, L = 21
1.156	COG0334 Glutamate dehydrogenase/leucine dehydrogenase [E]	MNAYIDSVIKTVERRDNAKPEYIQAVKETFNSLERVIEAHPEYVEDDLLTRMVEPDRLITFRIAWVDDNGKTRINRGYRVQFNSAIGPYKGGLRFHPSVNSSIMYFLGFEQTFKNSLTGLPMGGAKGGSDFDPRGKSKGEIMRFCQAFMTELYRHIGPNIDVPAGDIGVSSREIGFLFGQYKRITDAFENGVITGKGISYGGSLIRPEATGFGAVYYLCEVLKHQNDTIKGKKVALSGFGNVAWGAVKKLNELGAVPLTISGPTGYIYDKDGICTREKIDFMLEMRASGRDRVEDYSDKFPSATFVPGKTPWGIEDADIIMPCATQNEVCLEDAKKIVKNGVKYYIEVSNMPTTAEAQEYLINSPNIIIAPSKAVNAGGVCVSGLEMSQNSQRLAWSAE…	GL0020539_O2_sf2571_FWD_prot2084974 (Qin2010)	GL0108409_V1_sf39907_FWD_prot2718740 (Qin2010)	GL0035427_V1_sf26139_FWD_prot2322025 (Qin2010), GL0028792_MH0060_sf68990_FWD_prot1306622 (Qin2010), GL0021182_MH0012_sf261_FWD_prot0262365 (Qin2010), GL0008697_V1_sf3332_FWD_prot2612037 (Qin2010), GL0065705_MH0026_sf4177_FWD_prot0705059 (Qin2010), GL0313337_MH0012_sf158408_FWD_prot0375954 (Qin2010), GL0232676_um_sf452026_FWD_prot3070535 (Qin2010), GL0012123_V1_sf1964_FWD_prot2609805 (Qin2010), GL…	4 | 72	4 | 28	3 | 16	4 | 12	1 | 15	1 | 9	1 | 6	3 | 29	2 | 9	3 | 20	H = 0, M = 57, L = 15
1.157	COG0334 Glutamate dehydrogenase/leucine dehydrogenase [E]	MNAAKVLEDLKRRFPNEPEYHQAVEEVLGTIEEEYNKHPEFDKVNLIERLCIPDRVYQFRVTWMDDKGNIQTNMGYRVQHNNAIGPYKGGIRFHSSVNLGILKFLAFEQTFKNSLTTLPMGGGKGGSDFSPRGKSNAEVMRFCQAFMLELWRHIGPETDVPAGDIGVGGREVGYMFGMYKKLTHEFSGVLTGKGREFGGSLIRPEATGYGNIYFLLEMLKTRNIDIKGKTCLVSGSGNVAQYTVEKLIQLGAKVVTMSDSDGYIYDPDGIDREKLDYIMELKNLYRGRIREYAEKYGCKYVAGARPWNEKADIALPSATQNEINGDDAKALVANGVFAVSEGANMPSTPEAIRVFQDAKILYAPGKAANAGGVSVSGLEMTQNSIKLSWSQEEVDEKLK…	198275643_0050_Bpleb_FWD_prot (GutBugs2010)	-	GL0065000_MH0038_sf3535_FWD_prot0892434 (Qin2010), 163614635_In-R_BABG01021550_FWD_prot1 (Kurokawa2007), GL0097599_MH0020_sf30917_FWD_prot0557651 (Qin2010), 162869761_In-A_BABB01000246_FWD_prot12 (Kurokawa2007), 255011049_0043_Bfrag_FWD_prot (GutBugs2010), 212690729_0040_Bdore_FWD_prot (GutBugs2010), 237725082_0039_Bdore_FWD_prot (GutBugs2010), 265754397_0027_B3133FAA_FWD_prot (GutBugs2010), 2377…	4 | 42	2 | 18	1 | 11	2 | 7	4 | 16	3 | 10	3 | 6	2 | 8	1 | 3	2 | 5	H = 0, M = 39, L = 3
1.158	COG0334 Glutamate dehydrogenase/leucine dehydrogenase [E]	MKHFQFLCYNHHVLNKGGLKMKDLEQLYETVKKRNPNDKEFLQAVEEVFESLNIIADVHPEELDDDVLERLVEPERQIIFRVPWVDDNGKTQVNRGYRVEFNSAIGPYKGGLRFHPSVNISIIKFLGFEQVLKNSLTTLPMGGGKGGSDFDPKGKSDREVMRFCQSFMSELYRHIGPNTDVPAGDIGVGGREVGYLFGQYKRLKNEYSGVLTGKGLTFGGSLIRTEATGYGLCYFTQALLKDNGTSFEGKTVTISGSGNVAIYACEKATQLGAKVVTMSDSNGFVYDPEGIDLDLVKDIKEVRRGRIKEYVEKRPNATYTPNARPWTVACDIALPCATQNELDLEDAKALVANKVFAVCEGANMPTTPEAIHYLLKNGVFYAPGKASNAGGVACSGLEM…	218280908_0143_Ebifo_FWD_prot (GutBugs2010)	GL0015803_V1_sf76936_FWD_prot2676257 (Qin2010)	GL0485699_um_sf81204_FWD_prot2931317 (Qin2010)	4 | 28	2 | 20	1 | 9	2 | 11	2 | 2	-	2 | 2	2 | 6	-	2 | 6	H = 0, M = 24, L = 4
1.159	COG0334 Glutamate dehydrogenase/leucine dehydrogenase [E]	MITNEYLKRVYASVEKRDPDQPEFLQAVREVFESLQLVVYKHPEWEKASLIERFVEPERVVMFRVPWVDDRGVPHVNRGYRVQFNSAIGPYKGGVRFHPSVNLSVVKFLGFEQILKNSLTTLPMGGAKGGSDFDPHGKSDAEVMRFCQSFTTELYRHIGQFTDTPAGDIGVGAREVGYIFGQYKRIVGNFEGGVITGKGLTYGGSLARTQATGYGICYFSDEVLHYHGKSFEGQTVIVSGSGNVAQYCAEKCTELGGKVVAMSDSKGYIYDPNGINLDVLFDIKQKRRARISVYADEVPGSQYVEGCKNIWNVKCDIAMPCASQNEMDLEGAKAVIANGAFAVFEGANMPLTLEAVEAVNAAGLLYTPGKASNAGGVATSGLEMSQNSIRYNWSFEEVD…	GL0023255_MH0042_sf33174_FWD_prot0966388 (Qin2010)	-	GL0131967_V1_sf1918_FWD_prot2313751 (Qin2010), GL0027421_MH0062_sf20309_FWD_prot1337074 (Qin2010), GL0293466_MH0006_sf68267_FWD_prot0086349 (Qin2010), GL0125894_MH0012_sf92321_FWD_prot0347510 (Qin2010), 167771706_0013_Acoli_FWD_prot (GutBugs2010), GL0110304_MH0070_sf37709_FWD_prot1526674 (Qin2010), GL0193659_MH0012_sf44189_FWD_prot0319599 (Qin2010), 162595434_F1-T_BAAV01010048_FWD_prot1 (Kurokawa…	4 | 107	4 | 32	3 | 18	4 | 14	3 | 40	3 | 24	3 | 16	3 | 35	3 | 15	3 | 20	H = 0, M = 88, L = 19
1.16	COG0334 Glutamate dehydrogenase/leucine dehydrogenase [E]	MHMNAYVERVIESVRQKHGNEPEFVQTVEEVLSSLSPVIDKHPEYEKADLLGRIVEPERMFTFRVVWMDDNGAYHTNIGYRCQFNGAIGPYKGGLRFQKNVYPGIIKFLGFEQIFKNSLTGLPIGGGKGGSDFDPAGKSDAEVMRFCQSYMTALYRYIGPDIDVPAGDMGVGGREIGYLFGQYRRLKGTFENGVLTGKGFSYGGSLTRPEATGYGAMYYLQEVLKHEGEEIQGKTIACAGFGNVTWGICKKALHLGAKVVTLSGPDGYIYDEAGVSSSEEKVNYLLEMRASGRNRVQDYADKFGVPFFPGEKPWGVKADVIMPSAMQNDVNMESAQKIVANGVKYYIEVANMPTTNDALYYLMSQKNMVVAPSKAVNAGGVGVSALEMSQNSERLVWTA…	162765421_F2-X_BAAZ01000052_FWD_prot19 (Kurokawa2007)	-	GL0050173_MH0053_sf98956_FWD_prot1166624 (Qin2010), GL0093873_MH0003_sf1959_FWD_prot0026366 (Qin2010), GL0060979_V1_sf48459_FWD_prot2423127 (Qin2010), GL0014985_MH0021_C2091499_FWD_prot0587991 (Qin2010), GL0105727_MH0014_sf469_FWD_prot0414012 (Qin2010), 227518680_0131_Efaec_FWD_prot (GutBugs2010), 229545900_0132_Efaec_FWD_prot (GutBugs2010), GL0118873_MH0003_sf42096_FWD_prot0038782 (Qin2010)	4 | 117	2 | 33	2 | 21	2 | 12	4 | 56	4 | 42	3 | 14	4 | 28	3 | 13	3 | 15	H = 3, M = 93, L = 21
1.161	COG0334 Glutamate dehydrogenase/leucine dehydrogenase [E]	MGALDFVKEAVVKRNPHDAEFIQAVDEVLLSLEKVVEKHPEYIEKGIFERIVEPERQIVFRVPWVDDQGKVQVNRGYRVEFNSAIGPYKGGLRFHPSVNISIIKFLGFEQIFKNALTGLPMGGGKGGSDFDPKGKSDAEVMRFCQSFMSELCKYIGPNTDVPAGDIGVGAREIGYMFGQYKRIRNEFSGVLTGKGLNWGGSLARTQATGYGLCYFTEAMLNSKNDSFKGKRVVISGSGNVAIYAAEKATALGAKVIAMSDSSGYVVDENGIQLDIMKDIKEKRRARIHEYADAVKGAVFSNKKTIWHVPCDIALPCATQNELHKEDALALVKNGVIAVCEGANMPTTPDAINVLQENHILYAPGKASNAGGVATSGLEMSQNSQRLSWSFEEVDAKLKA…	160915888_0144_Edoli_FWD_prot (GutBugs2010)	-	154148755_0082_Chomi_FWD_prot (GutBugs2010), 157163997_0080_Cconc_FWD_prot (GutBugs2010), GL0093873_MH0003_sf1959_FWD_prot0026366 (Qin2010), GL0014985_MH0021_C2091499_FWD_prot0587991 (Qin2010), GL0105727_MH0014_sf469_FWD_prot0414012 (Qin2010), GL0068263_MH0006_sf128820_FWD_prot0100697 (Qin2010), GL0098713_V1_C4600571_FWD_prot2460906 (Qin2010)	4 | 93	4 | 49	4 | 30	4 | 19	3 | 29	2 | 18	3 | 11	2 | 15	1 | 7	2 | 8	H = 3, M = 70, L = 20
1.162	COG0334 Glutamate dehydrogenase/leucine dehydrogenase [E]	MEVEKIMQSLEQKHPGELEYLQAVREVLISVKDVYNQHPEFEKAKIIERIVEPERIVTFRVPWVDDRGEVHVNLGYRVQFNSAIGPYKGGLRFHPSVNLSILKFLGFEQTFKNALTTLPMGGGKGGSDFSIRGRSDNEVMRFCQSFMTELYRVIGPEEDIPAGDIGVGAREIGYLFGMYKKLTHHWNGVLTGKGLEWGGSRIRPEATGYGALYFVNQMLQTHGYDIKGKTVAISGFGNVAWGAAKKATELGAKVITISGPDGYIYDPAGLDDEKIAYMLELRASGNDVCQPYADEFPGSEFRAGRKPWEVKCDIALPCATQ	GL0140834_MH0050_sf14607_FWD_prot1089281 (Qin2010)	-	GL0016134_MH0030_sf10970_FWD_prot0751249 (Qin2010), GL0260406_MH0006_sf310925_FWD_prot0139902 (Qin2010), 162848796_In-A_BABB01018316_FWD_prot1 (Kurokawa2007), 294638189_0128_Etard_FWD_prot (GutBugs2010), GL0112652_MH0064_sf40074_FWD_prot1389063 (Qin2010), GL0039421_MH0015_sf14600_FWD_prot0456352 (Qin2010), 162584982_F1-T_BAAV01020500_FWD_prot2 (Kurokawa2007), 167753019_0006_Aputr_FWD_prot (GutBug…	4 | 111	4 | 50	4 | 30	3 | 20	2 | 34	2 | 22	2 | 12	3 | 27	3 | 13	2 | 14	H = 0, M = 86, L = 25
1.163	COG0334 Glutamate dehydrogenase/leucine dehydrogenase [E]	MDQTRSLESFFNHVQKRDPDQTEFAQAVREVMTTLWPFLEQNPRYREMSLLERLVEPERVIQFRVVWLDDRNQVQVNRAWRVQFNSAIGPYKGGMRFHPSVNLSILKFLGFEQTFKNALTTLPMGGGKGGSDFDPKGKSEGEVMRFCQALMTELYRHLGPDTDVPAGDIGVGGREVGFMAGMMRKLSNNSACVFTGKGLSFGGSLIRPEATGYGLVYFTEAMLKRHGLGFEGMRVAVSGSGNVAQYAIEKAMEFGARVVTASDSSGTVVDESGFSKEKLARLCEIKANRDSRLSVYAKEFGLTWLEGKQPWSVPVDIALPCATQNELDVDAARMLIANGVKAVAEGANMPTTIEATDLFLDAGVLFAPGKAANAGGVATSGLEMAQNAARLSWKAEKVD…	283785017_0087_Crode_FWD_prot (GutBugs2010)	206577927_0177_Kpneu_FWD_prot (GutBugs2010), 290512768_0176_K1155_FWD_prot (GutBugs2010), 157146035_0086_Ckose_FWD_prot (GutBugs2010), 16764650_0271_Styph_FWD_prot (GutBugs2010), 157372924_0272_Sprot_FWD_prot (GutBugs2010), 162622799_F1-U_BAAW01000350_FWD_prot1 (Kurokawa2007), 162620236_F1-U_BAAW01002913_FWD_prot1 (Kurokawa2007), GL0003384_MH0008_sf10389_FWD_prot0157557 (Qin2010)	226940805_0220_Lhong_FWD_prot (GutBugs2010), GL0016134_MH0030_sf10970_FWD_prot0751249 (Qin2010), GL0260406_MH0006_sf310925_FWD_prot0139902 (Qin2010), 261339475_0129_Ecanc_FWD_prot (GutBugs2010), 162848796_In-A_BABB01018316_FWD_prot1 (Kurokawa2007), 294638189_0128_Etard_FWD_prot (GutBugs2010), GL0112652_MH0064_sf40074_FWD_prot1389063 (Qin2010), GL0039421_MH0015_sf14600_FWD_prot0456352 (Qin2010), 1…	4 | 112	4 | 48	4 | 28	3 | 20	3 | 35	2 | 22	3 | 13	3 | 29	3 | 13	3 | 16	H = 0, M = 87, L = 25
1.164	COG0334 Glutamate dehydrogenase/leucine dehydrogenase [E]	MEELTMSYISEVMEMTEKRNPGQTEFIQAVNEVFNTLSQVIEANEAKYRQNALLERLVEPDRQIMFRVPWTDDKGVAHVNRGFRVQFNNAIGPYKGGLRFHPSVNISTMKFLGFEQIFKNSLTGLPIGGGKGGADFDPKGKSDAEVFRFCQSFMTELYRHIGANVDVPAGDIGVGGREIGFLYGTYKRITKLYEGVLTGKGLTYGGSLIRTPATGYGVVYLGEAMLNDHNDSFKGKRVTITGSGNVAIYCAEKATSLGAKVITMSDSNGWILDENGIDVEAVRILKEVKRARISDYIIDHPKAKYFETKSMDDLRVWGVKTDIAIPCATQNDINVQHAKALVDNGCRIVIEAANMPSYNEAIAIFLATPGMLFAPAKAANAGGVGTSALEMSQNSMRLS…	GL0094962_MH0060_sf35904_FWD_prot1301591 (Qin2010)	-	229815143_0118_Cinte_FWD_prot (GutBugs2010), GL0050173_MH0053_sf98956_FWD_prot1166624 (Qin2010), GL0093873_MH0003_sf1959_FWD_prot0026366 (Qin2010), GL0014985_MH0021_C2091499_FWD_prot0587991 (Qin2010), GL0105727_MH0014_sf469_FWD_prot0414012 (Qin2010), 227518680_0131_Efaec_FWD_prot (GutBugs2010), 229545900_0132_Efaec_FWD_prot (GutBugs2010), GL0114146_MH0006_sf188343_FWD_prot0112525 (Qin2010), GL023…	4 | 145	4 | 51	4 | 35	3 | 16	3 | 55	3 | 37	3 | 18	4 | 39	4 | 18	3 | 21	H = 3, M = 113, L = 29
1.165	COG0334 Glutamate dehydrogenase/leucine dehydrogenase [E]	MDVEKIIQDLERRHPGEPEYIQAVREVLTSIEDVYNKHPEFERAKLIERLVEPERIITFRVPWTDDKGEVHVNIGYRVQFNSAIGPYKGGLRFHPSVNLSILKFLGFEQTFKNALTTLPMGGGKGGADFSIRGRSDAEVMRFCQAYMTELYRNIGPNEDVPAGDIGVGAREIGYLFGMYKKLTHRWEGVLTGKGLEWGGSRIRPEATGYGALYFVKQMLATRGLDLNGKTVAVSGFGNVAWGAVKKATELGAKVVTISGPDGYIYDPDGISGEKIDYMLELRASGNDICQPYAEEFPNATFYPGEKPWGQKVDIALTCATQNELGGADADKLIANGTLCVAEVSNMGCTAEAVEKFVAAHQLFAPGKAVNAGGVATSGLEMTQNSMRLNWSEREVDEKL…	GL0134155_MH0065_sf39780_FWD_prot1413007 (Qin2010)	-	GL0016134_MH0030_sf10970_FWD_prot0751249 (Qin2010), GL0260406_MH0006_sf310925_FWD_prot0139902 (Qin2010), 162848796_In-A_BABB01018316_FWD_prot1 (Kurokawa2007), 294638189_0128_Etard_FWD_prot (GutBugs2010), GL0112652_MH0064_sf40074_FWD_prot1389063 (Qin2010), GL0039421_MH0015_sf14600_FWD_prot0456352 (Qin2010), 162584982_F1-T_BAAV01020500_FWD_prot2 (Kurokawa2007), 167753019_0006_Aputr_FWD_prot (GutBug…	4 | 107	4 | 47	4 | 27	3 | 20	2 | 34	2 | 22	2 | 12	2 | 26	2 | 12	2 | 14	H = 0, M = 82, L = 25
1.166	COG0334 Glutamate dehydrogenase/leucine dehydrogenase [E]	MDQTYSLESFLNHVQKRDPNQTEFAQAVREVMTTLWPFLEQNPKYRQMSLLERLVEPERVIQFRVVWVDDRNQVQVNRAWRVQFSSAIGPYKGGMRFHPSVNLSILKFLGFEQTFKNALTTLPMGGGKGGSDFDPKGKSEGEVMRFCQALMTELYRHLGADTDVPAGDIGVGGREVGFMAGMMKKLSNNTACVFTGKGLSFGGSLIRPEATGYGLVYFTEAMLKRHGMGFEGMRVSVSGSGNVAQYAIEKAMEFGARVITASDSSGTVVDESGFTKEKLARLIEIKSSRDGRVADYAKEFGLVYLEGQQPWSVPVDIALPCATQNELDVDAAHQLIANGVKAVAEGANMPTTIEATELFQQAGVLFAPGKAANAGGVATSGLEMAQNAARLGWKAEKVD…	15831721_0141_Ecoli_FWD_prot (GutBugs2010)	117623933_0139_Ecoli_FWD_prot (GutBugs2010), 163601212_In-M_BABF01000055_FWD_prot2 (Kurokawa2007), 237705712_0137_E3253FAA_FWD_prot (GutBugs2010), 209919123_0142_Ecoli_FWD_prot (GutBugs2010), 256018045_0273_SD9_FWD_prot (GutBugs2010), 16129715_0140_Ecoli_FWD_prot (GutBugs2010), 256022575_0138_E4140B_FWD_prot (GutBugs2010), GL0055325_MH0025_sf16308_FWD_prot0642931 (Qin2010)	163607760_In-R_BABG01028306_FWD_prot2 (Kurokawa2007), 183600670_0258_Pstua_FWD_prot (GutBugs2010), 262372077_0003_Ajuni_FWD_prot (GutBugs2010), 262379301_0004_Aradi_FWD_prot (GutBugs2010), GL0166795_MH0006_sf454_FWD_prot0061870 (Qin2010), 212709430_0255_Palca_FWD_prot (GutBugs2010), 261344670_0257_Prust_FWD_prot (GutBugs2010), GL0260680_MH0006_sf303638_FWD_prot0137803 (Qin2010)	4 | 81	3 | 46	3 | 28	3 | 18	2 | 20	1 | 13	2 | 7	2 | 15	2 | 7	2 | 8	H = 0, M = 66, L = 15
1.167	COG0334 Glutamate dehydrogenase/leucine dehydrogenase [E]	MDAKKVLEDLKRRFPNEPEYHQAVEEVLSTIEEEYNKHPEFEKANLIERLCIPDRVYQFRVTWMDDKGQIQTNMGYRVQHNNVIGPYKGGIRFHSSVNLSILKFLAFEQTFKNSLTTLPMGGGKGGSDFSPRGKSNAEVMRFCQAFMLELNRHIGPDTDVPAGDIGVGGREVGYMFGMYKKLTHEFSGVFTGKGLEFGGSLIRPEATGYGNVYFLMEMLKTKGTDLKGKTVLISGSGNVAQYTAEKVLQLGGKVLTMSDSDGYIYDPDGIDREKLDYIMELKNLYRGRIREYAEKYGCKYVAGARPWGEKADIALPSATQNEINGDQARQLVANGVMAGSEGANMPSTPEAIRVFQEAKILYAPGKAANAGGVSVSGLEMSQNSERLSWTSEEVDARLH…	GL0107940_MH0059_sf2295_FWD_prot1271958 (Qin2010)	-	GL0146036_MH0082_sf1200_FWD_prot1792318 (Qin2010), GL0095460_MH0073_sf12190_FWD_prot1587898 (Qin2010), 154494174_0246_Pmerd_FWD_prot (GutBugs2010), GL0011672_MH0041_sf17355_FWD_prot0953326 (Qin2010), 218263267_0245_Pjohn_FWD_prot (GutBugs2010), 255012364_0025_B217_FWD_prot (GutBugs2010), 256839222_0243_PD13_FWD_prot (GutBugs2010), GL0052059_MH0077_sf6629_FWD_prot1667546 (Qin2010), GL0030827_MH002…	4 | 45	3 | 20	2 | 13	2 | 7	4 | 14	2 | 8	3 | 6	3 | 11	2 | 4	3 | 7	H = 0, M = 42, L = 3
1.168	COG0334 Glutamate dehydrogenase/leucine dehydrogenase [E]	MASSYVQKVIRSVKKSNPHQPEFIQALEEVLHSLEPLFLKDPKYQQNGILERIVEPERQIMFRVAWTDDKGRVQVNRGYRVQFNSALGPYKGGFRFHPSVNLSILKFLGFEQIFKNSLSGLSIGGAKGGSDFDPKGKSDAEVMRFCQAFMTEAFRYIGSTIDVPAGDIGVGAREIGYMFGQY	GL0067666_MH0020_sf16580_FWD_prot0550712 (Qin2010)	-	163632666_In-R_BABG01003601_FWD_prot1 (Kurokawa2007), GL0032066_MH0032_sf11249_FWD_prot0795645 (Qin2010), 294638189_0128_Etard_FWD_prot (GutBugs2010), GL0112652_MH0064_sf40074_FWD_prot1389063 (Qin2010), GL0125894_MH0012_sf92321_FWD_prot0347510 (Qin2010), GL0093873_MH0003_sf1959_FWD_prot0026366 (Qin2010), GL0193659_MH0012_sf44189_FWD_prot0319599 (Qin2010), 162595434_F1-T_BAAV01010048_FWD_prot1 (Ku…	4 | 110	4 | 48	4 | 28	3 | 20	2 | 35	2 | 23	2 | 12	2 | 27	2 | 13	2 | 14	H = 3, M = 82, L = 25
1.169	COG0334 Glutamate dehydrogenase/leucine dehydrogenase [E]	MALTNTYLINLLENVKKRNQGEPEFIQAVTEVIETLEPVINKRPDLVEAGVLDRLVEPERQIIFRVPWVDDNGKVQVNRGFRVQFNSAIGPYKGGIRLHPSVYIGIIKFLGFE	GL0019348_MH0017_sf22939_FWD_prot0503548 (Qin2010)	-	GL0141614_MH0040_sf12729_FWD_prot0924831 (Qin2010), GL0042596_V1_sf2853_FWD_prot2850960 (Qin2010), GL0379599_um_sf336797_FWD_prot3031600 (Qin2010), GL0100623_MH0075_sf59977_FWD_prot1640210 (Qin2010), GL0319769_um_sf779614_FWD_prot3183961 (Qin2010), GL0125894_MH0012_sf92321_FWD_prot0347510 (Qin2010), GL0193659_MH0012_sf44189_FWD_prot0319599 (Qin2010), 162595434_F1-T_BAAV01010048_FWD_prot1 (Kurokaw…	4 | 75	2 | 22	2 | 12	2 | 10	3 | 30	2 | 19	3 | 11	3 | 23	2 | 9	3 | 14	H = 0, M = 62, L = 13
1.17	COG0334 Glutamate dehydrogenase/leucine dehydrogenase [E]	MALTNKYLADLLETVKKRNPGEPEFIQAVTEVFETLQPVAEKRQDLIDAGVFDRIVEPERQIIFRVPWVDDNGKVQVNRGFRIQFNSAIGPYKGGIRLHPSVYIGIIKFLGF	GL0049322_MH0026_sf12675_FWD_prot0714690 (Qin2010)	-	GL0051671_MH0077_sf37253_FWD_prot1678839 (Qin2010), GL0100623_MH0075_sf59977_FWD_prot1640210 (Qin2010), GL0319769_um_sf779614_FWD_prot3183961 (Qin2010), GL0624661_um_sf777274_FWD_prot3182809 (Qin2010), GL0023411_O2_sf72580_FWD_prot2104268 (Qin2010), GL0082608_MH0069_sf62000_FWD_prot1504448 (Qin2010)	4 | 62	2 | 19	2 | 12	2 | 7	3 | 24	2 | 16	3 | 8	3 | 19	2 | 7	3 | 12	H = 0, M = 59, L = 3
1.171	COG0334 Glutamate dehydrogenase/leucine dehydrogenase [E]	MALKNQYLIDLLETVKKRNAGEPEFIQAVTEVFMSLDPVVEKRPDLVEAGVFERIVEPERQIIFRVPWVDDNGKVQVNRGFRIQFNSAIGPYKGGLRLHPSVYS	GL0138351_MH0058_sf98741_FWD_prot1266396 (Qin2010)	-	GL0051671_MH0077_sf37253_FWD_prot1678839 (Qin2010), GL0100623_MH0075_sf59977_FWD_prot1640210 (Qin2010), GL0319769_um_sf779614_FWD_prot3183961 (Qin2010), GL0624661_um_sf777274_FWD_prot3182809 (Qin2010), GL0023411_O2_sf72580_FWD_prot2104268 (Qin2010), GL0082608_MH0069_sf62000_FWD_prot1504448 (Qin2010)	4 | 62	2 | 19	2 | 12	2 | 7	3 | 24	2 | 16	3 | 8	3 | 19	3 | 8	3 | 11	H = 0, M = 59, L = 3
1.172	COG0334 Glutamate dehydrogenase/leucine dehydrogenase [E]	LYEGVLTGKGLTYGGSLARTQATGYGLIYILDEMLKHNNKELAGKTVLISGSGNVAIYATEKAQQLGAKVVAMSDSNGYVYDKDGIKLDVVKQIKEVRRGRIKEYVAEVPTAVYTEGKGIWTVPCDIALPCATQNELNLEDAKALKANGCFCVAEGANMPSTREATDFFLENGMLFMPGKAANAGGVATSALEMSQNSQRLSWTFEEVDAKLKDIMVNIYAKVSDAAERYGVAGNYVAGANIAGFEKVAEAMIAQGIV	GL0055946_O2_sf62749_FWD_prot2102364 (Qin2010)	-	162706971_F2-W_BAAY01020922_FWD_prot1 (Kurokawa2007), GL0007424_MH0054_sf35186_FWD_prot1181174 (Qin2010), GL0079129_V1_sf19067_FWD_prot2418195 (Qin2010), 163579637_In-E_BABE01005465_FWD_prot1 (Kurokawa2007), GL0073959_V1_sf35977_FWD_prot2421171 (Qin2010), GL0122638_MH0002_sf18471_FWD_prot0008180 (Qin2010), 163623810_In-R_BABG01012457_FWD_prot1 (Kurokawa2007), 162702097_F2-W_BAAY01025753_FWD_prot2…	4 | 75	3 | 21	3 | 14	2 | 7	4 | 30	3 | 18	4 | 12	2 | 24	2 | 11	2 | 13	H = 0, M = 65, L = 10
1.173	COG0334 Glutamate dehydrogenase/leucine dehydrogenase [E]	IGVGGREIGFLFGQYKRIRGLYEGVLTGKGLTYGGSLIRTEATGYGVVYILNELMQAHNDSLDGKTVVVTGSGNVAIYAIQKATQLGAKVVALCDSNGYVYDPNGINLDVVKDIKEVKRGRIKEYADRVEGATYTEGTGIWNIKCDVYLPCATQNELDVDGVKTLIENGCKYIVEGANMPTTREATEYAMANGVLFLPGK	GL0018175_MH0006_sf1250_FWD_prot0062385 (Qin2010)	-	GL0313337_MH0012_sf158408_FWD_prot0375954 (Qin2010), GL0232676_um_sf452026_FWD_prot3070535 (Qin2010), GL0012123_V1_sf1964_FWD_prot2609805 (Qin2010), GL0041689_MH0063_sf75855_FWD_prot1371287 (Qin2010), GL0107247_MH0059_sf67243_FWD_prot1284639 (Qin2010), GL0029395_MH0020_sf4590_FWD_prot0536555 (Qin2010)	4 | 59	4 | 13	2 | 6	3 | 7	2 | 9	2 | 4	2 | 5	4 | 37	3 | 11	4 | 26	H = 0, M = 54, L = 5
1.174	COG0334 Glutamate dehydrogenase/leucine dehydrogenase [E]	GLPIGGGKGGSDFDPKGKSDAEVMRFCQSFMSELFKYIGPDTDVPAGDIGVSAREIGYLFGQYKRLRNEFTGVLTGKGLSYGGSLARTEATGYGLCYFAENMLKDAGRSFEGAKVAISGSGNVAIYACEKATALGAKVVTMSDSNGFVHDPNGIDLALVKQLKEVERKRIREYVTVRPEAEYHEGCSGVWQVPCDIALPCATQNELDLSAAKALIQNGCFAVA	GL0030877_V1_sf43913_FWD_prot2352206 (Qin2010)	-	GL0015414_MH0021_C2066855_FWD_prot0584787 (Qin2010), GL0054609_MH0080_sf20048_FWD_prot1740756 (Qin2010), GL0091764_MH0064_sf40074_FWD_prot1389064 (Qin2010), GL0025210_MH0006_sf240119_FWD_prot0122512 (Qin2010), GL0045188_MH0079_sf28998_FWD_prot1713700 (Qin2010), GL0293066_MH0012_sf2750_FWD_prot0268563 (Qin2010), 162598191_F1-T_BAAV01007291_FWD_prot1 (Kurokawa2007), GL0048124_MH0051_sf16046_FWD_pro…	4 | 68	4 | 20	3 | 10	4 | 10	3 | 27	2 | 13	3 | 14	4 | 21	2 | 5	4 | 16	H = 0, M = 68, L = 0
1.175	COG0334 Glutamate dehydrogenase/leucine dehydrogenase [E]	GIIKFLGFEQIFKNSLTGLPIGGGKGGSDFDPKGKSDREVMAFCQSFMTELQRHIGADTDVPAGDIGVGGREIGFLYGQYKRIRNCYEGVLTGKGLTFGGSLARTEATGYGLLYYTQEMLKCNGIDIAGKTVAISGSGNVAIYAAQKAQQLGAKVVTLSDSTGWVYDPEGIDVELLKEVKEVHRARLTEYAEKRSSAQYHDGKGVWTVKVDIALPCAT	GL0010424_O2_sf38208_FWD_prot1957977 (Qin2010)	-	GL0050173_MH0053_sf98956_FWD_prot1166624 (Qin2010), GL0093873_MH0003_sf1959_FWD_prot0026366 (Qin2010), GL0014985_MH0021_C2091499_FWD_prot0587991 (Qin2010), GL0105727_MH0014_sf469_FWD_prot0414012 (Qin2010), 227518680_0131_Efaec_FWD_prot (GutBugs2010), 229545900_0132_Efaec_FWD_prot (GutBugs2010)	4 | 113	3 | 45	3 | 30	3 | 15	3 | 40	3 | 28	2 | 12	3 | 28	3 | 13	3 | 15	H = 3, M = 89, L = 21
1.176	COG0334 Glutamate dehydrogenase/leucine dehydrogenase [E]	FCQSFMTELYRHIGPDTDVPAGDIGVGGREVGYLFGQYKRLQNEYTGVLTGKGIPFGGSLARTEATGYGLCYFTKEMLADAGKSFEGQRVVISGSGNVATYANQKATQLGGKVIAMSDSNGYIVDENGIDYKVIKEIKEVKRARIKTYLEYVPTAKYVEGSQGIWTVPCDIALPCATQNELRLDGAKALVANGCYCVAEGANMPSTPDAIAYLQQNGILFAPAKASNAGGVATSGLEMSKNSLRLSCTFEEVDGRLHNIMVNIYKTAAATAEKYGMKGNLVAGANIAGFEKIASAMMSQGIV	GL0070332_V1_sf967_FWD_prot2412835 (Qin2010)	-	GL0055623_MH0043_sf36667_FWD_prot0979321 (Qin2010), GL0006184_V1_sf3978_FWD_prot2230594 (Qin2010), GL0072308_MH0025_sf38908_FWD_prot0655591 (Qin2010), 162614746_F1-U_BAAW01008403_FWD_prot1 (Kurokawa2007), 163589652_In-M_BABF01011615_FWD_prot1 (Kurokawa2007), 162714249_F2-W_BAAY01014291_FWD_prot1 (Kurokawa2007), 162634133_F2-V_BAAX01025472_FWD_prot2 (Kurokawa2007), GL0044614_MH0046_sf5670_FWD_prot…	4 | 13	3 | 7	3 | 7	-	1 | 1	-	1 | 1	3 | 5	2 | 2	2 | 3	H = 0, M = 13, L = 0
1.177	COG0334 Glutamate dehydrogenase/leucine dehydrogenase [E]	ERQIIFRVLWVDDKGKVRINRGFRVEYSSVLGPYKGGLRFHPSVYLGTIKFLGFEQVFKNALTGMPIGGAKGGSDFDPHDASEGEVMRFCQSFMTELYRHLGEHTDVPAGDIGVGGREIGFLFGQYKRITNRHESGVLTGKGLTWGGSLVRTEATGYGAVFFVQRMLATNGRSLDGLRVTVSGSGNVAIYAIEKAQDLGATVVACSDSNGYVVDEKGIDVALLKQVKEIERARISEYAARRDSATFHTDGSIWDTTADVALPCATQNELNGQGAATLIRKWCGAVGEGAXMHVPSRLCTLSMMRCPLRSRKXLNAGGVATRX	163573099_In-E_BABE01012003_FWD_prot1 (Kurokawa2007)	-	GL0313337_MH0012_sf158408_FWD_prot0375954 (Qin2010), GL0232676_um_sf452026_FWD_prot3070535 (Qin2010), GL0012123_V1_sf1964_FWD_prot2609805 (Qin2010), GL0041689_MH0063_sf75855_FWD_prot1371287 (Qin2010), GL0107247_MH0059_sf67243_FWD_prot1284639 (Qin2010), 110679695_0265_Rdeni_FWD_prot (GutBugs2010), GL0019714_MH0047_C1878429_FWD_prot1062603 (Qin2010), GL0236179_um_sf702014_FWD_prot3153229 (Qin2010)	4 | 79	4 | 28	3 | 18	3 | 10	1 | 21	1 | 14	1 | 7	4 | 30	3 | 10	3 | 20	H = 2, M = 61, L = 16
1.178	COG0334 Glutamate dehydrogenase/leucine dehydrogenase [E]	EATGYGLLYITEELMKCHGESMEGKTVVVSGAGNVAIYAIQKAQQMGAKVVTCSDSTGWIYDPEGIDVALLKEVKEVKRARLTEYAAARKSAEYHEGRGVWQIKCDIALPCATQNELLIDDAKQLVANGCKAVCEGANMPTTLDATKYLQDNGVWFICGKASNAGGVATSALEMSQNSERLSWTFEEVDAKLKQIMVNIYHNIDDAAKRYNMEGNYVAGANIAGFEKVAEAMLAQGVC	GL0114777_V1_sf9293_FWD_prot2738058 (Qin2010)	-	162706971_F2-W_BAAY01020922_FWD_prot1 (Kurokawa2007), GL0007424_MH0054_sf35186_FWD_prot1181174 (Qin2010), GL0079129_V1_sf19067_FWD_prot2418195 (Qin2010), 163579637_In-E_BABE01005465_FWD_prot1 (Kurokawa2007), GL0073959_V1_sf35977_FWD_prot2421171 (Qin2010), GL0124172_MH0009_sf23446_FWD_prot0179697 (Qin2010), GL0122638_MH0002_sf18471_FWD_prot0008180 (Qin2010), 163623810_In-R_BABG01012457_FWD_prot1 (…	4 | 42	2 | 12	2 | 9	1 | 3	2 | 17	1 | 11	2 | 6	2 | 13	1 | 5	2 | 8	H = 0, M = 37, L = 5
1.179	COG0334 Glutamate dehydrogenase/leucine dehydrogenase [E]	ARTEATGYGLLYLTEEMLKQNGHDIAGKTVCISGAGNVAIYATQKATQLGAKVVTLSDSTGWIYDAEGIDLDAIKEIKEVKRQRLTEYKNYRPNSEYHEGKFDWSVKCDVALPCATQNELLEDDAKRLIANGVIAVAEGANMPTTLEATKLLQEAGVLFAPGKAANAGGVATSALEMSQNSMRLSWTFEEVDQKLQGIMVNIFNNIASAAKKYGFDGNYVVGANIAGFEKVADAMIAQGV	GL0011237_MH0039_sf2683_FWD_prot0907441 (Qin2010)	-	-	4 | 24	1 | 1	1 | 1	-	2 | 12	1 | 2	2 | 10	4 | 11	2 | 3	3 | 8	H = 0, M = 24, L = 0
1.18	COG0334 Glutamate dehydrogenase/leucine dehydrogenase [E]	VSNAVLEVKNSYLADVIEKTKAKNANEPEFIQAMEEVLSTIEPVVDKHKDEYKKSALLERLVEPERIISFRVPWIDDNGQVQVNRGYRVQFNGSIGPYKGGLRFHPSVNQSILKFLGFEQIFKNALTGLPIGGGKGGSDFDPKGKSDNEVMRFCQSFMNELQKHIGQDVDVPAGDIGVGAREIGYLFGQYRKIRNVYEAGVLTGKGLEYGGSLARKEATGYGLIYFMREMLKEHKIDLNGKTAIISGSGNVAIYAAEKASEYGIKVVAMSDSSGCVYDKNGINIETVKFIKEVERGRIKEYLEQHKDAEYFENGDIVPPIYKIKADIILPCATQNDINLEAAKILVENGAIAV	GL0089554_MH0077_sf6368_FWD_prot1667297 (Qin2010)	-	GL0093873_MH0003_sf1959_FWD_prot0026366 (Qin2010), GL0060979_V1_sf48459_FWD_prot2423127 (Qin2010), GL0014985_MH0021_C2091499_FWD_prot0587991 (Qin2010), GL0105727_MH0014_sf469_FWD_prot0414012 (Qin2010), GL0118873_MH0003_sf42096_FWD_prot0038782 (Qin2010)	3 | 61	2 | 18	1 | 11	2 | 7	3 | 28	2 | 16	3 | 12	2 | 15	2 | 8	1 | 7	H = 3, M = 47, L = 11
1.181	COG0334 Glutamate dehydrogenase/leucine dehydrogenase [E]	VPAGDIGVGGREIGYMFGQYKRIRNLYEGVLTGKGLTYGGSLARTEATGYGLLYYTQEMLKCNGHDLAGKTVVVSGAGNVAIYATQKAQQLGAKVVTVSDSTGWIYDPEGIDVELLKEVKEVKRARLTEYAAARKSAEYHEGRGVWSVKCDVALPCATQNELHLDDAKALVANGVIAVAEGANMPTTLEATEYLQENGVLFAPGKASNAGGVATSALEMSQNSERLSWTFDEVDAKLQGIMVNIFHACDDASKKYGFEKNYVVGANIAGFEKVAEAMTAQGIV	GL0113066_O2_sf29371_FWD_prot1977434 (Qin2010)	-	GL0087360_MH0060_sf51537_FWD_prot1304318 (Qin2010), GL0027421_MH0062_sf20309_FWD_prot1337074 (Qin2010), GL0008839_O2_sf15419_FWD_prot2182648 (Qin2010), GL0293466_MH0006_sf68267_FWD_prot0086349 (Qin2010), 167771706_0013_Acoli_FWD_prot (GutBugs2010), GL0110304_MH0070_sf37709_FWD_prot1526674 (Qin2010), GL0031835_MH0053_C4406706_FWD_prot1170672 (Qin2010), GL0023417_MH0045_sf71258_FWD_prot1021287 (Qin…	3 | 29	2 | 7	1 | 2	2 | 5	1 | 7	1 | 2	1 | 5	2 | 15	1 | 6	2 | 9	H = 0, M = 24, L = 5
1.182	COG0334 Glutamate dehydrogenase/leucine dehydrogenase [E]	VPAGDIGVGAREIGFLFGQYKRIRNEFVGVLTGKNREFGGSRVRPEATGYGTVYFAQHMLAEKGEKIAGKTVAISGFGNVAWGAAQKLVQLGAKLFSISGPDGYIYDEKGLTQEGVDYMLELRASNNDVVAPYAEKFGAKFFPKAKPWEVKCDIAFPCAIQNELNEEDAKKLVA	GL0056319_V1_C5314776_FWD_prot2574890 (Qin2010)	-	GL0313337_MH0012_sf158408_FWD_prot0375954 (Qin2010), GL0232676_um_sf452026_FWD_prot3070535 (Qin2010), GL0012123_V1_sf1964_FWD_prot2609805 (Qin2010), GL0041689_MH0063_sf75855_FWD_prot1371287 (Qin2010), GL0107247_MH0059_sf67243_FWD_prot1284639 (Qin2010)	3 | 28	2 | 7	1 | 3	2 | 4	-	-	-	3 | 21	1 | 3	3 | 18	H = 0, M = 23, L = 5
1.183	COG0334 Glutamate dehydrogenase/leucine dehydrogenase [E]	MKTEVILSALEAKHPGEKEYLQAVKEVLLSIEEVYNQHPEFEKAKIIERLVEPERIFTFRVPWVDDKGEIQVNLGYRVQFNNAIGPYKGGIRFHPSVNLSILKFLGFEQTFKNALTTLPMGGGKGGSDFAPRGKSDAEIMRFCQAFILELWRNLGPDRDVPAGDIGVGGREVGYMYGMYKKLARKNTGTFTGKGMEFGGSILRPEATGFGALYFVHQMLETHGIDIKGKTVAISGFGNVAWGAATKATELGAKVVTISGPDGYIYDPAGISGKKIDYMLELRNSGNDIVAPYADEFPGSTFYPGKKPWEQKVDIALPCATQNELNEADARKLIENKTLCVAEVSNMGCTAEAVDLFIEHKQLFAPGKAVNAGGVATSGLEMTQNAMHISWTAAEVDAKL…	262382335_0024_B2133B_FWD_prot (GutBugs2010)	162843722_F2-Y_BABA01000987_FWD_prot3 (Kurokawa2007), 255012369_0025_B217_FWD_prot (GutBugs2010), GL0100485_MH0021_sf64998_FWD_prot0576547 (Qin2010), GL0147673_MH0009_sf6624_FWD_prot0170328 (Qin2010), GL0049569_MH0025_sf6709_FWD_prot0635199 (Qin2010), GL0015127_MH0023_sf13220_FWD_prot0604062 (Qin2010), GL0074035_MH0057_sf26806_FWD_prot1252974 (Qin2010), GL0054481_MH0020_sf1823_FWD_prot0529924 (Qi…	GL0126064_MH0036_sf79574_FWD_prot0865671 (Qin2010), GL0085563_MH0037_sf11913_FWD_prot0875935 (Qin2010), 262372077_0003_Ajuni_FWD_prot (GutBugs2010), 262379301_0004_Aradi_FWD_prot (GutBugs2010), GL0166795_MH0006_sf454_FWD_prot0061870 (Qin2010), 162735687_F2-X_BAAZ01028309_FWD_prot2 (Kurokawa2007), GL0114146_MH0006_sf188343_FWD_prot0112525 (Qin2010)	3 | 108	3 | 48	3 | 29	3 | 19	2 | 35	2 | 23	2 | 12	2 | 25	2 | 11	2 | 14	H = 0, M = 85, L = 23
1.184	COG0334 Glutamate dehydrogenase/leucine dehydrogenase [E]	VIHMNEYIERVLASVREKNASEPEFVQTVEEVFKSIAPVVERHPEYEKNGLLERLVEPERMFSFRIAWVDDNGKVQVNKGYRCQFNGSIGPYKGGLRFHPSVYSGIVKFLGFEQIFKNSLTGLPIGGAKGGSDFNPNGKSDGEIMRFCQAFMNNLYRFIGPDIDVPAGDIGVGGREIGYLYGQYRHIKGVFENGVLTGKGQSYGGSNIRPEATGYGAVYYAEEVLAHFGEKIEGKTIAISGFGNVAWGVAKKAAQLGAKVVTISGPDGYVYDKDGVSTDEKIAYLLEMRAHGTGKVKDYADKFGAEYFPGEKPWGVKADIVMPCATQNEVDLEEAMKIIKNGTKYYVEVSNMPTTNDALEYLQENAVVAPSKAVNAGGVAVSALEMSQDSMRYSWSAEE…	GL0043696_MH0009_sf3960_FWD_prot0168735 (Qin2010)	-	GL0028305_MH0053_sf81778_FWD_prot1162073 (Qin2010), GL0045104_MH0083_sf11943_FWD_prot1833399 (Qin2010), GL0093873_MH0003_sf1959_FWD_prot0026366 (Qin2010), 223982603_0175_Hfili_FWD_prot (GutBugs2010), GL0014985_MH0021_C2091499_FWD_prot0587991 (Qin2010), GL0105727_MH0014_sf469_FWD_prot0414012 (Qin2010)	3 | 63	1 | 17	1 | 11	1 | 6	3 | 26	2 | 15	3 | 11	2 | 20	2 | 9	2 | 11	H = 3, M = 49, L = 11
1.185	COG0334 Glutamate dehydrogenase/leucine dehydrogenase [E]	QSFMTELCRHIGPSIDVPAGDMGVGGREIGYLFGQYKRIRGAYENGVLTGKGLSFGGSLIRPEATGFGAVYYLCEVLKHENDTIEGKTVAVSGFGNVAWGVTKKVAELGGKVVTLSGPDGYIYDPDGVVTEEKINYMLEMNASRRNRVQDYADKFGVEFFPGEKPFGRKVDIVMPCAMQNDVHMESAEKIVANGIKYYIEVANMPTTNDALYFMMDQPGMIVAPSKAVNAGGVAVSGLEMSQNAERLAWTAEEVDAKLRHIMVNIHKASMEAAEECGLGYNLVAGANIAGFKKVADAMMAQGIC	GL0161341_V1_sf65337_FWD_prot2445465 (Qin2010)	-	GL0025210_MH0006_sf240119_FWD_prot0122512 (Qin2010), GL0045188_MH0079_sf28998_FWD_prot1713700 (Qin2010), 162598191_F1-T_BAAV01007291_FWD_prot1 (Kurokawa2007), GL0001406_MH0069_sf11125_FWD_prot1492135 (Qin2010), GL0243745_MH0012_sf599_FWD_prot0263148 (Qin2010), 260881565_0233_Mmult_FWD_prot (GutBugs2010), 162659127_F2-V_BAAX01000478_FWD_prot1 (Kurokawa2007), 163303384_In-D_BABD01007308_FWD_prot1 (…	3 | 14	2 | 4	1 | 1	2 | 3	2 | 5	-	2 | 5	2 | 5	-	2 | 5	H = 0, M = 14, L = 0
1.186	COG0334 Glutamate dehydrogenase/leucine dehydrogenase [E]	MYGQYKRLTGLYEGVLTGKGLTYGGSLARTEATGYGLLYLTEEMLKCNGKDIKGKTIAVSGAGNVAIYAIQKAQQLGAKPVTCSDSNGWIYDPEGIDVELLKEVKEVKRARLTEYAAARPSAQYHDKKAEGTNQWSVKVDIALPCATQNELNLDDAKTLVANGVFAVAEGANMPTTMEATEYF	GL0057871_MH0031_sf1307_FWD_prot0770602 (Qin2010)	-	GL0028762_MH0063_sf4835_FWD_prot1356043 (Qin2010), GL0007767_MH0012_sf14215_FWD_prot0288817 (Qin2010), GL0116553_MH0071_sf1548_FWD_prot1545669 (Qin2010), GL0027421_MH0062_sf20309_FWD_prot1337074 (Qin2010), GL0293466_MH0006_sf68267_FWD_prot0086349 (Qin2010), 167771706_0013_Acoli_FWD_prot (GutBugs2010), GL0110304_MH0070_sf37709_FWD_prot1526674 (Qin2010), GL0031835_MH0053_C4406706_FWD_prot1170672 (Q…	3 | 35	3 | 12	3 | 8	1 | 4	2 | 8	1 | 2	2 | 6	3 | 15	2 | 7	2 | 8	H = 0, M = 30, L = 5
1.187	COG0334 Glutamate dehydrogenase/leucine dehydrogenase [E]	MTYAERVYESVKAKNPNEPEFLQAVKEVLESLAPVFEKKPEYEAAGILERLVEPERQIIFRVPWVDDQGKVQVNRGMRVQFNSAIGPYKGGLRLHPSVNLGIIKFLG	GL0060118_V1_sf67108_FWD_prot2648620 (Qin2010)	-	GL0114198_MH0002_sf27012_FWD_prot0009525 (Qin2010), GL0125894_MH0012_sf92321_FWD_prot0347510 (Qin2010), GL0193659_MH0012_sf44189_FWD_prot0319599 (Qin2010), 162595434_F1-T_BAAV01010048_FWD_prot1 (Kurokawa2007), 163623173_In-R_BABG01013094_FWD_prot1 (Kurokawa2007), GL0068263_MH0006_sf128820_FWD_prot0100697 (Qin2010), GL0098713_V1_C4600571_FWD_prot2460906 (Qin2010), GL0243556_MH0012_sf19574_FWD_prot…	3 | 124	3 | 50	3 | 33	3 | 17	3 | 38	2 | 22	3 | 16	3 | 36	2 | 17	3 | 19	H = 0, M = 99, L = 25
1.188	COG0334 Glutamate dehydrogenase/leucine dehydrogenase [E]	MTELSKHIGADTDVPAGDIGTGAREIGYMFGQYKRLRNEFVGVLTGKGLSYGGSLARTEATGYGLCYYTAEMLKCMKNDSFEGKTVVISGSGNVAIYATEKATQLGAKVVALSDSNGYVYDPDGIKLDVVKEIKEVRRGRIKEYVDAVPTATYTEGCHGIWTIKCDIALPCATQNELDGESADALIANGVMAVAEGAN	GL0005241_O2_sf16475_FWD_prot2211972 (Qin2010)	-	GL0140405_MH0081_sf2625_FWD_prot1763422 (Qin2010), GL0288776_MH0006_sf31326_FWD_prot0075026 (Qin2010), GL0059866_MH0035_sf24614_FWD_prot0835534 (Qin2010), 162734026_F2-X_BAAZ01029970_FWD_prot2 (Kurokawa2007), GL0021779_MH0034_sf48532_FWD_prot0829136 (Qin2010), GL0102118_MH0006_sf57143_FWD_prot0083142 (Qin2010)	3 | 79	2 | 23	2 | 16	2 | 7	2 | 34	2 | 23	2 | 11	3 | 22	2 | 6	3 | 16	H = 0, M = 77, L = 2
1.189	COG0334 Glutamate dehydrogenase/leucine dehydrogenase [E]	MTDLNTLFANLKQRNPNQEPFHQAVEEVFMSLDPFLAKNPKYTQQSLLERIVEPERVVMFRVTWQDDKGQVQVNRGYRVQMSSAIGPYKGGLRFHPTVDLGVLKFLAFEQVFKNALTTLPMGGGKGGSDFDPKGKSDAEVMRFCQAFMTELYRHIGADTDVPAGDIGVGGREIGYLFGQYKKIRNEFTSVLTGKGLEWGGSLIRPEATGYGCVYFAQAMLQTRNDSFEGKRVLISGSGNVAQYAAEKAIQLGAKVLTVSDSDGFVLFPDIGMTEAQLAALIELKEVRRERVATYAKEQGLQYFENQKPWGVAAEIALPCATQNELDEEAAKTLLANGCYVVAEGANMPSTLGAVEQFIKAGILYAPGKASNAGGVATSGLEMSQNAIRLSWAREEVDSR…	194099131_0238_Ngono_FWD_prot (GutBugs2010)	161870555_0239_Nmeni_FWD_prot (GutBugs2010)	GL0096421_MH0053_sf29173_FWD_prot1150862 (Qin2010), GL0085466_MH0055_sf10938_FWD_prot1200959 (Qin2010)	3 | 26	3 | 22	2 | 15	3 | 7	-	-	-	2 | 4	1 | 1	2 | 3	H = 0, M = 26, L = 0
1.19	COG0334 Glutamate dehydrogenase/leucine dehydrogenase [E]	MSYVDSVIERVKAKDSNEPEFIHAVTEVLTSLKPVIDANPQYEEAGLLERIVEPERVIMFRVPWVDDAGKVQVNRGFRVQFNSCLGPYKGGLRLHPSVNLGIIKFLGFEQIFKNSLTTLPMGGGKGGSDFDPKGKSDAEVMR	GL0013364_O2_sf25329_FWD_prot1929490 (Qin2010)	-	GL0093873_MH0003_sf1959_FWD_prot0026366 (Qin2010), GL0014985_MH0021_C2091499_FWD_prot0587991 (Qin2010), GL0105727_MH0014_sf469_FWD_prot0414012 (Qin2010)	3 | 126	3 | 45	2 | 28	3 | 17	3 | 43	2 | 27	3 | 16	3 | 38	2 | 18	3 | 20	H = 3, M = 101, L = 22
1.191	COG0334 Glutamate dehydrogenase/leucine dehydrogenase [E]	MSYVDEVYERVVRENPSQPEFHQAVREVLDSLRAVIERNEEKYRKEALLERLTMPERQILFRVPWVDDKGQVQVNNAFRVQFSSAIGPYKGGLRLHPSVNLGIIKFLG	GL0180370_MH0086_sf2590_FWD_prot1876271 (Qin2010)	-	GL0090993_um_sf459058_FWD_prot3072832 (Qin2010), GL0050319_MH0070_sf45642_FWD_prot1527930 (Qin2010), GL0260680_MH0006_sf303638_FWD_prot0137803 (Qin2010), GL0011343_MH0045_sf48380_FWD_prot1018849 (Qin2010)	3 | 72	2 | 27	2 | 18	1 | 9	2 | 23	1 | 13	2 | 10	1 | 22	1 | 11	1 | 11	H = 0, M = 61, L = 11
1.192	COG0334 Glutamate dehydrogenase/leucine dehydrogenase [E]	MSYVDEIYERVVSQNPGEPEFHQAVKEVLDSLRLVIDANEEKYRKAGILERFVEPERIISFRVPWVDDNGKVQVNKGYRVQFNSAIGSYKGGLRFHPSVNQSILKFLGFEQTLKNSLTGLPMGGGKGGSNFDPKGKSDREVMAFCQSFMTELYRHIGKDTDIPAGDIGVGGREVGYLFGQYKRITGLYEGVLTGKGLTFGGSLARTQATGYGLVYILDEMLKHNGKELAGKTVLVSGSGNVAIYATEKAQQLGAKVVALSDSNGYIYDKDGIQLDVVKEIKEVRRGRIKDYVDAVPTAVYTEGKGIWTIPCDIALPCATQNELNLEDAKILLANGCFAVAEGANMPSTLEATELFVEKKILFMPGKAANAGGVATSGLEQSQNALRMSWSFEEVDEKLH…	239624211_0089_Cbact_FWD_prot (GutBugs2010)	-	GL0020031_MH0072_sf18248_FWD_prot1575471 (Qin2010), GL0041566_O2_sf9799_FWD_prot2039667 (Qin2010), 163281756_In-D_BABD01028932_FWD_prot1 (Kurokawa2007)	3 | 8	1 | 5	1 | 5	-	2 | 2	1 | 1	1 | 1	1 | 1	1 | 1	-	H = 0, M = 8, L = 0
1.193	COG0334 Glutamate dehydrogenase/leucine dehydrogenase [E]	MSYSQQVFDNLSQRYSYQPEFLQAVQEVLTTLQPALDKNPAYEKNKILERIVEPERTFSFRVEWIDDKGQIQVNRGYRVQFNSAIGPYKGGLRFHPTVNEGVLKFLGFEQIFKNSLTGTPIGGAKGGSDFDPKGKSDNEVMRFCQAFMLQLHRYIGATIDVPAGDIGVGGREIGYLYGMYKRLTTKYEGILPVSL	162863235_In-A_BABB01006772_FWD_prot2 (Kurokawa2007)	-	GL0032066_MH0032_sf11249_FWD_prot0795645 (Qin2010), GL0125894_MH0012_sf92321_FWD_prot0347510 (Qin2010), GL0093873_MH0003_sf1959_FWD_prot0026366 (Qin2010), GL0193659_MH0012_sf44189_FWD_prot0319599 (Qin2010), 162595434_F1-T_BAAV01010048_FWD_prot1 (Kurokawa2007), 163623173_In-R_BABG01013094_FWD_prot1 (Kurokawa2007), GL0014985_MH0021_C2091499_FWD_prot0587991 (Qin2010), GL0105727_MH0014_sf469_FWD_prot…	3 | 92	2 | 29	2 | 18	2 | 11	2 | 35	2 | 23	2 | 12	3 | 28	2 | 13	3 | 15	H = 3, M = 68, L = 21
1.194	COG0334 Glutamate dehydrogenase/leucine dehydrogenase [E]	MSYISEVIEQTELKNPNQPQFMQTVKEVLTSLAPAIEQNEQLMRKNVILERLVEPDRQIMFRVPWMDDNGNYHVNRGFRVQFNNAIGPYKGGLRFQKDVNLDAMKFLGFEQTFKNSLTSLPMGGAKGGADFDPTGKSDSEIMRFCQSFMNELYRHIGPNMDVPAGDMGVGGREIGYLFGQYKKIVGAYENGVLTGKGLSYGGSLIRPEATGFGATYFLEEVFKHQGEQLAGKTFCLSGFGNVAWGATKKIDELGGKVVTLSGPDGYVYDPDGVSGEKIDYLLEMRASNRNRVQDYSDKYGCEFVAGKKPWGNVKADVYMPCARQNEVLLDDAIAMVKLGVPVLNEVSNMPTTNEAIAYLQEHGVLVTPSKAVNAGGVATSGLEMSQNSERLAWTKEEVD…	GL0043743_MH0060_sf20780_FWD_prot1298750 (Qin2010)	GL0138926_MH0065_sf57616_FWD_prot1418024 (Qin2010)	GL0126064_MH0036_sf79574_FWD_prot0865671 (Qin2010), GL0085563_MH0037_sf11913_FWD_prot0875935 (Qin2010), 162735687_F2-X_BAAZ01028309_FWD_prot2 (Kurokawa2007), GL0096421_MH0053_sf29173_FWD_prot1150862 (Qin2010), GL0114146_MH0006_sf188343_FWD_prot0112525 (Qin2010)	3 | 93	3 | 31	2 | 20	3 | 11	2 | 35	2 | 23	2 | 12	3 | 27	2 | 11	3 | 16	H = 0, M = 74, L = 19
1.195	COG0334 Glutamate dehydrogenase/leucine dehydrogenase [E]	MSYISEVIAATEAKNPGQPEFMQTVREVLESLAPVIEANEELYRKNAILERLVEPDRQVMFRVPWVDDKGVPHVNRGYRVQFNNAIGPYKGGLRFHPSVNLSIMKFLGFEQTFKNSLTGLPMGGGKGGSDFDPRGKSDAEVMRFCQSFMTELYRHIGPDTDVPAGDMGVGGREIGYMFGMYKKIRGSFENGVLTGKGLSFGGSLIRPEATGYGATYFLVEVLKHLKQDIKGKTFALSGFGNVSWGAVSKITELGGKVLTISGPDGYIYDKDGITGKKIDYMLEMRASGRDKVQDYADKFGVEFFAGQKPWGNVKADIYMPCATQNEIKLEDAEKIVAMGVKIVNEVSNMPTTNEALAYLQKNNVLVCPSKAVNAGGVAVSGLEMSQNSERLSWSAEEVD…	GL0066993_V1_sf21976_FWD_prot2436666 (Qin2010)	-	GL0126064_MH0036_sf79574_FWD_prot0865671 (Qin2010), GL0085563_MH0037_sf11913_FWD_prot0875935 (Qin2010), 162735687_F2-X_BAAZ01028309_FWD_prot2 (Kurokawa2007), GL0114146_MH0006_sf188343_FWD_prot0112525 (Qin2010), GL0236179_um_sf702014_FWD_prot3153229 (Qin2010)	3 | 95	3 | 34	3 | 24	2 | 10	2 | 35	2 | 23	2 | 12	3 | 26	3 | 12	2 | 14	H = 0, M = 76, L = 19
1.196	COG0334 Glutamate dehydrogenase/leucine dehydrogenase [E]	MLGGFISKKYFDRKRVVFVSNAKSYIESVKDTIQRRDPNQTEFQEAAFTVLDTLEPVLDKHPEYIKANLLERLVEPERAIQFRVPWQSDDGQFHVNRGFRVQFNSAIGPYKGGLRLHPSVSLDVVKFLGFEQVLKNSLTGLPIGGAKGGSDFNPKGKSDSEVMRFCQSFMTELQRHIGPDLDVPAGDIGVGGREIGFLFGAYKRLNGYQNGVLTGKGLTFGGSLARPEATGFGLLYYTHAMLKALGDTLTNKKIKVSGAGNVATYAIQKATEYGATVITCSDSDGYVYDPNGIDFKLVKQIKEVERGRIKEYAQRVETAEYHDGSVWDFDINYDIALPCATQNEISKDQAKLIAKDRVKYVCEGANMPSVPDAIATYRDNNIYYGPAKAANAGGVAVSA…	227523456_0194_Lhilg_FWD_prot (GutBugs2010)	227508235_0182_Lbrev_FWD_prot (GutBugs2010)	227511247_0183_Lbuch_FWD_prot (GutBugs2010), GL0125894_MH0012_sf92321_FWD_prot0347510 (Qin2010), GL0193659_MH0012_sf44189_FWD_prot0319599 (Qin2010), 162595434_F1-T_BAAV01010048_FWD_prot1 (Kurokawa2007), 163623173_In-R_BABG01013094_FWD_prot1 (Kurokawa2007), GL0243556_MH0012_sf19574_FWD_prot0296039 (Qin2010)	3 | 53	1 | 12	1 | 7	1 | 5	3 | 28	2 | 17	3 | 11	1 | 13	1 | 6	1 | 7	H = 0, M = 43, L = 10
1.197	COG0334 Glutamate dehydrogenase/leucine dehydrogenase [E]	MSKYVDRVIAEVEKKYADEPEFVQTVEEVLSSLGPVVDAHPEYEEVALLERMVIPERVIEFRVPWEDDNGKVHVNTGYRVQFNGAIGPYKGGLRFAPSVNLSIMKFLGFEQAFKDSLTTLPMGGAKGGSDFDPNGKSDREVMRFCQAFMTELYRHIGPDIDVPAGDLGVGAREIGYMYGQYRKIVGGFYNGVLTGKARSFGGSLVRPEATGYGSVYYVEAVMKHENDTLVGKTVALAGFGNVAWGAAKKLAELGAKAVTLSGPDGYIYDPEGITTEEKINYMLEMRASGRNKVQDYADKFGVQFFPGEKPWGQKVDIIMPCATQNDVDLEQAKKIVANNVKYYIEVANMPTTNEALRFLMQQPNMVVAPSKAVNAGGVLVSGFEMSQNSERLSWTAEEV…	GL0017783_V1_sf46109_FWD_prot2287752 (Qin2010)	-	GL0059538_V1_sf4660_FWD_prot2470131 (Qin2010), GL0085466_MH0055_sf10938_FWD_prot1200959 (Qin2010)	3 | 17	2 | 11	2 | 8	1 | 3	2 | 5	1 | 1	1 | 4	1 | 1	1 | 1	-	H = 1, M = 16, L = 0
1.198	COG0334 Glutamate dehydrogenase/leucine dehydrogenase [E]	MRTEELMAKLQAKYPTEKEYLQAVREVLECIEDVYNQHPEFENAKIIERLVEPDRMLTFRVTWVDDNGVVQTNTGYRVQFNNAIGPYKGGLRFHPSVNPSILKFLGFEQTFKNSLTTLPMGGGKGGSVFNPKGKSEGEIMRFCQAFMLELWRNIGPDMDVPAGDIGVGGREIGFLEGMYKKLTREHNGVLTGKGISFGGSLIRPEATGFGAVYFLQHMLHNHKADLDIKGKTVAVSGFGNVSWGACVKATELGAKVVAISGPDGVIYNPNGMTKEKLDYMLELRASCNDVVAPFAEKFPDATFTPGKKAWSIKCDIAMTCAFQNEMSKEDAEELIANGTWCCVEVSNMGCQPGAIEAFQKAKLLFAPGKAVNAGGVATSGLEMTQNAMHLSWTAKEVDE…	GL0017904_MH0031_sf82869_FWD_prot0788351 (Qin2010)	-	GL0126064_MH0036_sf79574_FWD_prot0865671 (Qin2010), GL0085563_MH0037_sf11913_FWD_prot0875935 (Qin2010), 162735687_F2-X_BAAZ01028309_FWD_prot2 (Kurokawa2007), GL0114146_MH0006_sf188343_FWD_prot0112525 (Qin2010)	3 | 95	3 | 32	2 | 20	3 | 12	3 | 36	2 | 23	3 | 13	3 | 27	2 | 11	3 | 16	H = 0, M = 76, L = 19
1.199	COG0334 Glutamate dehydrogenase/leucine dehydrogenase [E]	MNYIQDVLTELKIKNPGQDEFIQAATEVLTSLAPVIDAHPEFRKAAILERITEPDRQIMFRVPWTDDAGNVHINRGYRVQFNNAIGPYKGGLRFHPSVNLGIIKFLGFEQIFKNSLTSLPIGGAKGGSDFDPKGKSDAEVFRFCVSFMTELYKYVGADRDVPAGDIGVGAREIGYLFGAYKRITGNFEGVLTGKGISYGGSLMRKEATGYGLIYFTEQMLNVKGINLQGKKVVVSGSGNVAVYAAEKAAELGAKVVAMSDSDGYIFDPEGIDLGAIKQIKEINRGRIKEYLSFHGKAEYVSGKRVWEVKCDVAFPCATQNELSLSDAKTLVKNGVIAVAEGANMPTS	GL0404605_um_sf95969_FWD_prot2937916 (Qin2010)	-	212703003_0124_Dpige_FWD_prot (GutBugs2010), GL0088119_MH0006_sf272574_FWD_prot0129995 (Qin2010), 162701835_F2-W_BAAY01026015_FWD_prot1 (Kurokawa2007), GL0093873_MH0003_sf1959_FWD_prot0026366 (Qin2010), GL0014985_MH0021_C2091499_FWD_prot0587991 (Qin2010), GL0105727_MH0014_sf469_FWD_prot0414012 (Qin2010), GL0114146_MH0006_sf188343_FWD_prot0112525 (Qin2010)	3 | 99	3 | 36	3 | 25	3 | 11	2 | 36	2 | 24	2 | 12	3 | 27	2 | 12	3 | 15	H = 3, M = 77, L = 19
1.2	COG0334 Glutamate dehydrogenase/leucine dehydrogenase [E]	MNVNKLMAELERKHPGESEYLQAVREVLMTVEETYNQHPEFEANRIAERIVEPDRSFTFKVVWVDDKGEVQVNTGYRVQFNNAIGPYKGGLRFHPSVNPSILKFLGFEQIFKNALTTLPMGGAKGGSDFNPKGKSDREVMRFCQAFMVELWRHIGPETDVPAGDIGVGGREIGYLYGMYRKLARENTGVLTGKGMTYGGSLIRPEATGFGAVYFLRQMLEKAGMDIKGQTIAISGFGNVAWGAATKATELGAKVVTISGPDGYIYDPEGLDAEKIAYMLELRASNNDVVEPYVHKFPNAQFFAGKKPWEVKVDIAMPCATQNELDGEDAKKLLANGVKIVAEVSNMGCRPEAIDAFIAAKIPYGPGKAVNAGGVATSGLEMSQNSQKYNWTAEEVDAKL…	GL0014421_MH0019_sf48404_FWD_prot0520830 (Qin2010)	-	GL0010714_MH0032_sf629_FWD_prot0794115 (Qin2010), GL0093873_MH0003_sf1959_FWD_prot0026366 (Qin2010), GL0014985_MH0021_C2091499_FWD_prot0587991 (Qin2010), 163618643_In-R_BABG01017624_FWD_prot1 (Kurokawa2007), GL0105727_MH0014_sf469_FWD_prot0414012 (Qin2010), GL0114146_MH0006_sf188343_FWD_prot0112525 (Qin2010)	3 | 94	2 | 31	2 | 21	2 | 10	3 | 37	3 | 25	2 | 12	2 | 26	2 | 12	2 | 14	H = 3, M = 72, L = 19
1.201	COG0334 Glutamate dehydrogenase/leucine dehydrogenase [E]	MNRSGSLSSFLEGVEKYNAHQPEYHQAVREVFTTLWPFLEKNPQYREQSLLERLVEPERIIQFRVCWLDDKGQVQVNRAWRIQFNSAIGPYKGGMRFHPSVNLSILKFLGFEQTFKNALTTLPMGGAQKVALILILKVKVMGK	226327418_0254_Ppenn_FWD_prot (GutBugs2010)	-	262372077_0003_Ajuni_FWD_prot (GutBugs2010), 262379301_0004_Aradi_FWD_prot (GutBugs2010), GL0113551_MH0009_sf7889_FWD_prot0171311 (Qin2010), GL0166795_MH0006_sf454_FWD_prot0061870 (Qin2010), GL0624661_um_sf777274_FWD_prot3182809 (Qin2010), GL0023411_O2_sf72580_FWD_prot2104268 (Qin2010), GL0082608_MH0069_sf62000_FWD_prot1504448 (Qin2010)	3 | 93	3 | 43	3 | 26	3 | 17	2 | 28	2 | 19	2 | 9	2 | 22	2 | 10	2 | 12	H = 0, M = 78, L = 15
1.202	COG0334 Glutamate dehydrogenase/leucine dehydrogenase [E]	MNIQAIMNNLSAKHPGESEYLQAVHEVLLSIEDVYNQHPEFEKAKLIERMVEPDRIFTFKVPWVDDKGEVQVNLGYRVQFNNAIGPYKGGIRFHASVNLSILKFLGFEQTFKNALTTLPMGGGKGGSDFSPRGKSDAEIMRFCQAFMLELWRHLGPDTDVPAGDIGVGGREVGYMFGMYKKLAREHPGTFTGKGLEYGGSWVRPEATGFGGLYFVKQMLDTKGIDIEGKTIAISGFGNVAWGAATKATQLGAKVVTISGPDGYVYDPDGICGEKIDYMLELRASGNDIVEPYAEKYGVQFFPDRRPWEQKVDIALPCATQNELDEDDARRLIDNGVLCVGEISNMGCRPEAIDLFIKNRIMYGPGKAVNAGGVATSGLEMTQNAMHISWSAEEVDQRLH…	GL0034818_MH0071_sf4512_FWD_prot1547547 (Qin2010)	GL0064772_MH0014_sf55530_FWD_prot0441410 (Qin2010)	GL0126064_MH0036_sf79574_FWD_prot0865671 (Qin2010), GL0016252_MH0020_sf5282_FWD_prot0537802 (Qin2010), GL0085563_MH0037_sf11913_FWD_prot0875935 (Qin2010), 162735687_F2-X_BAAZ01028309_FWD_prot2 (Kurokawa2007), GL0072308_MH0025_sf38908_FWD_prot0655591 (Qin2010), 162614746_F1-U_BAAW01008403_FWD_prot1 (Kurokawa2007), 163589652_In-M_BABF01011615_FWD_prot1 (Kurokawa2007), 162714249_F2-W_BAAY01014291_FW…	3 | 96	3 | 32	3 | 22	2 | 10	3 | 36	2 | 23	3 | 13	3 | 28	3 | 12	3 | 16	H = 0, M = 77, L = 19
1.203	COG0334 Glutamate dehydrogenase/leucine dehydrogenase [E]	MNDYILKVLDDVKKKNPNEPEFNQAAQEILSTLDDYVSIHPEIEKNHILERFVEPERIVMFRVCWQDDNGNIQVNRGYRVQFNSAIGPYKGGLRFHPSVNLSIIKFLGLEQTLKNSLTGLPMGGAKGGSDFDPKGKSDAEIMRFCQAFMTELYR	GL0069568_MH0035_C4044398_FWD_prot0850867 (Qin2010)	-	294638189_0128_Etard_FWD_prot (GutBugs2010), GL0112652_MH0064_sf40074_FWD_prot1389063 (Qin2010), GL0125894_MH0012_sf92321_FWD_prot0347510 (Qin2010), GL0193659_MH0012_sf44189_FWD_prot0319599 (Qin2010), 162595434_F1-T_BAAV01010048_FWD_prot1 (Kurokawa2007), 163623173_In-R_BABG01013094_FWD_prot1 (Kurokawa2007), GL0085466_MH0055_sf10938_FWD_prot1200959 (Qin2010), GL0243556_MH0012_sf19574_FWD_prot02960…	3 | 67	3 | 39	3 | 22	3 | 17	1 | 15	1 | 9	1 | 6	1 | 13	1 | 6	1 | 7	H = 0, M = 53, L = 14
1.204	COG0334 Glutamate dehydrogenase/leucine dehydrogenase [E]	MKQSLEEFLEGVRQRDPHQPEFHQAVTEVMESLWPFIEKNPKYADQNLLHRLVEPERIVQFRVSWVDDKGEVQVNRGYRIQHSSMIGPYKGGLRFHPSVNLSILKFLAFEQTFKNALTTLPMGAGKGGSDFDPKGKSDNEIMRFCQAFVSELYRHIGADTDVPAGDIGVGGREVGYMVGMYKKLANRTDCVFTGKGLSFGGSLIRPEATGYGTVYFVEEMLKRAGKDLKGMRVSVSGSGNVAQYAVEKAMQLGAKVVTVSDSGGTVVDEAGFTPEKLAKLMEIKNVRYGRCSEYAAEVGARFIPDARPWSVPVDVALPCATQNELDENDARTLIKNGVICVAEGANMPSTIEAAKLFEEARVLYAPGKASNAGGVATSGLEMSQNALRLSWSREEVDRH…	237746813_0240_Oform_FWD_prot (GutBugs2010)	-	183600670_0258_Pstua_FWD_prot (GutBugs2010), 212709430_0255_Palca_FWD_prot (GutBugs2010), 261344670_0257_Prust_FWD_prot (GutBugs2010), 162753799_F2-X_BAAZ01011623_FWD_prot1 (Kurokawa2007), GL0041611_MH0031_sf56370_FWD_prot0782931 (Qin2010), 162714250_F2-W_BAAY01014290_FWD_prot2 (Kurokawa2007), GL0031285_MH0037_sf44453_FWD_prot0883866 (Qin2010), GL0058658_MH0030_sf25950_FWD_prot0756753 (Qin2010), …	3 | 63	3 | 46	3 | 29	3 | 17	1 | 9	1 | 5	1 | 4	2 | 8	2 | 4	2 | 4	H = 0, M = 56, L = 7
1.205	COG0334 Glutamate dehydrogenase/leucine dehydrogenase [E]	MKATEVVENLKRRFPNEPEYIQAVSQVLGTIEEEYNKHPEFEKANLIERLCIPDRLVEFRVTWVDDKGNVQTNMGYRVQHNNVIGPYKGGLRFHASVNLSILKFLAFEQTFKNSLTTLPMGGAKGGSDFSPRGKSNAEVMRFCQAFMNELYRHIGPDEDVPAGDIGVGGREVGYMFGQYKKLTHQFCGILTGKGLEFGGSLIRPEATGYGNVYFLENMLKTRNIDLKGKTVLVSGAGNVAQYTVEKLVQLGAKPVTLSDSDGYIYDPDGIDEEKLAYVKELKNIERGRISEYAEKYGVKYVAGAKPWFEKADIALPSATQNEINEEAAKALVANGVFAVSEGANMPSTPEAIKVFQDAKILYSPGKAANAGGVAVSGLEMTQNSERLRWSSEEVDSKLH…	GL0070186_MH0014_sf92972_FWD_prot0451757 (Qin2010)	-	GL0029199_MH0078_sf38451_FWD_prot1707723 (Qin2010), GL0118620_O2_sf14773_FWD_prot1973588 (Qin2010), GL0094372_MH0045_sf6938_FWD_prot1012685 (Qin2010), 162649875_F2-V_BAAX01009730_FWD_prot1 (Kurokawa2007), GL0006470_MH0023_sf21802_FWD_prot0605649 (Qin2010), GL0069969_O2_sf24595_FWD_prot1976329 (Qin2010), GL0058064_O2_sf16267_FWD_prot2068053 (Qin2010), GL0021100_O2_sf3198_FWD_prot1998435 (Qin2010),…	3 | 39	2 | 19	1 | 11	2 | 8	2 | 14	2 | 9	2 | 5	1 | 6	1 | 3	1 | 3	H = 0, M = 34, L = 5
1.206	COG0334 Glutamate dehydrogenase/leucine dehydrogenase [E]	MKATDVVENLKRRFPDEPEYIQAVSQVLATIEDEYNKHPEFDRANLIERLCVPDRIIQFRVNWVDDKGNVQTNMGYRVQHNNAIGPYKGGIRFHSSVNQSILKFLAFEQTFKNSLTTLPMGGGKGGSDFSPRGKSNAEVMRFCQAFMLELYRHIGPDEDVPAGDIGVGGREVGYMFGMYKKLTHQFCGILTGKGQEFGGSRIRPEATGYGNIYFLENMLKTRNIELAGKTVLVSGSGNVAQYTMEKLLELGAKPVTCSDSDGYIYDPDGIDREKLDYIMELKNIERGRIREYAEKYGVKYVEGAKPWFEKADIATPCATQNEINEEAARALVANGVIAVTEGANMPTTPEAIKVFQDAKILYCPGKASNAGGVAVSGLEMTQNSERLRWSREEVDAKLR…	GL0027095_MH0049_sf21795_FWD_prot1082059 (Qin2010)	-	GL0030827_MH0026_sf7241_FWD_prot0708999 (Qin2010), GL0029199_MH0078_sf38451_FWD_prot1707723 (Qin2010), GL0094372_MH0045_sf6938_FWD_prot1012685 (Qin2010), 162649875_F2-V_BAAX01009730_FWD_prot1 (Kurokawa2007), GL0006470_MH0023_sf21802_FWD_prot0605649 (Qin2010), GL0069969_O2_sf24595_FWD_prot1976329 (Qin2010), GL0058064_O2_sf16267_FWD_prot2068053 (Qin2010), GL0021100_O2_sf3198_FWD_prot1998435 (Qin201…	3 | 39	3 | 21	1 | 11	3 | 10	2 | 10	1 | 5	2 | 5	2 | 8	1 | 3	2 | 5	H = 0, M = 34, L = 5
1.207	COG0334 Glutamate dehydrogenase/leucine dehydrogenase [E]	MKASEVIANLQRRFPNEPEYIQAVSQVLGTIEEEYNKHPEFEKANLIERLCIPDRIIQFRVSWVDDKGNVQTNMGYRVQHNNAIGPYKGGLRYHKSVNLGILKFLAFEQTFKNSLTTLPMGGAKGGSDFSPRGKSNNEVMRFCQAFMTELYRHMGPDEDVPAGDIGVGGREVGYLFGMYKKLTHQFQGVLTGKGQEFGGSLIRPEATGYGNVYFLCNMLATKGIDIKGKTVLVSGSGNVAQYTMEKLLQLGAKPVTCSDSDGYIYDPDGIDREKLDYIMELKNVERGRIKEYAEKYGVKYVAGAKPWFEKADIALPSATQNEINEEAAKALIANGVIAVSEGANMPSTPEAIKVFQDAKILYSPGKAANAGGVAVSGLEMSQNSERLKWSREEVDAKLH…	281420920_0250_Pcopr_FWD_prot (GutBugs2010)	GL0080801_V1_sf7786_FWD_prot2581954 (Qin2010)	294673915_0251_Prumi_FWD_prot (GutBugs2010), 162753799_F2-X_BAAZ01011623_FWD_prot1 (Kurokawa2007), GL0041611_MH0031_sf56370_FWD_prot0782931 (Qin2010), 162714250_F2-W_BAAY01014290_FWD_prot2 (Kurokawa2007), GL0031285_MH0037_sf44453_FWD_prot0883866 (Qin2010), GL0058658_MH0030_sf25950_FWD_prot0756753 (Qin2010), GL0064360_MH0030_sf5084_FWD_prot0748652 (Qin2010), GL0194293_MH0012_sf47350_FWD_prot032197…	3 | 41	3 | 26	3 | 18	2 | 8	1 | 9	1 | 5	1 | 4	1 | 6	1 | 3	1 | 3	H = 0, M = 37, L = 4
1.208	COG0334 Glutamate dehydrogenase/leucine dehydrogenase [E]	MEVQKIMQDLERKHPGESEFLQAVSEVLESIKDVYNQHPEFEKAKIVERIVEPERVHMFRVPWVDDNGEVHVNIGYRVQFNGAIGPYKGGLRFHPSVNLSIMKFLGFEQTFKNALTTLPMGGAKGGSDFSPRGRSDAEIMRFCQAFMDELYRYIGPDEDVPAGDIGVGGREIGYLFGQYKKLTHRYEGVLTGKGIEWGGSILRPEATGFGALYFVNHMMKDKGLDIAGKTVAISGFGNVAW	GL0027889_MH0049_sf8267_FWD_prot1080732 (Qin2010)	-	GL0096421_MH0053_sf29173_FWD_prot1150862 (Qin2010), GL0059538_V1_sf4660_FWD_prot2470131 (Qin2010)	3 | 56	2 | 17	1 | 10	2 | 7	2 | 23	1 | 13	2 | 10	3 | 16	2 | 7	2 | 9	H = 0, M = 45, L = 11
1.209	COG0334 Glutamate dehydrogenase/leucine dehydrogenase [E]	MAQTIISGRVLNMNSYVQKVLADLQQTNGQEKEFIQSVTEVLNSLSKLLDAQPKYEKNKILERMVIPERAIIFQVPWVDDKGEIQVNTGYRVQFNSAIGPYKGGLRFHPSVNLSILKFLGFEQVFKNSLTTLPMGGG	GL0135804_V1_sf22610_FWD_prot2436792 (Qin2010)	-	294638189_0128_Etard_FWD_prot (GutBugs2010), GL0112652_MH0064_sf40074_FWD_prot1389063 (Qin2010), 163274128_In-D_BABD01036560_FWD_prot1 (Kurokawa2007), GL0125894_MH0012_sf92321_FWD_prot0347510 (Qin2010), 110679695_0265_Rdeni_FWD_prot (GutBugs2010), GL0193659_MH0012_sf44189_FWD_prot0319599 (Qin2010), 162595434_F1-T_BAAV01010048_FWD_prot1 (Kurokawa2007), 163623173_In-R_BABG01013094_FWD_prot1 (Kuroka…	3 | 109	3 | 47	3 | 27	3 | 20	2 | 36	2 | 23	2 | 13	2 | 26	2 | 12	2 | 14	H = 2, M = 82, L = 25
1.21	COG0334 Glutamate dehydrogenase/leucine dehydrogenase [E]	IKFLGFEQIFKNSLTGLPIGGGKGGADFDPAGKSDAEIMRFCQAYMQALYRYIGPDVDVPAGDMGVGGREIGYLFGEYRRLKGAWENGVLTGKGFSYGGSLIRPEATGYGAVYYLQNVLEHEGERIAGKTIACAGFGNVTWGICKKATQLGAKVVTLSGPDGYIYDPDGVATEEKIAYLVEMRSSGRNRVQDYAEKFGVEFFPGEKPWGVKADVVMPSAMQNDVHMEQAKQIAANGVKYYIEVANMPTTNDALRFLMEQPGMIVAPSKAVNAGGVATSALEMAQNSERLVWTAEEVDAQLHRIMNTIYQMSVDAAAEYGLGYNLVAGANIAGFKRVAEAMMEQGVF	163300376_In-D_BABD01010312_FWD_prot1 (Kurokawa2007)	-	GL0050173_MH0053_sf98956_FWD_prot1166624 (Qin2010), GL0106824_MH0006_sf271223_FWD_prot0129676 (Qin2010), GL0093873_MH0003_sf1959_FWD_prot0026366 (Qin2010), GL0014985_MH0021_C2091499_FWD_prot0587991 (Qin2010), GL0105727_MH0014_sf469_FWD_prot0414012 (Qin2010), 227518680_0131_Efaec_FWD_prot (GutBugs2010), 229545900_0132_Efaec_FWD_prot (GutBugs2010), GL0069167_MH0003_sf288_FWD_prot0025106 (Qin2010), …	3 | 99	3 | 34	2 | 21	3 | 13	2 | 39	2 | 27	2 | 12	2 | 26	2 | 12	2 | 14	H = 3, M = 75, L = 21
1.211	COG0334 Glutamate dehydrogenase/leucine dehydrogenase [E]	HNNAIGPYKGGIRFHSSVNLGILKFLAFEQTFKNSLTTLPMGGGKGGSDFSPRGKSNAEVMRFCQAFMLELWRHIGPDIDVPAGDIGVGGREVGFMFGMYKKLTREFSGVLTGKGREFGGSLIRPEATGYGNVYFLMEMLKTKGMDLKGKSVLISGSGNVAQYTAEKVLQLGGKVLTMSDSDGYVYDPEGIDREKLDYIMELKNLYRGRIREYAEQYPGVKYVEGARPWGEKADIALPSATQNEINGDDARKLIANGVIAVSEGANMPSTPEAIRVFQEAKILYAPGKAANAGGVSVSGLEMTQNSERLSWSAEEVDQKLHYIMENIHENCVKYGTEPDGYVNYVKGANVAGFMKVANAMMAQGIV	GL0093761_MH0063_sf4119_FWD_prot1355621 (Qin2010)	-	GL0030827_MH0026_sf7241_FWD_prot0708999 (Qin2010), GL0123369_MH0025_sf2811_FWD_prot0631538 (Qin2010), 162728054_F2-W_BAAY01000907_FWD_prot4 (Kurokawa2007), 163309134_In-D_BABD01001558_FWD_prot1 (Kurokawa2007), 162840834_F2-Y_BABA01003875_FWD_prot2 (Kurokawa2007), GL0105950_MH0009_sf26772_FWD_prot0181478 (Qin2010), 162555919_F1-S_BAAU01011557_FWD_prot2 (Kurokawa2007), GL0003401_MH0005_sf12572_FWD_…	3 | 48	2 | 18	1 | 11	2 | 7	3 | 22	2 | 13	3 | 9	2 | 8	1 | 3	2 | 5	H = 0, M = 45, L = 3
1.212	COG0334 Glutamate dehydrogenase/leucine dehydrogenase [E]	ELSKHIGADTDVPAGDIGVGGREIGYLYGQYKRLRNEFTGVLTGKGLTYGGSLARTEATGYGLCYFTDEMLRAAGKSFKGATVVISGSGNVAIYACEKATALGAKVVALSDSDGYICDKGGIDLALVKKLKEVDRKRIREYVSVHADAEYHEGCSGIWSIPCDIALPCATQNELDTEGAEMLIKNGCFAVAEGANMPTTPEATEMFLEKGILFGPAKAANAGGVATSALEMCQNSARYSWTFEEVDAKLHEIMTNIYKNVSEACEKYGMKGNFVAGANIAGFLKVADAMMAQGIV	GL0084949_MH0012_sf82892_FWD_prot0342988 (Qin2010)	-	GL0066560_MH0040_sf12729_FWD_prot0924830 (Qin2010), GL0055190_MH0081_sf1675_FWD_prot1763084 (Qin2010), GL0064165_MH0065_sf103856_FWD_prot1428478 (Qin2010), GL0039943_MH0035_sf103614_FWD_prot0849443 (Qin2010), GL0027421_MH0062_sf20309_FWD_prot1337074 (Qin2010), GL0293466_MH0006_sf68267_FWD_prot0086349 (Qin2010), 167771706_0013_Acoli_FWD_prot (GutBugs2010), GL0110304_MH0070_sf37709_FWD_prot1526674 …	3 | 76	3 | 30	3 | 19	3 | 11	2 | 25	2 | 14	2 | 11	3 | 21	3 | 8	3 | 13	H = 0, M = 71, L = 5
1.213	COG0334 Glutamate dehydrogenase/leucine dehydrogenase [E]	VRXKVGQTFDLKGKSDREVIAFCQSFMTDFSKYIGADMDVPAGDIGVGGREIGYLYGQYRENRGLYEGVLTGKGLSYGGSLIRTQATGYGLVYMLNEMVKAKNDTISGKTLIVTGSGNVAIYAVEKAAELGGKVVAMCDSNGYIYDPEGIKLDIVKDIKEVKRGRIKEYADRVEGATYTEGKGIWNIKCDIYLPCATQNELDLDAVKILIANGCKYVAEGANMPTTREATDYLMANGVIFMPGKAANAGGVATSALEMCQNSARLSWTAEEVDTKLHQIMVDIFHKVDDASKRYDMEGNYVAGANIAGFEKVVDAMIAQGIV	163576138_In-E_BABE01008964_FWD_prot1 (Kurokawa2007)	-	223982603_0175_Hfili_FWD_prot (GutBugs2010), GL0029395_MH0020_sf4590_FWD_prot0536555 (Qin2010)	2 | 30	1 | 3	1 | 3	-	2 | 11	2 | 4	2 | 7	2 | 16	2 | 6	2 | 10	H = 0, M = 30, L = 0
1.214	COG0334 Glutamate dehydrogenase/leucine dehydrogenase [E]	MYVEKILQSLQKKYPYQKEFHQAVYEAVTSLKPLLDSDKSYEKHAILERLIEPEREIFFRVCWLDDNHQIQVNRGCRVEFNSAIGPYKGGLRFHPSVNESVIKFLGFEQVLKNSLTTLAMGGAKGGSDFDPKGKSEHEIMRFCQAFMNELYRHIGATTDVPAGDIGVGEREIGYLFGQYKKLVNRFEGVLTGKGLTYGGSLCRKEATGYGCVYFAEEMLQERNSSLEGKVCSVSGSGNVAIYTIEKLLQIGAKPVTASDSNGMIYDKDGIDLELLKEIKEARRGRIKEYTLQKPSAKYTSTENYPKGGNAVWHVPCFAAFPSATENELSVLDAKTLLSNGCKCVAEGANMPSSNEAIELFLQAKISYGIGKAANAGGVSVSGLEMAQNASMHPWSFEVV…	210135234_0173_Hpylo_FWD_prot (GutBugs2010)	-	GL0096421_MH0053_sf29173_FWD_prot1150862 (Qin2010)	2 | 10	2 | 8	1 | 3	2 | 5	-	-	-	1 | 2	-	1 | 2	H = 0, M = 10, L = 0
1.215	COG0334 Glutamate dehydrogenase/leucine dehydrogenase [E]	MYEDKEDTIMSYVDEVIAKVVEQNPSEPEFHQAVKEVLESLRVVIEANEEKYRKDALLERMVNPERQFKFRVPWVDDKGQVQVN	GL0015620_V1_sf72374_FWD_prot2779433 (Qin2010)	-	GL0050319_MH0070_sf45642_FWD_prot1527930 (Qin2010), GL0094060_MH0069_sf43512_FWD_prot1501050 (Qin2010), GL0011343_MH0045_sf48380_FWD_prot1018849 (Qin2010)	2 | 5	1 | 1	1 | 1	-	-	-	-	1 | 4	1 | 1	1 | 3	H = 0, M = 5, L = 0
1.216	COG0334 Glutamate dehydrogenase/leucine dehydrogenase [E]	MSYVDEVLAVVQKKNADQPEFLQAVTEVLDSLRPVIEANEELYRKNAILERITEPDRQIMFRVPWVDDNGQVQVNR	GL0096106_V1_sf37911_FWD_prot2251099 (Qin2010)	-	GL0120404_MH0050_sf29215_FWD_prot1092468 (Qin2010)	2 | 15	2 | 8	2 | 7	1 | 1	1 | 7	1 | 6	1 | 1	-	-	-	H = 0, M = 13, L = 2
1.217	COG0334 Glutamate dehydrogenase/leucine dehydrogenase [E]	MSFKNQYLAEVMDKVIARNPGEPEFHQAVQEVLESLEPVIDKHPEYITLGIIDSIVEPERIIKFRVPWVDDQGKVQVNRGFRIQFNSAIGPYKG	GL0533342_um_sf253452_FWD_prot3001178 (Qin2010)	-	GL0624661_um_sf777274_FWD_prot3182809 (Qin2010), GL0023411_O2_sf72580_FWD_prot2104268 (Qin2010), GL0068263_MH0006_sf128820_FWD_prot0100697 (Qin2010), GL0098713_V1_C4600571_FWD_prot2460906 (Qin2010), GL0082608_MH0069_sf62000_FWD_prot1504448 (Qin2010)	2 | 41	2 | 21	2 | 16	2 | 5	2 | 10	1 | 6	2 | 4	2 | 10	1 | 4	2 | 6	H = 0, M = 37, L = 4
1.218	COG0334 Glutamate dehydrogenase/leucine dehydrogenase [E]	MNGKQYVQSVLEKVESRNKGEKEFLDAVTEVLNSLVPVFDKHPEFIKAGLLERMVEPERQIMFRVPWVDDEGNVQVNRGFRIQFNSAIGPYKGGLRFHPSVNASIKGF	163589417_In-M_BABF01011850_FWD_prot1 (Kurokawa2007)	-	GL0624661_um_sf777274_FWD_prot3182809 (Qin2010), GL0023411_O2_sf72580_FWD_prot2104268 (Qin2010), GL0082608_MH0069_sf62000_FWD_prot1504448 (Qin2010)	2 | 53	2 | 16	2 | 11	2 | 5	2 | 24	2 | 16	2 | 8	2 | 13	2 | 5	2 | 8	H = 0, M = 52, L = 1
1.219	COG0334 Glutamate dehydrogenase/leucine dehydrogenase [E]	MDIKQYTADFLGRLAKRDPAQKVFQQAVHEVVGSLAPVLEQNPKYIKESILDRILEPERMIIFRVPWKDDKGNIHVNRGFRIQYNSALGPYKGGMRFHETVNQDALKFLAFEQTFKNSLTTLPLGGGKGGSDFDTRGKSDDEVMRFCHSFINELYHHIGYHTD	GL0021244_MH0047_sf38240_FWD_prot1056516 (Qin2010)	-	162753799_F2-X_BAAZ01011623_FWD_prot1 (Kurokawa2007), GL0041611_MH0031_sf56370_FWD_prot0782931 (Qin2010), 162714250_F2-W_BAAY01014290_FWD_prot2 (Kurokawa2007), GL0031285_MH0037_sf44453_FWD_prot0883866 (Qin2010), GL0058658_MH0030_sf25950_FWD_prot0756753 (Qin2010), GL0064360_MH0030_sf5084_FWD_prot0748652 (Qin2010), GL0194293_MH0012_sf47350_FWD_prot0321972 (Qin2010), GL0000511_MH0009_sf26406_FWD_pro…	2 | 70	2 | 28	2 | 17	2 | 11	2 | 23	2 | 13	2 | 10	2 | 19	2 | 9	2 | 10	H = 0, M = 57, L = 13
1.22	COG0334 Glutamate dehydrogenase/leucine dehydrogenase [E]	KEVKRARLTEYKNYRPNAEYHEGRGVWSVKCDVALPCATQNELLIDDAKQLAANGCLAVCEGANMPTTMDATEYLQKNGVIFAPGKAANAGGVATSALEMTQNSERLSWTFEEVDAKLQGIMVNICHNMVDAAERYGMKGNYVAGANIAGFEKVVDAMNAQGIV	GL0134658_MH0011_sf11222_FWD_prot0224339 (Qin2010)	-	GL0058927_MH0006_sf246852_FWD_prot0124073 (Qin2010)	2 | 41	1 | 11	1 | 8	1 | 3	1 | 16	1 | 11	1 | 5	2 | 14	2 | 7	2 | 7	H = 0, M = 36, L = 5
1.221	COG0334 Glutamate dehydrogenase/leucine dehydrogenase [E]	FSPRGKSDAEVMRFCQAFMNELYRHIGPDIDVPAGDIGVGGREIGYLFGQYKKLTHEWSGVLTGKGREFGGSLIRPEATGYGTVYFLLSMLSTRNIELAGKSVLISGSGNVAQYAAEKCIQLGAKVLTLSDSDGYIYDPDGIDREKLDYVMELKNIERGRIKEYADEYPNAVYHAGERPWGEKADIALPCATQNEINGDEAKTLVANGVIAVAEGANMPSTPEAIEAFQSAKILYAPGKASNAGGVSVSGLEMSQNSERLSWTAEDVDNRLKVIMKDIHDNCVKYGTESDGYINYEKGANVAGFMKVAKAMMAQGIV	GL0122489_MH0050_sf12587_FWD_prot1088829 (Qin2010)	-	GL0096421_MH0053_sf29173_FWD_prot1150862 (Qin2010)	2 | 15	1 | 1	-	1 | 1	1 | 12	1 | 8	1 | 4	1 | 2	-	1 | 2	H = 0, M = 15, L = 0
1.222	COG0334 Glutamate dehydrogenase/leucine dehydrogenase [E]	FHKSVNASLIKFLGLEQVLKNSLTSLPMGGGKGGSDFDPKGKSDNEIMAFCQAFMTELYRHIGHNTDVPAGDIGVGGREVGYLYGQYKKIRNESVGVFTGKGLTFGGSLARTEATGYGLCYFTEEALKTLKNTDFKNKTAIVSGSGNVSIYACEKAINLGAKVVAMSDSNGYIYDENGIDLSLIKQIKEVKRGRIKEYLDVHKNAKYSDNCKDIWKIKCDIALPCATQNELELEDAKILVKKRSYSRMRRSKYAFKFGRR	163286605_In-D_BABD01024083_FWD_prot1 (Kurokawa2007)	-	-	2 | 2	-	-	-	2 | 2	1 | 1	1 | 1	-	-	-	H = 0, M = 2, L = 0
1.223	COG0334 Glutamate dehydrogenase/leucine dehydrogenase [E]	DELYRYIGPDEDVPAGDIGVGGREIGYLFGQYKKLTHRYEGVLTGKGIEWGGSILRPEATGFGALYFVNHMMKDKGLDIAGKTVAISGFGNVAWGAAKKATQLGAKVITIRGPDGYIHDPEGVSGDKIEYMLELRSSGNDICQPYAEVYPEATFVAGKKPWEVKADIYLTCATQNELNGDDADMILANHPLCVAEVSNMGCTAEAVEKFVAAKQLFAPGKAVNAGGVATSGLEMTQNSIRLHWSKDEVDEKLHYIMSSIHDQCAKYGTEPDGYINYVKGANIAGFMKVAKAMLAQGVV	GL0040959_MH0046_sf12353_FWD_prot1031331 (Qin2010)	-	GL0102090_MH0046_sf7467_FWD_prot1029829 (Qin2010), GL0028388_MH0025_sf262_FWD_prot0628872 (Qin2010), GL0131708_MH0055_sf60590_FWD_prot1216848 (Qin2010), GL0096421_MH0053_sf29173_FWD_prot1150862 (Qin2010), 163285870_In-D_BABD01024818_FWD_prot1 (Kurokawa2007), 162565486_F1-S_BAAU01001990_FWD_prot1 (Kurokawa2007), GL0046697_MH0034_sf1730_FWD_prot0823093 (Qin2010), GL0118213_MH0055_sf15440_FWD_prot12…	2 | 8	1 | 1	-	1 | 1	1 | 5	1 | 4	1 | 1	1 | 2	-	1 | 2	H = 0, M = 8, L = 0
2.001	COG1866 Phosphoenolpyruvate carboxykinase (ATP) [C]	MSKIDLSKYGITGTTEIVYNPSYETLFEEETKSGLEGFEKGQVSELGAVNVMTGIYTGRSPKDKFIVVDDNSKDTVWWTSDEYKNDNHPATQEAWAAVKDIAIKELSNKRLFVVDAFCGANKDTRMAIRFIVEVAWQAHFVRNMFIKPTAEELENFEPDFVVYNASKAKVENYKELGLNSETAVMFNITSKEQVIVNTWYGGEMKKGMFSMMNYFLPLKGMASMHCSANTDMNGENTAIFFGLSGTGKTTLSTDPKRLLIGDDEHGWDDNGVFNFEGGCYAKVINLDKDSEPDIYNAIKRNALLENVTLDADGKIDFADKSVTENTRVSYPIDHIKNIVRPISSAPAAKNVIFLSADAFGVLPPVSVLTPEQTQYYFLSGFTAKLAGTERGITEPTPTF…	218134027_0049_Bpect_FWD_prot (GutBugs2010)	-	162654145_F2-V_BAAX01005460_FWD_prot1 (Kurokawa2007), 163579797_In-E_BABE01005305_FWD_prot1 (Kurokawa2007), GL0035725_MH0065_sf100959_FWD_prot1427732 (Qin2010), GL0066138_O2_sf17227_FWD_prot2048270 (Qin2010), GL0049574_MH0053_sf4496_FWD_prot1141024 (Qin2010), GL0074991_MH0020_sf62_FWD_prot0524210 (Qin2010), GL0044258_MH0063_sf389_FWD_prot1352825 (Qin2010), GL0041954_V1_sf17488_FWD_prot2551045 (Qi…	17 | 202	12 | 53	12 | 49	1 | 4	13 | 67	8 | 33	11 | 34	13 | 82	11 | 51	11 | 31	H = 0, M = 179, L = 23
2.002	COG1866 Phosphoenolpyruvate carboxykinase (ATP) [C]	MAKLDLSKYGITGTTEIVYNPSYEQLFEEETKPELEGYEKGQVSELGAVNVMTGIYTGRSPKDKFIVMDENSKDTVWWTSDEYKNDNHPASQEAWEAVKEIAKKELSNKRLYVVDAFCGANKDTRMAVRFIMEVAWQAHFVTNMFIKPTAEERENFEPDFVVYNASKAKVENYKELGLNSETAVLFNITSKEQVIVNTWYGGEMKKGMFSMMNYFLPLKGMASMHCSANTDKEGKNTAIFFGLSGTGKTTLSTDPKRLLIGDDEHGWDDNGVFNFEGGCYAKVINLDKDSEPDIYNAIKRNALLENVTLDAEGHIDFADKSVTENTRVSYPIDHIQNIVRPISSAPAAKNVIFLSADAFGVLPPVSILTPEQTQYYFLSGFTAKLAGTERGITEPTPTF…	163636153_In-R_BABG01000120_FWD_prot2 (Kurokawa2007)	-	162652852_F2-V_BAAX01006753_FWD_prot1 (Kurokawa2007), 163631801_In-R_BABG01004466_FWD_prot3 (Kurokawa2007), 162654145_F2-V_BAAX01005460_FWD_prot1 (Kurokawa2007), GL0049574_MH0053_sf4496_FWD_prot1141024 (Qin2010), GL0074991_MH0020_sf62_FWD_prot0524210 (Qin2010), 163601864_In-R_BABG01034202_FWD_prot1 (Kurokawa2007), GL0073909_O2_sf38951_FWD_prot2190889 (Qin2010), GL0080034_O2_sf2480_FWD_prot2024015…	17 | 211	13 | 72	13 | 64	3 | 8	11 | 67	8 | 49	9 | 18	12 | 72	11 | 42	9 | 30	H = 2, M = 181, L = 28
2.003	COG1866 Phosphoenolpyruvate carboxykinase (ATP) [C]	MAKLDLSKYGITGTTEIVYNPSYEQLFDEETKPELEGYEKGQVSELGAVNVMTGIYTGRSPKDKFIVMDENSKDTVWWTSDEYKNDNHPASQKAWEAVKEIAKKELSNKRLYVVDAFCGANKDTRMAVRFIMEVAWQAHFVTNMFIKPTAEELANFEPDFVVYNASKAKVENYKELGLNSETAVLFNITSKEQVIVNTWYGGEMKKGMFSMMNYFLPLKGIASMHCSANTDKEGKNTAIFFGLSGTGKTTLSTDPKRLLIGDDEHGWDDNGVFNFEGGCYAKVINLDKDSEPDIYNAIKRNALLENVTLDAEGHIDFADKSVTENTRVSYPIDHIQNIVRPISSAPAAKNVIFLSADAFGVLPPVSILTPEQTQYYFLSGFTAKLAGTERGITEPTPTF…	162563673_F1-S_BAAU01003803_FWD_prot2 (Kurokawa2007)	-	162656033_F2-V_BAAX01003572_FWD_prot2 (Kurokawa2007), 162652852_F2-V_BAAX01006753_FWD_prot1 (Kurokawa2007), 163631801_In-R_BABG01004466_FWD_prot3 (Kurokawa2007), 162654145_F2-V_BAAX01005460_FWD_prot1 (Kurokawa2007), GL0049574_MH0053_sf4496_FWD_prot1141024 (Qin2010), GL0074991_MH0020_sf62_FWD_prot0524210 (Qin2010), 163601864_In-R_BABG01034202_FWD_prot1 (Kurokawa2007), GL0073909_O2_sf38951_FWD_prot…	17 | 211	13 | 72	13 | 64	3 | 8	11 | 67	8 | 49	9 | 18	12 | 72	11 | 42	9 | 30	H = 2, M = 181, L = 28
2.004	COG1866 Phosphoenolpyruvate carboxykinase (ATP) [C]	MAKIDLSKYGITGTTEIVYNPSYEVLFEEETKPELEGFEKGQVSELGAVNVMTGIYTGRSPKDKYIVMDENSKDTVWWTTDEYKNDNHPATQEAWNAVKEIAKKELSNKRLFVVDAFCGANKDTRMAIRFIVEVAWQAHFVTNMFIQPTAEELENFEPDFVVYNASKAKVENYKELGLNSETAVMFNITTKEQVIVNTWYGGEMKKGMFSMMNYFLPLKGMASMHCSANTDMNGENTAIFFGLSGTGKTTLSTDPKRLLIGDDEHGWDDNGVFNFEGGCYAKVINLDKESEPDIYNAIKRNALLENVTLDAEGKIDFADKSVTENTRVSYPINHIENIVRPISSAPAAKNVIFLSADAFGVLPPVSILTEAQTQYYFLSGFTAKLAGTERGITEPTPTF…	253578461_0266_R5139BFAA_FWD_prot (GutBugs2010)	-	162654145_F2-V_BAAX01005460_FWD_prot1 (Kurokawa2007), 163579797_In-E_BABE01005305_FWD_prot1 (Kurokawa2007), 281421519_0250_Pcopr_FWD_prot (GutBugs2010), 162552131_F1-S_BAAU01015345_FWD_prot1 (Kurokawa2007), GL0104403_MH0063_sf3285_FWD_prot1354901 (Qin2010), GL0066138_O2_sf17227_FWD_prot2048270 (Qin2010), GL0049574_MH0053_sf4496_FWD_prot1141024 (Qin2010), GL0034609_V1_sf19674_FWD_prot2662018 (Qin2…	17 | 155	12 | 33	12 | 33	-	12 | 52	7 | 21	10 | 31	13 | 70	11 | 43	10 | 27	H = 0, M = 136, L = 19
2.005	COG1866 Phosphoenolpyruvate carboxykinase (ATP) [C]	MATVDLTKYGITGTTEIVHNPSYELLFEEETKADLQGYEKGQVSELGAVNVMTGIYTGRSPKDKYIVVDENSKDTVWWTSDEYKNDNHPMTEETWASVKDLAKKELSNKRLFVVDAFCGANADTRMAIRFIVEVAWQAHFVTNMFIKPTEEELKNFEPDFVVYNASKAKVENYKELGLNSETCVAFNITSHEQVIVNTWYGGEMKKGMFSMMNYYLPLKGMASMHCSANTDMNGENTAIFFGLSGTGKTTLSTDPKRLLIGDDEHGWDDNGVFNFEGGCYAKVIDLDKDSEPDIYNAIKRNALLENVTLDANGKIDFTDKSVTENTRVSYPIDHIKNIVRPISSAPAAKNVIFLSADAFGVLPPVSILTPEQTQYYFLSGFTAKLAGTERGITEPTPTF…	163815612_0121_Ceuta_FWD_prot (GutBugs2010)	-	GL0011436_V1_sf2868_FWD_prot2706939 (Qin2010), GL0027407_O2_sf2480_FWD_prot2024016 (Qin2010), GL0035725_MH0065_sf100959_FWD_prot1427732 (Qin2010), GL0049574_MH0053_sf4496_FWD_prot1141024 (Qin2010), GL0074991_MH0020_sf62_FWD_prot0524210 (Qin2010), GL0101669_MH0074_sf2134_FWD_prot1604850 (Qin2010), GL0041296_MH0059_sf69902_FWD_prot1284979 (Qin2010), 162583464_F1-T_BAAV01022018_FWD_prot1 (Kurokawa20…	16 | 210	12 | 80	12 | 69	3 | 11	10 | 54	5 | 31	10 | 23	13 | 76	10 | 41	11 | 35	H = 2, M = 176, L = 32
2.006	COG1866 Phosphoenolpyruvate carboxykinase (ATP) [C]	MANLDLSKYGITDVKEVLHNPSYDVLFAEETKPGLEGFEKGQVTELGAVNVMTGVYTGRSPKDKFFVKNEASENSVWWTSDEYKNDNKPCTEEAWADLKSKAVKQLSGKRLFVVDTFCGANAATRMKVRFIMEVAWQAHFVTNMFIRPTAEELEAYGEPDFVCFNASKAKVDNYKELGLNSETATVFNLKTKEQVILNTWYGGEMKKGMFSIMNYMNPLRGIASMHCSANTNMEGTSSAIFFGLSGTGKTTLSTDPKRKLIGDDEHGWDDEGVFNYEGGCYAKVINLDKESEPDIYAAIKRDALLENVTVDANGKIDFADKSVTENTRVSYPIYHIENIVKPISKGPHAQQVIFLSADAFGVLPPVSILNPEQAQYYFLSGFTAKLAGTERGITEPTPT…	150003549_0054_Bvulg_FWD_prot (GutBugs2010), 150003555_0054_Bvulg_FWD_prot (GutBugs2010), 163635826_In-R_BABG01000447_FWD_prot2 (Kurokawa2007), 294777636_0055_Bvulg_FWD_prot (GutBugs2010)	162869000_In-A_BABB01001007_FWD_prot3 (Kurokawa2007), 212692197_0040_Bdore_FWD_prot (GutBugs2010), 237711525_0030_B9142FAA_FWD_prot (GutBugs2010), 237726018_0039_Bdore_FWD_prot (GutBugs2010), 265752951_0027_B3133FAA_FWD_prot (GutBugs2010)	254881217_0029_B4347FAA_FWD_prot (GutBugs2010), 162567051_F1-S_BAAU01000425_FWD_prot4 (Kurokawa2007), 162831971_F2-Y_BABA01012738_FWD_prot2 (Kurokawa2007), 162709922_F2-W_BAAY01018618_FWD_prot1 (Kurokawa2007), GL0126148_MH0009_sf23096_FWD_prot0179502 (Qin2010), GL0007150_MH0044_sf11679_FWD_prot1000825 (Qin2010), 163301761_In-D_BABD01008931_FWD_prot1 (Kurokawa2007), 162566862_F1-S_BAAU01000614_FWD…	16 | 190	6 | 35	6 | 29	1 | 6	14 | 102	11 | 78	9 | 24	11 | 53	6 | 27	9 | 26	H = 0, M = 156, L = 34
2.007	COG1866 Phosphoenolpyruvate carboxykinase (ATP) [C]	MAKIDLSKYGITGTTEVVYNPSYELLFEEETKPELEGYEKGQVSELGAVNVMTGIYTGRSPKDKYIVMDENSKDTVWWTSDEYKNDNHPATEEAWKSVKDLAIKELSNKRLFVVDAFCGANKDTRMAIRFIVEVAWQAHFVTNMFIKPTAEELENFEPDFVVYNASKAKVENYKELGLNSETAVMFNITSREQVIVNTWYGGEMKKGMFSMMNYFLPLKGMASMHCSANTDLNGENTAIFFGLSGTGKTTLSTDPKRLLIGDDEHGWDDNGVFNFEGGCYAKVINLDKDSEPDIYNAIRRDALLENVTLDENGKIDFADKSVTENTRVSYPINHIQNIVRPISSAPAAKNVIFLSADAFGVLPPVSVLTPEQTQYYFLSGFTAKLAGTERGITEPTPTF…	225377268_0264_Rinul_FWD_prot (GutBugs2010)	-	162654145_F2-V_BAAX01005460_FWD_prot1 (Kurokawa2007), GL0066138_O2_sf17227_FWD_prot2048270 (Qin2010), GL0049574_MH0053_sf4496_FWD_prot1141024 (Qin2010), GL0074991_MH0020_sf62_FWD_prot0524210 (Qin2010), GL0044258_MH0063_sf389_FWD_prot1352825 (Qin2010), GL0041954_V1_sf17488_FWD_prot2551045 (Qin2010), GL0012986_MH0048_sf52186_FWD_prot1072891 (Qin2010), GL0015201_V1_sf5838_FWD_prot2795822 (Qin2010), …	16 | 137	10 | 32	10 | 32	-	10 | 46	7 | 23	9 | 23	11 | 59	10 | 38	8 | 21	H = 0, M = 124, L = 13
2.008	COG1866 Phosphoenolpyruvate carboxykinase (ATP) [C]	MKNIDLAQYGIHDVKEIVYNPSYEMLFEEETRSDLEGYEKGQVSELGAVNVMTGIYTGRSPKDKYIVVDDNSKGTVWWTSEGYKNDNHPASQEAWKAVKDIALKELSNKRLFVVDAFCGANKDTRMAVRFIVEVAWQAHFIKNMFIKPTEEELANFKPDFVVYNASKAKVENYKELGLNSETCVMFNITSREQVIINTWYGGEMKKGMFSMMNYYLPLKGIASMHCSANTDMEGKNTAIFFGLSGTGKTTLSTDPKRLLIGDDEHGWDDNGVFNFEGGCYAKVINLDKDSEPDIYNAIKRNALLENVTLDKDGKIDFADKSVTENTRVSYPINHIKNIVRPISSAPAAKNVIFLSADAFGVLPPVSVLTPEQTQYYFLSGFTAKLAGTERGITEPTPTF…	GL0118670_MH0054_sf8422_FWD_prot1175646 (Qin2010)	-	163579797_In-E_BABE01005305_FWD_prot1 (Kurokawa2007), GL0078535_MH0006_sf192889_FWD_prot0113389 (Qin2010), GL0098361_MH0053_sf3299_FWD_prot1140307 (Qin2010), GL0049574_MH0053_sf4496_FWD_prot1141024 (Qin2010), GL0074991_MH0020_sf62_FWD_prot0524210 (Qin2010), GL0044258_MH0063_sf389_FWD_prot1352825 (Qin2010), GL0041954_V1_sf17488_FWD_prot2551045 (Qin2010), GL0012986_MH0048_sf52186_FWD_prot1072891 (Q…	15 | 227	12 | 62	12 | 57	2 | 5	13 | 77	9 | 42	11 | 35	14 | 88	13 | 55	11 | 33	H = 0, M = 202, L = 25
2.009	COG1866 Phosphoenolpyruvate carboxykinase (ATP) [C]	MKMAKIDLSKYGISGTTEIVHNPSYELLFEEETKPELEGFEKGQESELGAVNVMTGIYTGRSPKDKFIVVDENSKDTVWWTSDEYKNDNHPATQEAWKAVKDIAIKELSDKKLYVVDAFCGANKDTRMAIRFIVEVAWQAHFVTNMFIKPSEEELENFEPDFVVYNASKAKVENYKELGLNSETAVMFNITSKEQVIVNTWYGGEMKKGMFSMMNYFLPLKGMASMHCSANTDLNGENTAIFFGLSGTGKTTLSTDPKRLLIGDDEHGWDDNGVFNFEGGCYAKVINLDKESEPDIYNAIKRNALLENVTLDENGKIDFADKSVTENTRVSYPINHIENIVRPVSSAPAAKNVIFLSADAFGVLPPVSVLTPEQTQYYFLSGFTAKLAGTERGITEPTP…	153853730_0127_Dlong_FWD_prot (GutBugs2010)	-	162654145_F2-V_BAAX01005460_FWD_prot1 (Kurokawa2007), 281421519_0250_Pcopr_FWD_prot (GutBugs2010), GL0049574_MH0053_sf4496_FWD_prot1141024 (Qin2010), GL0034609_V1_sf19674_FWD_prot2662018 (Qin2010), GL0074991_MH0020_sf62_FWD_prot0524210 (Qin2010), 163601864_In-R_BABG01034202_FWD_prot1 (Kurokawa2007), GL0418500_um_sf615181_FWD_prot3123954 (Qin2010), GL0041296_MH0059_sf69902_FWD_prot1284979 (Qin2010…	15 | 89	9 | 19	9 | 19	-	8 | 24	5 | 13	6 | 11	12 | 46	11 | 32	7 | 14	H = 0, M = 83, L = 6
2.01	COG1866 Phosphoenolpyruvate carboxykinase (ATP) [C]	MANVDLTKYGITGTTEIVHNPSYETLFEEETKAGLEGYEVGKETELGAVNVMTGIYTGRSPKDKYIVMDENSKDTVWWNTPEYPNDNHPMKEDVWATVKDLAKKELCNKKLFVVDAFCGANKDTRMAVRFIVEVAWQAHFVTNMFIKPSAEELENFEPDFVVYNASKAKVENYKELGLNSETCVAFNITSKEQVIINTWYGGEMKKGMFSMMNYFLPLKGIASMHCSANADMNGENTAIFFGLSGTGKTTLSTDPKRLLIGDDEHGWDDNGVFNFEGGCYAKVIGLDKESEPDIYNAIRRDALLENVTVADDGKIDFEDKSVTENTRVSYPINHITNIVKPVSSAPAAKNVIFLSADAFGVLPPVSILTPEQTQYYFLSGFTAKLAGTERGITEPTPTF…	162868707_In-A_BABB01001300_FWD_prot1 (Kurokawa2007)	-	238924361_0147_Erect_FWD_prot (GutBugs2010), 163302261_In-D_BABD01008431_FWD_prot1 (Kurokawa2007), GL0065527_V1_sf16146_FWD_prot2272585 (Qin2010), GL0066138_O2_sf17227_FWD_prot2048270 (Qin2010), GL0074991_MH0020_sf62_FWD_prot0524210 (Qin2010), GL0055734_V1_sf16146_FWD_prot2272584 (Qin2010), GL0041296_MH0059_sf69902_FWD_prot1284979 (Qin2010), GL0100202_MH0074_sf6104_FWD_prot1608972 (Qin2010), GL00…	15 | 138	11 | 37	11 | 36	1 | 1	9 | 40	6 | 23	6 | 17	12 | 61	12 | 46	5 | 15	H = 1, M = 126, L = 11
2.011	COG1866 Phosphoenolpyruvate carboxykinase (ATP) [C]	MAEINLSKYGITGTTEIVYNPSYETLFEEETKPELEGYEKGQESELGAVNVMTGIYTGRSPKDKFIVEDENSKDTVWWTTDEYKNDNHKASKEAWAAVKDLAIKELSNKKLYVVDAFCGANKDTRMAIRFIVEVAWQAHFVTNMFIKPTEEELKDFEPDFVVYNASKAKVENYKELGLNSETAVVFNITSREQVIVNTWYGGEMKKGMFSMMNYFLPLKGIASMHCSANTDLNGENTAIFFGLSGTGKTTLSTDPKRLLIGDDEHGWDDNGVFNFEGGCYAKVINLDKESEPDIYNAIRRDALLENVTLDAEGKIDFADKSVTENTRVSYPINHIKNIVRPISSAPAAKNVIFLSADAFGVLPPVSILTEAQTQYYFLSGFTAKLAGTERGITEPTPTF…	154484392_0149_Event_FWD_prot (GutBugs2010)	-	162654145_F2-V_BAAX01005460_FWD_prot1 (Kurokawa2007), 162852707_In-A_BABB01016062_FWD_prot1 (Kurokawa2007), 162822117_F2-Y_BABA01022592_FWD_prot1 (Kurokawa2007), GL0040800_O2_sf1333_FWD_prot2019372 (Qin2010), GL0049574_MH0053_sf4496_FWD_prot1141024 (Qin2010), GL0074991_MH0020_sf62_FWD_prot0524210 (Qin2010), 163601864_In-R_BABG01034202_FWD_prot1 (Kurokawa2007), GL0418500_um_sf615181_FWD_prot312395…	15 | 165	12 | 45	12 | 41	1 | 4	11 | 54	8 | 35	8 | 19	12 | 66	11 | 46	7 | 20	H = 0, M = 149, L = 16
2.012	COG1866 Phosphoenolpyruvate carboxykinase (ATP) [C]	MANVDLSKYGITGATEIIHNPSYELLFEEETKASNEGYEVGQESELGAVDVMTGIYTGRSPKDKYIVVDENSKDTVWWTSDEYKNDNHPMSEDVWAKVKDIAKKELCNKRLFVVDAFCGANKDTRMAVRFIVEVAWQAHFVTNMFIKPTAEELENFEPDFVVYNASKAKVENYAELGLNSETCVAFNITSHEQVIINTWYGGEMKKGMFSMMNYYLPLKGIASMHCSANTDKNGENTAIFFGLSGTGKTTLSTDPKRLLIGDDEHGWDDNGVFNFEGGCYAKVINLDKESEPDIYNAIKRNALLENVTLDENGKIDFADKSVTENTRVSYPIDHIKNIVRPISSAPAAKNVIFLSADAFGVLPPVSILTPEQTQYYFLSGFTAKLAGTERGITEPTPTF…	163634593_In-R_BABG01001680_FWD_prot2 (Kurokawa2007)	-	GL0034760_MH0011_sf53681_FWD_prot0237953 (Qin2010), GL0074991_MH0020_sf62_FWD_prot0524210 (Qin2010), GL0041296_MH0059_sf69902_FWD_prot1284979 (Qin2010), GL0100202_MH0074_sf6104_FWD_prot1608972 (Qin2010), GL0115991_V1_sf47710_FWD_prot2493496 (Qin2010), GL0046724_MH0040_sf72360_FWD_prot0939009 (Qin2010), GL0314487_MH0012_sf47803_FWD_prot0322336 (Qin2010), GL0058843_MH0048_sf25868_FWD_prot1070254 (Q…	14 | 157	9 | 42	9 | 38	1 | 4	10 | 46	6 | 24	8 | 22	13 | 69	11 | 43	10 | 26	H = 0, M = 141, L = 16
2.013	COG1866 Phosphoenolpyruvate carboxykinase (ATP) [C]	MAKVDLSKYGITGTTEVVYNPSYEQLFEEETKPGLEGYEVGKVSELGAVNVMTGIYTGRSPKDKFIVMDENSKNTVWWTSDEYKNDNHPASEEAWAAVKEIAKKELSNKRLYVVDAFCGANKDTRMAVRFIMEVAWQAHFVTNMFIKPTAEELESFEPDFVVYNASKAKVENYKELGLNSETAVMFNITSKEQVIVNTWYGGEMKKGMFSMMNYFLPLKGIASMHCSANTDMEGKNTAIFFGLSGTGKTTLSTDPKRLLIGDDEHGWDDNGVFNFEGGCYAKVINLDKDSEPDIYNAIKRNALLENVTLDAEGHIDFADKSVTENTRVSYPINHIQNIVRPISSAPAAKNVIFLSADAFGVLPPVSILSPEQTQYYFLSGFTAKLAGTERGITEPTPTF…	257440173_0150_Fprau_FWD_prot (GutBugs2010)	-	162652852_F2-V_BAAX01006753_FWD_prot1 (Kurokawa2007), 162602945_F1-T_BAAV01002537_FWD_prot2 (Kurokawa2007), 162654145_F2-V_BAAX01005460_FWD_prot1 (Kurokawa2007), GL0032424_O2_sf28837_FWD_prot1993705 (Qin2010), 162563478_F1-S_BAAU01003998_FWD_prot1 (Kurokawa2007), GL0049574_MH0053_sf4496_FWD_prot1141024 (Qin2010), GL0074991_MH0020_sf62_FWD_prot0524210 (Qin2010), 163601864_In-R_BABG01034202_FWD_pro…	14 | 118	9 | 29	9 | 28	1 | 1	10 | 43	7 | 29	8 | 14	10 | 46	9 | 30	8 | 16	H = 0, M = 110, L = 8
2.014	COG1866 Phosphoenolpyruvate carboxykinase (ATP) [C]	MAKLDLTKYGITGTTEVVHNPSYEQLFAEETNPELEGYEKGQVSELGAVNVMTGIYTGRSPKDKFIVMDENSKDTVWWTSDEYKNDNHPASQEAWKAVKEIAQKELSNKRLYVVDAFCGANKDTRMAVRFIVEVAWQAHFVTNMFIRPTAEELENFEPDFVVYNASKAKVENYKELGLNSETAVLFNITSKEQVIVNTWYGGEMKKGMFSMMNYFLPLKGIASMHCSANTDKNGENTAIFFGLSGTGKTTLSTDPKRLLIGDDEHGWDDNGVFNFEGGCYAKVINLDKESEPDIYNAIKRNALLENVTLDAEGHIDFADKSVTENTRVSYPINHIQNIVRPVSSAPAAKNVIFLSADAFGVLPPVSILTPEQTQYYFLSGFTAKLAGTERGITEPTPTF…	160942749_0151_Fprau_FWD_prot (GutBugs2010)	-	162554858_F1-S_BAAU01012618_FWD_prot1 (Kurokawa2007), 162654145_F2-V_BAAX01005460_FWD_prot1 (Kurokawa2007), 281421519_0250_Pcopr_FWD_prot (GutBugs2010), GL0049574_MH0053_sf4496_FWD_prot1141024 (Qin2010), GL0034609_V1_sf19674_FWD_prot2662018 (Qin2010), GL0074991_MH0020_sf62_FWD_prot0524210 (Qin2010), 163601864_In-R_BABG01034202_FWD_prot1 (Kurokawa2007), GL0073909_O2_sf38951_FWD_prot2190889 (Qin201…	14 | 174	11 | 57	11 | 50	2 | 7	10 | 52	7 | 36	8 | 16	10 | 65	9 | 37	8 | 28	H = 2, M = 146, L = 26
2.015	COG1866 Phosphoenolpyruvate carboxykinase (ATP) [C]	MAKLDLTKYGISGTTEIVYNPSYDELFAEETKPGLEGYEKGQVSELGAVNVMTGIYTGRSPKDKFIVMDENSKDTVWWTSEGYKNDNKPASKEAWDACKKLAVNELSNKRLFVVDAFCGANKDTRMAIRFIMEVAWQAHFVTNMFIKPTAEELENFEPDFVVYNASKAKVENYKELGLNSETAVVFNITSREQVILNTWYGGEMKKGMFSMMNYFLPLKGIASMHCSANTDMNGENTAIFFGLSGTGKTTLSTDPKRLLIGDDEHGWDDNGVFNFEGGCYAKVINLDKDSEPDIYNAIKRNALLENVTLDENGKIDFNDKSVTENTRVSYPIDHIEKIVRPVSAAPAAKNVIFLSADAFGVLPPVSILTPEQTEYYFLSGFTAKLAGTERGITEPTPTF…	261368774_0286_Svari_FWD_prot (GutBugs2010)	-	239623828_0089_Cbact_FWD_prot (GutBugs2010), 162654145_F2-V_BAAX01005460_FWD_prot1 (Kurokawa2007), 163597872_In-M_BABF01003395_FWD_prot2 (Kurokawa2007), GL0032424_O2_sf28837_FWD_prot1993705 (Qin2010), 162563478_F1-S_BAAU01003998_FWD_prot1 (Kurokawa2007), GL0066138_O2_sf17227_FWD_prot2048270 (Qin2010), GL0049574_MH0053_sf4496_FWD_prot1141024 (Qin2010), GL0074991_MH0020_sf62_FWD_prot0524210 (Qin201…	14 | 148	11 | 43	11 | 38	1 | 5	9 | 46	6 | 25	7 | 21	10 | 59	9 | 37	9 | 22	H = 0, M = 134, L = 14
2.016	COG1866 Phosphoenolpyruvate carboxykinase (ATP) [C]	MATLDLSKYGIKDVKEVLHNPSYDVLFAEETKPGLEGFEKGQVTELGAVNVMTGVYTGRSPKDKFFVKNEASEDSVWWTSEEYKNDNKPCSEEAWADLKAKAVKELSGKRLFVVDTFCGANEATRMKVRFIMEVAWQAHFVTNMFIRPTAEELANYGEPDFVCFNASKAKVDNYKELGLNSETATVFNLKTKEQVILNTWYGGEMKKGMFSIMNYMNPLRGIASMHCSANTDKEGKSSAIFFGLSGTGKTTLSTDPKRLLIGDDEHGWDNEGVFNYEGGCYAKVINLDKESEPDIYNAIKRDALLENVTVAADGTIDFADKSVTENTRVSYPIYHIENIVKPVSKGPHAKQVIFLSADAFGVLPPVSILNPEQTQYYFLSGFTAKLAGTERGITEPTPT…	218259395_0245_Pjohn_FWD_prot (GutBugs2010)	-	154493510_0246_Pmerd_FWD_prot (GutBugs2010), 255011450_0043_Bfrag_FWD_prot (GutBugs2010), 163299545_In-D_BABD01011143_FWD_prot1 (Kurokawa2007), GL0007150_MH0044_sf11679_FWD_prot1000825 (Qin2010), 163301761_In-D_BABD01008931_FWD_prot1 (Kurokawa2007), 162710205_F2-W_BAAY01018335_FWD_prot1 (Kurokawa2007), GL0054018_O2_sf21596_FWD_prot2157033 (Qin2010), GL0061040_MH0052_sf54587_FWD_prot1127163 (Qin20…	13 | 162	6 | 35	6 | 29	1 | 6	11 | 84	9 | 66	6 | 18	9 | 43	8 | 25	5 | 18	H = 0, M = 131, L = 31
2.017	COG1866 Phosphoenolpyruvate carboxykinase (ATP) [C]	MANLDLSKYGIQDVKEIIHNPSYDVLFAEETKPGLEGFEKGQVTELGAVNVMTGIYTGRSPKDKFFVMNEASKDSVWWTSEEYKNDNKPCSEEAWADLKAKAVKELSGKRLFVVDTFCGANPATRMKVRFIMEVAWQAHFVTNMFIRPTAEELANYGEPDFVSFNASKAKVDNYKELGLNSETATVFNLKTNEQVILNTWYGGEMKKGMFSIMNYKNPLRGIASMHCSANTNMEGTDSAIFFGLSGTGKTTLSTDPKRLLIGDDEHGWDDEGVFNYEGGCYAKVINLDKESEPDIYAAIKRDALLENVTVAADGKIDFADKSVTENTRVSYPIYHINNIVKPVSKGPHAHQVIFLSADAFGVLPPVSILNPEQAQYYFLSGFTAKLAGTERGITEPTPT…	160891582_0053_Bunif_FWD_prot (GutBugs2010), 270295338_0032_BD20_FWD_prot (GutBugs2010)	-	163306456_In-D_BABD01004236_FWD_prot1 (Kurokawa2007), 162842966_F2-Y_BABA01001743_FWD_prot3 (Kurokawa2007), GL0103942_V1_sf196_FWD_prot2578085 (Qin2010), 162830414_F2-Y_BABA01014295_FWD_prot1 (Kurokawa2007), 162549104_F1-S_BAAU01018372_FWD_prot1 (Kurokawa2007), 162762027_F2-X_BAAZ01003446_FWD_prot2 (Kurokawa2007), 162644000_F2-V_BAAX01015605_FWD_prot1 (Kurokawa2007), 162762027_F2-X_BAAZ01003446_F…	13 | 130	3 | 23	3 | 17	1 | 6	10 | 67	8 | 45	7 | 22	8 | 40	4 | 18	7 | 22	H = 0, M = 105, L = 25
2.018	COG1866 Phosphoenolpyruvate carboxykinase (ATP) [C]	MANLDLSKYGIKDVKEIIHNPSYDVLFAEETKPGLEGFEKGQVTELGAVNVMTGIYTGRSPKDKFFVMNEASKDSVWWTSEEYKNDNKPCSEEAWADLKAKAVNQLSGKRLFVVDTFCGANEATRMKVRFIMEVAWQAHFVTNMFIRPTAEELANYGEPDFVSFNASKAKVDNYKELGLNSETATVFNLKTNEQVILNTWYGGEMKKGMFSIMNYKNPLRGIASMHCSANTNMEGTDSAIFFGLSGTGKTTLSTDPKRLLIGDDEHGWDDEGVFNYEGGCYAKVINLDKESEPDIYNAIKRDALLENVTVDADGKIDFADKSTTENTRVSYPIYHINNIVKPVSKGPHAHQVIFLSADAFGVLPPVSILNPEQAQYYFLSGFTAKLAGTERGITEPTPT…	167763856_0051_Bster_FWD_prot (GutBugs2010)	-	162709547_F2-W_BAAY01018993_FWD_prot2 (Kurokawa2007), GL0081022_MH0020_sf1940_FWD_prot0530185 (Qin2010), GL0028237_MH0030_sf7859_FWD_prot0750029 (Qin2010), GL0089800_MH0031_sf28335_FWD_prot0778017 (Qin2010), 162720315_F2-W_BAAY01008646_FWD_prot2 (Kurokawa2007), GL0016386_MH0078_sf16678_FWD_prot1704913 (Qin2010), 162848577_In-A_BABB01018444_FWD_prot1 (Kurokawa2007), GL0032790_MH0048_sf24682_FWD_pr…	13 | 145	5 | 32	5 | 26	1 | 6	10 | 68	9 | 49	5 | 19	9 | 45	6 | 23	7 | 22	H = 0, M = 117, L = 28
2.019	COG1866 Phosphoenolpyruvate carboxykinase (ATP) [C]	MANLDLSKYGIKDVKEIIHNPSYDVLFAEETKPGLEGFEKGQVTELGAVNVMTGIYTGRSPKDKFFVKNEASENTVWWTSDEYKNDNKPCSEEAWADLKAKAVKELSGKRLFVVDTFCGANPATRLKVRFIMEVAWQAHFVTNMFIRPTAEELANYGEPDFVSFNASKAKVDNYKELGLNSETATVFNLKTNEQVILNTWYGGEMKKGMFSIMNYLNPLRGIASMHCSANTNMEGTDSAIFFGLSGTGKTTLSTDPKRLLIGDDEHGWDDEGVFNYEGGCYAKVINLDKDSEPDIYNAIKRDALLENVTVAADGKIDFTDKSVTENTRVSYPIYHINNIVKPVSKGPHAHQVIFLSADAFGVLPPVSILNPEQAQYYFLSGFTAKLAGTERGITEPTPT…	189465255_0046_Binte_FWD_prot (GutBugs2010)	-	224537577_0036_Bcell_FWD_prot (GutBugs2010), GL0103942_V1_sf196_FWD_prot2578085 (Qin2010), 162830414_F2-Y_BABA01014295_FWD_prot1 (Kurokawa2007), 162549104_F1-S_BAAU01018372_FWD_prot1 (Kurokawa2007), 162762027_F2-X_BAAZ01003446_FWD_prot2 (Kurokawa2007), 162644000_F2-V_BAAX01015605_FWD_prot1 (Kurokawa2007), 162763547_F2-X_BAAZ01001926_FWD_prot3 (Kurokawa2007), 162763870_F2-X_BAAZ01001603_FWD_prot1 …	13 | 139	4 | 31	4 | 25	1 | 6	10 | 65	8 | 44	6 | 21	8 | 43	5 | 22	7 | 21	H = 0, M = 114, L = 25
2.02	COG1866 Phosphoenolpyruvate carboxykinase (ATP) [C]	MAKIDLSKYGITGTTEVVYNPSYEMLFEEETKPELEGYEKGQESELGAVNVMTGVYTGRSPKDKFIVMDENSKDTVWWTSDEYKNDNHPATQEAWAAVKDLAIKELSNKRLFVVDAFCGANKDTRMAIRFIVEVAWQAHFVTNMFIKPTAEELENFEPDFVVYNASKAKVENYKELGLNSETAVMFNITSKEQVIVNTWYGGEMKKGMFSMMNYFLPLKGMASMHCSANTDLNGENTAIFFGLSGTGKTTLSTDPKRLLIGDDEHGWDDNGVFNFEGGCYAKVINLDKESEPDIYNAIVRDALLENVTLDENGKIDFADKSVTENTRVSYPINHIKNIVRPISSAPAAKNVIFLSADAFGVLPPVSILTADQTQYYFLSGFTAKLAGTERGITEPTPTF…	197302105_0268_Rlact_FWD_prot (GutBugs2010)	-	162654145_F2-V_BAAX01005460_FWD_prot1 (Kurokawa2007), GL0066138_O2_sf17227_FWD_prot2048270 (Qin2010), GL0049574_MH0053_sf4496_FWD_prot1141024 (Qin2010), GL0074991_MH0020_sf62_FWD_prot0524210 (Qin2010), GL0041296_MH0059_sf69902_FWD_prot1284979 (Qin2010), GL0100202_MH0074_sf6104_FWD_prot1608972 (Qin2010), GL0017704_MH0073_sf43822_FWD_prot1593546 (Qin2010), GL0115991_V1_sf47710_FWD_prot2493496 (Qin2…	13 | 161	10 | 41	10 | 37	1 | 4	10 | 53	7 | 28	8 | 25	11 | 67	10 | 42	8 | 25	H = 0, M = 145, L = 16
2.021	COG1866 Phosphoenolpyruvate carboxykinase (ATP) [C]	MAEINLSKYGITGTTEIVYNPSYELLFEEETKPELEGYEKGQVSELGAVNVMTGIYTGRSPKDKFIVMDENSKDTVWWTSDEYKNDNHPASEETWNAVKDLAIKELSNKKLYVVDAFCGANKDTRMAIRFIVEVAWQAHFVTNMFIQPTEEELKDFEPDFVVYNASKAKVENYKELGLNSETAVLFNITSKEQVIVNTWYGGEMKKGLFSMMNYFLPLKGIAAMHCSANTDKNGENTAIFFGLSGTGKTTLSTDPKRLLIGDDEHGWDDNGVFNFEGGCYAKVINLDKESEPDIYNAIKRNALLENVTLDAEGKIDFADKSVTENTRVSYPIQHIENIVRPISSAPAAKNVIFLSADAFGVLPPVSVLTPEQTQYYFLSGFTAKLAGTERGITEPTPTF…	166032093_0126_Dform_FWD_prot (GutBugs2010)	-	GL0049574_MH0053_sf4496_FWD_prot1141024 (Qin2010), GL0074991_MH0020_sf62_FWD_prot0524210 (Qin2010), 163601864_In-R_BABG01034202_FWD_prot1 (Kurokawa2007), GL0073909_O2_sf38951_FWD_prot2190889 (Qin2010), GL0080034_O2_sf2480_FWD_prot2024015 (Qin2010), GL0057067_MH0067_sf1817_FWD_prot1460452 (Qin2010), GL0000943_V1_sf1583_FWD_prot2355762 (Qin2010), GL0418500_um_sf615181_FWD_prot3123954 (Qin2010), GL0…	13 | 91	8 | 24	8 | 24	-	8 | 23	4 | 10	7 | 13	10 | 44	9 | 30	7 | 14	H = 0, M = 83, L = 8
2.022	COG1866 Phosphoenolpyruvate carboxykinase (ATP) [C]	VIVNTWYGGHMKKGMFSMMNYFLPLKGMASMHCSANTDLNGENTAIFFGLSGTGKTTLSTDPKRLLIGDDEHGWDDNGVFNFEGGCYAKVINLDKDSEPDIYNAIKRNALLENVTLDAEGHIDFADKTVTENTRVSYPINHIQNIVRPVSSAPAAKNVIFLSADAFGVLPPVSILTPEQTQYYFLSGFTAKLAGTERGITEPTPTFSACFGQAFLELHPTKYAEELVKKMKASGAKAYLVNTGWNGTGKRISIKDTRGIIDAILSGAINEAPTKKIPYFDFEVPTQLPGVDPAILDPRDTYADASQWEEKAKDLAGRFIKNFAKYEGNEHGKALVSAGPQL	162721183_F2-W_BAAY01007778_FWD_prot1 (Kurokawa2007)	-	162654145_F2-V_BAAX01005460_FWD_prot1 (Kurokawa2007), GL0032424_O2_sf28837_FWD_prot1993705 (Qin2010), 162563478_F1-S_BAAU01003998_FWD_prot1 (Kurokawa2007), 162623872_F2-V_BAAX01035733_FWD_prot1 (Kurokawa2007), GL0023686_MH0061_sf302_FWD_prot1315591 (Qin2010), GL0049574_MH0053_sf4496_FWD_prot1141024 (Qin2010), GL0074991_MH0020_sf62_FWD_prot0524210 (Qin2010), 162648687_F2-V_BAAX01010918_FWD_prot1 (…	12 | 169	9 | 53	9 | 46	2 | 7	9 | 52	6 | 37	7 | 15	10 | 64	9 | 36	9 | 28	H = 2, M = 143, L = 24
2.023	COG1866 Phosphoenolpyruvate carboxykinase (ATP) [C]	RMAIRFIVEVAWQAHFVTNMFIKPTEEELKNFKPDFVVYNASKAKVENYKELGLNSETCVGVNITSREQVIINTWYGGEMKKGMFSMMNYYLPLKGLASMHCSANTDMNGENTAIFFGLSGTGKTTLSTDPKRLLIGDDEHGWDDNGVFNFEGGCYAKVINLDKDSEPDIYNAIKRNALLENVTLDENGKIDFADKSVTENTRVSYPINHIQNIVRPISSAPAAKNVIFLSADAFGVLPPVSVLTPEQTKYYFLSGFTAKLAGTERGITEPTPTFSACFGQAFLELHPTKYAEELVKKMEKSGAKAYLVNTGWNGTGKRISIKDTRGIIDAILSGAILNAPTKKIPYFNFEVPTELPGVDPKILDPRDTYADASQWEEKAKDLASRFVKNFVKYEGNEA…	162765216_F2-X_BAAZ01000257_FWD_prot1 (Kurokawa2007)	-	162811907_F2-Y_BABA01032802_FWD_prot1 (Kurokawa2007), 162602945_F1-T_BAAV01002537_FWD_prot2 (Kurokawa2007), GL0032424_O2_sf28837_FWD_prot1993705 (Qin2010), 162563478_F1-S_BAAU01003998_FWD_prot1 (Kurokawa2007), GL0137574_MH0069_sf17009_FWD_prot1494077 (Qin2010), GL0049574_MH0053_sf4496_FWD_prot1141024 (Qin2010), GL0026970_O2_sf6481_FWD_prot1946099 (Qin2010), GL0074991_MH0020_sf62_FWD_prot0524210 (…	12 | 109	7 | 27	7 | 23	1 | 4	8 | 36	5 | 21	7 | 15	10 | 46	9 | 30	8 | 16	H = 0, M = 97, L = 12
2.024	COG1866 Phosphoenolpyruvate carboxykinase (ATP) [C]	MANLDLSKYGIKDVKEILHNPSYDVLFAEETKPGLEGFEKGQVTELGAVNVMTGIYTGRSPKDKFFVMNEASKDSVWWTSEEYKNDNKPCSEEAWADLKAKAVNQLSGKRLFVVDTFCGANEATRMKVRFIMEVAWQAHFVTNMFIRPTAEELANYGEPDFVSFNASKAKVDNYKELGLNSETATVFNLKTNEQVILNTWYGGEMKKGMFSIMNYKNPLRGIASMHCSANTNMEGTDSAIFFGLSGTGKTTLSTDPKRLLIGDDEHGWDDEGVFNYEGGCYAKVINLDKDSEPDIYNAIKRDALLENVTVDANGKIDFADKSTTENTRVSYPIYHINNIVKPVSKGPHAHQVIFLSADAFGVLPPVSILNPEQAQYYFLSGFTAKLAGTERGITEPTPT…	218131505_0041_Begge_FWD_prot (GutBugs2010)	-	162709547_F2-W_BAAY01018993_FWD_prot2 (Kurokawa2007), GL0081022_MH0020_sf1940_FWD_prot0530185 (Qin2010), GL0028237_MH0030_sf7859_FWD_prot0750029 (Qin2010), GL0089800_MH0031_sf28335_FWD_prot0778017 (Qin2010), 162825647_F2-Y_BABA01019062_FWD_prot1 (Kurokawa2007), 162720315_F2-W_BAAY01008646_FWD_prot2 (Kurokawa2007), GL0016386_MH0078_sf16678_FWD_prot1704913 (Qin2010), GL0032790_MH0048_sf24682_FWD_pr…	12 | 158	5 | 39	5 | 33	1 | 6	9 | 73	8 | 54	5 | 19	9 | 46	6 | 25	7 | 21	H = 0, M = 130, L = 28
2.025	COG1866 Phosphoenolpyruvate carboxykinase (ATP) [C]	MALLKKRGKCKMAKIDLTKYGITGTTEIVYNPSYEVLFEEETKAGLEGFEVGQETELGAVNVMTGIYTGRSPKDKFIVMDENSKDTVWWTSDEYKNDNHPATQEAWDACKEIAKKELSNKKLFVVDAFCGANADTRMAIRFIVEVAWQAHFVTNMFIQPTAEELETFEPDFVVYNASKAKVENYKELGLNSETAVMFNITSKEQVIINTWYGGEMKKGMFSMMNYFLPLKGIAAMHCSANTDLNGENTAIFFGLSGTGKTTLSTDPKRLLIGDDEHGWDDNGVFNFEGGCYAKVINLDKESEPDIYNAIKRNALLENVTVDANGKIDFADKSVTENTRVSYPIDHIEKIVRPISSAPAAKNVIFLSADAFGVLPPVSILTEAQTQYYFLSGFTAKLAGT…	153810422_0269_Robeu_FWD_prot (GutBugs2010)	-	162654145_F2-V_BAAX01005460_FWD_prot1 (Kurokawa2007), 281421519_0250_Pcopr_FWD_prot (GutBugs2010), 226327407_0254_Ppenn_FWD_prot (GutBugs2010), GL0049574_MH0053_sf4496_FWD_prot1141024 (Qin2010), GL0034609_V1_sf19674_FWD_prot2662018 (Qin2010), GL0074991_MH0020_sf62_FWD_prot0524210 (Qin2010), 197286842_0253_Pmira_FWD_prot (GutBugs2010), GL0041296_MH0059_sf69902_FWD_prot1284979 (Qin2010), GL0017704_…	12 | 112	9 | 30	9 | 26	1 | 4	8 | 35	5 | 19	6 | 16	10 | 47	9 | 28	7 | 19	H = 0, M = 103, L = 9
2.026	COG1866 Phosphoenolpyruvate carboxykinase (ATP) [C]	MAKIDLSKYGITGATEIVYNPSYELLFEEETKSTNEGYEVGKESELGAVDVMTGIYTGRSPKDKYIVVDENSKDTVWWTSDEYKNDNHPMSEDVWAKVKDIAKAELSNKKLFVVDAFCGANKDTRMAVRFIVEVAWQAHFVTNMFIKPTAEELENFEPDFVVYNASKAKVENYAELGLNSETCVAFNITSHEQVIINTWYGGEMKKGMFSMMNYYLPLKGIASMHCSANTDKNGENTAIFFGLSGTGKTTLSTDPKRLLIGDDEHGWDDNGVFNFEGGCYAKVINLDKDSEPDIYNAIKRNALLENVTLDENGKIDFADKSVTENTRVSYPINHIENIVRPISSAPAAKNVIFLSADAFGVLPPVSILTPEQTQYYFLSGFTAKLAGTERGITEPTPTF…	238917099_0145_Eelig_FWD_prot (GutBugs2010)	-	162821914_F2-Y_BABA01022795_FWD_prot1 (Kurokawa2007), GL0034713_V1_sf20168_FWD_prot2418487 (Qin2010), GL0074991_MH0020_sf62_FWD_prot0524210 (Qin2010), GL0041296_MH0059_sf69902_FWD_prot1284979 (Qin2010), GL0100202_MH0074_sf6104_FWD_prot1608972 (Qin2010), GL0115991_V1_sf47710_FWD_prot2493496 (Qin2010), GL0046724_MH0040_sf72360_FWD_prot0939009 (Qin2010), GL0314487_MH0012_sf47803_FWD_prot0322336 (Qin…	12 | 124	8 | 33	8 | 33	-	8 | 40	5 | 22	7 | 18	11 | 51	9 | 33	8 | 18	H = 0, M = 114, L = 10
2.027	COG1866 Phosphoenolpyruvate carboxykinase (ATP) [C]	MAEINLSKYGITGTTEIVHNPSYELLFEEETKAGLEGFEKGQVSELGAVNVMTGVYTGRSPKDKFIVVDENSKDTVWWTSDEYKNDNHPASQEAWEAVKEIAKKELSNKKLYVVDAFCGANKDTRMAIRFIVEVAWQAHFVTNMFIKPTAEELENFEPDFVVYNASKAKVENYKELGLNSETAVLFNITSKEQVIVNTWYGGEMKKGMFSMMNYYLPLKGIAAMHCSANTDLNGENTAIFFGLSGTGKTTLSTDPKRLLIGDDEHGWDDNGVFNFEGGCYAKVINLDKESEPDIYNAIRRDALLENVTLDAEGKIDFADKSVTENTRVSYPINHIENIVRPVSSAPAAKNVIFLSADAFGVLPPVSVLTPEQTQYYFLSGFTAKLAGTERGITEPTPTF…	226325341_0120_Ccome_FWD_prot (GutBugs2010)	-	163579797_In-E_BABE01005305_FWD_prot1 (Kurokawa2007), 162822117_F2-Y_BABA01022592_FWD_prot1 (Kurokawa2007), 162552131_F1-S_BAAU01015345_FWD_prot1 (Kurokawa2007), GL0040800_O2_sf1333_FWD_prot2019372 (Qin2010), GL0049574_MH0053_sf4496_FWD_prot1141024 (Qin2010), GL0041682_MH0020_sf10311_FWD_prot0545359 (Qin2010), GL0074991_MH0020_sf62_FWD_prot0524210 (Qin2010), 163601864_In-R_BABG01034202_FWD_prot1 …	12 | 114	7 | 23	7 | 23	-	9 | 40	5 | 21	8 | 19	11 | 51	10 | 36	6 | 15	H = 0, M = 101, L = 13
2.028	COG1866 Phosphoenolpyruvate carboxykinase (ATP) [C]	AYKNDNHPMSEQVWKTVKDLAVGELCNKKLYVVDAFCGANKDTRMAIRFIVEVAWQAHFVTNMFIRPSAEELENFEPDFVVYNASKAKVENYKELGLNSETCVAFNITSREQVIINTWYGGEMKKGMFSMMNYYLPLKGIASMHCSANTDMNGENTAIFFGLSGTGKTTLSTDPKRLLIGDDEHGWDDNGVFNFEGGCYAKVINLDKDSEPDIYNAIKRNALLENVTLDKDGKIDFADKSVTENTRVSYPIDHIEKIVRPVSSAPAAKNVIFLSADAFGVLPPVSILTPEQTKYYFLSGFTAKLAGTERGITEPTPTFSACFGQAFLELHPTKYAEELVKKMEKSGAKAYLVNTGWNGTGKRISIKDTRGIIDAILNGDINKAPTKKLPYFDFEIPT	162717464_F2-W_BAAY01011231_FWD_prot1 (Kurokawa2007)	-	GL0072248_MH0082_sf12539_FWD_prot1799248 (Qin2010), GL0137574_MH0069_sf17009_FWD_prot1494077 (Qin2010), GL0049574_MH0053_sf4496_FWD_prot1141024 (Qin2010), GL0026970_O2_sf6481_FWD_prot1946099 (Qin2010), GL0030614_MH0077_sf42265_FWD_prot1680236 (Qin2010), GL0074991_MH0020_sf62_FWD_prot0524210 (Qin2010), 163601864_In-R_BABG01034202_FWD_prot1 (Kurokawa2007), GL0418500_um_sf615181_FWD_prot3123954 (Qin…	12 | 126	9 | 34	9 | 30	1 | 4	9 | 43	6 | 27	8 | 16	10 | 49	9 | 33	8 | 16	H = 2, M = 110, L = 14
2.029	COG1866 Phosphoenolpyruvate carboxykinase (ATP) [C]	MKNIDLSKYGITGTTEIVYNPSYETLFEEETKSTLEGYEKGQETELGAVNVMTGIYTGRSPKDKYIVVDENSKGTVWWTTDGYKNDNHPMTEETWASVKDIAKKELSNKKLFVVDAFCGANADTRMAIRFIVEVAWQAHFVTNMFIKPTAEELENFEPDFVVYNASKAKVENYKELGLNSETCVAFNITSHEQVIINTWYGGEMKKGMFSMMNYYLPLKGMAAMHCSANTDMNGENTAIFFGLSGTGKTTLSTDPKRLLIGDDEHGWDDNGVFNFEGGCYAKVIDLDKDSEPDIYNAIRRDALLENVTVDANGKIDFTDKSVTENTRVSYPIDHIKNIVRPISSAPAAKNVIFLSADAFGVLPPVSILTPEQTQYYFLSGFTAKLAGTERGITEPTPTF…	160893980_0091_CL250_FWD_prot (GutBugs2010)	-	GL0035725_MH0065_sf100959_FWD_prot1427732 (Qin2010), GL0049574_MH0053_sf4496_FWD_prot1141024 (Qin2010), GL0074991_MH0020_sf62_FWD_prot0524210 (Qin2010), GL0041296_MH0059_sf69902_FWD_prot1284979 (Qin2010), 162583464_F1-T_BAAV01022018_FWD_prot1 (Kurokawa2007), 162624412_F2-V_BAAX01035193_FWD_prot1 (Kurokawa2007), 162539525_F1-S_BAAU01027949_FWD_prot1 (Kurokawa2007), GL0085517_MH0041_sf1690_FWD_prot…	11 | 98	6 | 29	6 | 25	1 | 4	8 | 25	4 | 10	7 | 15	9 | 44	7 | 27	7 | 17	H = 0, M = 86, L = 12
2.03	COG1866 Phosphoenolpyruvate carboxykinase (ATP) [C]	MATIDLTKYGITGATEIVHNPSYELLFEEETKAGLEGYDKGQVSELGAVNVMTGVYTGRSPKDKYIVMDENSKNTVWWTSDEYKNDNHPLSEENWKILKEIAKKELSNKKLYVVDAFCGANKDTRMAIRFIVEVAWQAHFVTNMFIKPTDEELANFEPDFIVYNASKAKVENYKELGLNSETAVAFNITSREQVIINTWYGGEMKKGMFSMMNYYLPLKGIASMHCSANTDKEGKNTAIFFGLSGTGKTTLSTDPNRLLIGDDEHGWDDNGVFNFEGGCYAKVIDLDKDSEPDIYNAIRRNALLENVSLDANGKIDFTDKSVTENTRVSYPINHIENIVRPISSAPAAKNVIFLSADAFGVLPPVSILTPEQTQYYFLSGFTAKLAGTERGITEPTPTF…	260438906_0079_Bcros_FWD_prot (GutBugs2010)	-	GL0104403_MH0063_sf3285_FWD_prot1354901 (Qin2010), GL0049574_MH0053_sf4496_FWD_prot1141024 (Qin2010), GL0074991_MH0020_sf62_FWD_prot0524210 (Qin2010), 163601864_In-R_BABG01034202_FWD_prot1 (Kurokawa2007), GL0418500_um_sf615181_FWD_prot3123954 (Qin2010), GL0041296_MH0059_sf69902_FWD_prot1284979 (Qin2010), 162583464_F1-T_BAAV01022018_FWD_prot1 (Kurokawa2007), GL0080294_MH0060_sf18735_FWD_prot129831…	11 | 89	7 | 20	7 | 19	1 | 1	7 | 28	4 | 15	7 | 13	10 | 41	8 | 26	7 | 15	H = 0, M = 80, L = 9
2.031	COG1866 Phosphoenolpyruvate carboxykinase (ATP) [C]	MANIDLSKYGITGVTEIVHNPSYEMLFEEETKAGLEGYEVGKETELGTVNVMTGIYTGRSPKDKYIVMDENSKDTVWWNSQEYPNDNHPMSEETWAAVKDLAKKELSNKRLFVVDAFCGANKDTRMAVRFIVEVAWQAHFVTNMFIKPTAEEFENFEPDFIVYNASKAKVENYKELGLNSETCVAFNITSKEQVIVNTWYGGEMKKGMFSMMNYYLPLKGIASMHCSANADMNGENTAIFFGLSGTGKTTLSTDPKRLLIGDDEHGWDDNGVFNFEGGCYAKVIGLDKESEPDIYNAIKRNALLENVTVDANGKIDFDDKSVTENTRVSYPINHITNIVKPVSSAPAAKNVIFLSADAFGVLPPVSILTPEQTQYYFLSGFTAKLAGTERGITEPTPTF…	240146022_0263_Rinte_FWD_prot (GutBugs2010)	-	162753483_F2-X_BAAZ01011939_FWD_prot1 (Kurokawa2007), GL0138642_MH0056_sf76209_FWD_prot1237226 (Qin2010), GL0049574_MH0053_sf4496_FWD_prot1141024 (Qin2010), GL0074991_MH0020_sf62_FWD_prot0524210 (Qin2010), GL0146091_MH0006_sf492_FWD_prot0061917 (Qin2010), GL0101669_MH0074_sf2134_FWD_prot1604850 (Qin2010), GL0041296_MH0059_sf69902_FWD_prot1284979 (Qin2010), GL0100202_MH0074_sf6104_FWD_prot1608972 …	11 | 143	9 | 35	9 | 31	1 | 4	8 | 47	5 | 21	8 | 26	10 | 61	8 | 36	9 | 25	H = 0, M = 124, L = 19
2.032	COG1866 Phosphoenolpyruvate carboxykinase (ATP) [C]	MAELNLSKYGITGTTEIVHNPSYELLFAEETKPELEGFEKGQESELGAVNVMTGVYTGRSPKDKFIVMDENSKDTVWWTSDEYKNDNHPATQEAWDTVKDIALKELSNKKLYVVDAFCGANKDTRMAIRFIVEVAWQAHFVTNMFIQPTEEELKDFEPDFIVYNASKAKVENYKELGLNSETAVMFNITSREQVIVNTWYGGEMKKGMFSMMNYYLPLKGIASMHCSANTDLNGENTAIFFGLSGTGKTTLSTDPKRLLIGDDEHGWDDNGVFNFEGGCYAKVIDLDKDSEPDIYNAIKRDALLENVTLDAEGKIDFTDKSVTENTRVSYPINHIENIVRPVSSAPAAKEVIFLSADAFGVLPPVSILTPEQTQYYFLSGFTAKLAGTERGITEPTPTF…	260587877_0076_Bhans_FWD_prot (GutBugs2010)	-	163579797_In-E_BABE01005305_FWD_prot1 (Kurokawa2007), GL0049574_MH0053_sf4496_FWD_prot1141024 (Qin2010), GL0074991_MH0020_sf62_FWD_prot0524210 (Qin2010), 163601864_In-R_BABG01034202_FWD_prot1 (Kurokawa2007), GL0418500_um_sf615181_FWD_prot3123954 (Qin2010), GL0041296_MH0059_sf69902_FWD_prot1284979 (Qin2010), GL0017595_MH0009_sf32641_FWD_prot0183682 (Qin2010), 162583464_F1-T_BAAV01022018_FWD_prot1 …	11 | 103	7 | 19	7 | 19	-	9 | 34	4 | 12	9 | 22	10 | 50	9 | 33	7 | 17	H = 0, M = 92, L = 11
2.033	COG1866 Phosphoenolpyruvate carboxykinase (ATP) [C]	MAEIDLSQYGINGTTEIVYNPSFETLFEEETKPELEGYEKGQVSELGAVNVMTGIYTGRSPKDKYIVMDENSKDTVWWTSDEYKNDNHPASQEAWDTVKKIALEELSGKRLFVVDAFCGANKDTRMAIRFIVEVAWQAHFVKNMFIQPTAEELENFTPDFVVYNASKAKVENYKELGLNSETTSMFNITSREQVIVNTWYGGEMKKGMFSMMNYYLPLKGIASMHCSANTDLNGENTAIFFGLSGTGKTTLSTDPKRLLIGDDEHGWDDNGVFNFEGGCYAKVINLDKESEPDIYNAIKRNALLENVTLDKDGKIDFDDKSVTENTRVSYPIDHIEKIVRPVSAAPAAKDVIFLSADAFGVLPPVSILTPEQTQYYFLSGFTAKLAGTERGITEPTPTF…	266622539_0101_Chath_FWD_prot (GutBugs2010)	-	225388886_0095_Caspa_FWD_prot (GutBugs2010), 163597872_In-M_BABF01003395_FWD_prot2 (Kurokawa2007), GL0049574_MH0053_sf4496_FWD_prot1141024 (Qin2010), GL0074991_MH0020_sf62_FWD_prot0524210 (Qin2010), GL0044258_MH0063_sf389_FWD_prot1352825 (Qin2010), GL0041954_V1_sf17488_FWD_prot2551045 (Qin2010), GL0012986_MH0048_sf52186_FWD_prot1072891 (Qin2010), GL0015201_V1_sf5838_FWD_prot2795822 (Qin2010), GL0…	11 | 126	9 | 34	9 | 29	1 | 5	8 | 36	5 | 15	7 | 21	9 | 56	8 | 34	8 | 22	H = 0, M = 112, L = 14
2.034	COG1866 Phosphoenolpyruvate carboxykinase (ATP) [C]	FVSFNAAKAKVDNYKELGLNSETATVFNLRTNEQVILNTWYGGEMKKGIFSIMNYLNPLRGIASMHCSANTDLEGKNTAIFFGLSGTGKTTLSTDPKRLLIGDDEHGWDDEGVFNYEGGCYAKVINLDKDSEPDIYNAIKRDALLENVTVDANGKIDFNDKSVTENTRVSYPIYHIKNIVKPVSKGPAAKQVIFLSADAFGVLPPVSILNAEQTKYYFLSGFTAKLAGTERGITEPTPTFSACFGAAFLSLHPTKYAEELVKKMEKSGAKAYLVNTGWNGTGKRISIKDTRGIIDAILDGSIDKAPTKTIPFFDFVVPTALPGVDPKILDPRDTYANASEWETKAKDLSERFIKNFKKFEGNAAGKALVAAGPKL	GL0066864_MH0006_sf36282_FWD_prot0076714 (Qin2010)	-	163274285_In-D_BABD01036403_FWD_prot1 (Kurokawa2007), GL0111698_O2_sf74663_FWD_prot2124841 (Qin2010), 162810330_F2-Y_BABA01034379_FWD_prot1 (Kurokawa2007), GL0055755_MH0026_sf45039_FWD_prot0726087 (Qin2010), GL0019593_O2_sf13692_FWD_prot2044821 (Qin2010), GL0056074_MH0055_sf7327_FWD_prot1198664 (Qin2010), GL0126148_MH0009_sf23096_FWD_prot0179502 (Qin2010), 163288644_In-D_BABD01022044_FWD_prot1 (K…	11 | 183	7 | 48	7 | 37	3 | 11	9 | 72	6 | 48	8 | 24	10 | 63	8 | 35	9 | 28	H = 0, M = 151, L = 32
2.035	COG1866 Phosphoenolpyruvate carboxykinase (ATP) [C]	ELGAVNVMTGIYTGRSPKDKFIVVDENSKGTIWWTSDEYKNDNHPATIEAWNAVKEIAKKELSNKRLFVVDAFCGANKDTRMAVRFIVEVAWQAHFIRNMFIKPTAEELESFEPDFVVYNASKAKVENYKELGLNSETAVMFNITSREQVIVNTWYGGEMKKGMFSMMNYYLPLKGIASMHCSANTDMNGENTAIFFGLSGTGKTTLSTDPKRLLIGDDEHGWDDNGVFNFEGGCYAKVINLDKDSEPDIYNAIKRNALLENVTLDKDGKIDFADKSVTENTRVSYPIDHIKNIVRPISSAPAAKNVIFLSADAFGVLPPVSILTPEQTQYYFLSGFTAKLAGTERGITEPTPTFSACFGQAFLELHPTKYAHELVRKMQMSGAKAYLVNTGWNGTGKR…	GL0032061_MH0043_sf94896_FWD_prot0988284 (Qin2010)	-	GL0074991_MH0020_sf62_FWD_prot0524210 (Qin2010), GL0041296_MH0059_sf69902_FWD_prot1284979 (Qin2010), GL0100202_MH0074_sf6104_FWD_prot1608972 (Qin2010), GL0115991_V1_sf47710_FWD_prot2493496 (Qin2010), GL0046724_MH0040_sf72360_FWD_prot0939009 (Qin2010), GL0314487_MH0012_sf47803_FWD_prot0322336 (Qin2010), GL0058843_MH0048_sf25868_FWD_prot1070254 (Qin2010), GL0062216_V1_sf15707_FWD_prot2660759 (Qin20…	11 | 166	8 | 48	8 | 42	2 | 6	10 | 55	6 | 32	9 | 23	10 | 63	9 | 39	9 | 24	H = 0, M = 151, L = 15
2.036	COG1866 Phosphoenolpyruvate carboxykinase (ATP) [C]	AKVENFKELGLNSETATVFNLKTKEQVILNTWYGGEMKKGIFSIMNYLNPLRGIASMHCSANTDMEGKNTAIFFGLSGTGKTTLSTDPKRLLIGDDEHGWDDEGVFNYEGGCYAKVINLSKEAEPDIYNAIKRDALLENVTVDANGKIDFNDKSVTENTRVSYPIYHIKNIVKPISKGPAAQQVIFLSADAFGVLPPVSILTPEQTKYYFLSGFTAKLAGTERGITEPTPTFSACFGAAFLSLHPTKYAEELVKKMEKSGAKAYLVNTGWNGTGKRISIKDTRGIIDAILDGSIDKAPTKTIPFFNFEVPTALPGVDPNILDPRDTYSNASEWETKAKDLSERFIKNFKKFEGNEAGKALVAAGPKL	GL0094487_MH0006_sf51301_FWD_prot0081478 (Qin2010)	-	163274285_In-D_BABD01036403_FWD_prot1 (Kurokawa2007), GL0111698_O2_sf74663_FWD_prot2124841 (Qin2010), 162810330_F2-Y_BABA01034379_FWD_prot1 (Kurokawa2007), GL0055755_MH0026_sf45039_FWD_prot0726087 (Qin2010), GL0019593_O2_sf13692_FWD_prot2044821 (Qin2010), GL0056074_MH0055_sf7327_FWD_prot1198664 (Qin2010), GL0126148_MH0009_sf23096_FWD_prot0179502 (Qin2010), GL0001218_MH0037_sf7073_FWD_prot0873909 …	11 | 164	6 | 40	6 | 29	3 | 11	9 | 65	6 | 41	8 | 24	10 | 59	7 | 31	9 | 28	H = 0, M = 132, L = 32
2.037	COG1866 Phosphoenolpyruvate carboxykinase (ATP) [C]	YAKVIDLDKESEPDIYNAIRRDALLENVTVDENGKIDFADKTVTENTRVSYPIDHIENIVRPVSSAPAAKNVIFLSADAFGVLPPVSILTPEQTKYYFLSGFTAKLAGTERGITEPTPTFSACFGQAFLELHPTKYAEELVKKMEKSGAKAYLVNTGWNGTGKRISIKDTRGIIDAILDGSITKAPTKTIPHFNFEVPTELPGVDPAILDPRDTYADVNEWETKAKDLASRFVKNFAKYEGNEAGKALVSAGPTVE	GL0133835_V1_sf30077_FWD_prot2870037 (Qin2010)	-	GL0001180_MH0037_sf52392_FWD_prot0885189 (Qin2010), GL0072248_MH0082_sf12539_FWD_prot1799248 (Qin2010), GL0137574_MH0069_sf17009_FWD_prot1494077 (Qin2010), GL0049574_MH0053_sf4496_FWD_prot1141024 (Qin2010), GL0026970_O2_sf6481_FWD_prot1946099 (Qin2010), GL0030614_MH0077_sf42265_FWD_prot1680236 (Qin2010), GL0041296_MH0059_sf69902_FWD_prot1284979 (Qin2010), 162583464_F1-T_BAAV01022018_FWD_prot1 (Ku…	10 | 125	7 | 28	6 | 22	3 | 6	8 | 48	5 | 25	8 | 23	10 | 49	9 | 33	8 | 16	H = 3, M = 101, L = 21
2.038	COG1866 Phosphoenolpyruvate carboxykinase (ATP) [C]	VINLDKESEPDIYNAIRRDALLENVTVDKEGKIDFNDKTVTENTRVSYPIDHIDNIVRPVSSAPAAKNVIFLSADAFGVLPPVSILTPEQTKYYFLSGFTAKLAGTERGITEPTPTFSACFGQAFLELHPTKYAEELVKKMEMSGAKAYLVNTGWNGSGKRISIKDTRGIIDAILDGSITKAPTKTIPHFNFEVPTELPGVDSGILDPRDTYANVADWEEKAKDLASRFVKNFAKYEGNEAGKALVEAGPKA	GL0002991_V1_sf4996_FWD_prot2232021 (Qin2010)	-	162590756_F1-T_BAAV01014726_FWD_prot2 (Kurokawa2007), GL0040800_O2_sf1333_FWD_prot2019372 (Qin2010), GL0095400_MH0003_sf12305_FWD_prot0030579 (Qin2010), GL0030614_MH0077_sf42265_FWD_prot1680236 (Qin2010), GL0263725_MH0006_sf71540_FWD_prot0087172 (Qin2010), GL0037711_MH0011_sf24864_FWD_prot0230102 (Qin2010), GL0104324_MH0009_sf55612_FWD_prot0190122 (Qin2010), GL0263471_MH0012_sf31760_FWD_prot03087…	10 | 149	7 | 35	7 | 30	2 | 5	9 | 76	8 | 57	6 | 19	8 | 38	7 | 26	6 | 12	H = 3, M = 123, L = 23
2.039	COG1866 Phosphoenolpyruvate carboxykinase (ATP) [C]	MMANVDLSQYGITGTTEIVYNPSYEMLFEEETKPTLEGYEKGQVSELGAVNVMTGIYTGRSPKDKFIVMDENSKDTVWWTTDEYKNDNHPASQEAWDTVKKIALEELSNKRLFVVDAFCGANKDTRMAIRFIVEVAWQAHFVKNMFIQPSAEELENFKPDFVVYNASKAKVENYKELGLNSETAAMFNITSREQVIVNTWYGGEMKKGMFSMMNYYLPLKGIASMHCSANTDMNGENTAIFFGLSGTGKTTLSTDPKRLLIGDDEHGWDDNGVFNFEGGCYAKVINLDKDSEPDIYNAIRRNALLENVTLDADGKIDFDDKSVTENTRVSYPIDHIEKIVRPVSAAPAAKDVIFLSADAFGVLPPVSVLTPEQTQYYFLSGFTAKLAGTERGITEPTPT…	160935612_0098_Cbolt_FWD_prot (GutBugs2010)	-	GL0074991_MH0020_sf62_FWD_prot0524210 (Qin2010), GL0044258_MH0063_sf389_FWD_prot1352825 (Qin2010), GL0041954_V1_sf17488_FWD_prot2551045 (Qin2010), GL0012986_MH0048_sf52186_FWD_prot1072891 (Qin2010), GL0015201_V1_sf5838_FWD_prot2795822 (Qin2010), GL0048187_V1_sf9564_FWD_prot2344345 (Qin2010), 163597873_In-M_BABF01003394_FWD_prot1 (Kurokawa2007), GL0005731_MH0071_sf4312_FWD_prot1547422 (Qin2010), 1…	10 | 123	8 | 33	8 | 28	1 | 5	8 | 39	5 | 17	8 | 22	7 | 51	7 | 32	6 | 19	H = 0, M = 109, L = 14
2.04	COG1866 Phosphoenolpyruvate carboxykinase (ATP) [C]	MATLDLSKYGIKDVKEILHNPSYEVLFEEETKAGLEGYEKGQVTELGAVNVMTGIYTGRSPKDKFFVMNEASKDTIWWTTDEYKNDNKPCSEAAWADLKAKAVKELSGKRLFVMDTFCGANPATRLKVRFIMEVAWQAHFVKNMFIRPTDEELANYGEPDFVSFNAAKAKVDNYKELGLNSETATVFNLKTNEQVILNTWYGGEMKKGIFSIMNYLNPLRGMASMHCSANTDKEGKSTAIFFGLSGTGKTTLSTDPKRLLIGDDEHGWDNDGVFNYEGGCYAKVINLDKESEPDIYNAITRDALLENVTVDANGKIDFADKSVTENTRVSYPIYHIKNIVEPVSKGPHAKQVIFLSADAFGVLPPVSILNAEQTKYYFLSGFTAKLAGTERGITEPTPT…	GL0120284_MH0066_sf4527_FWD_prot1441058 (Qin2010)	-	163274285_In-D_BABD01036403_FWD_prot1 (Kurokawa2007), GL0111698_O2_sf74663_FWD_prot2124841 (Qin2010), 162810330_F2-Y_BABA01034379_FWD_prot1 (Kurokawa2007), GL0055755_MH0026_sf45039_FWD_prot0726087 (Qin2010), GL0019593_O2_sf13692_FWD_prot2044821 (Qin2010), GL0056074_MH0055_sf7327_FWD_prot1198664 (Qin2010), GL0126148_MH0009_sf23096_FWD_prot0179502 (Qin2010), GL0001218_MH0037_sf7073_FWD_prot0873909 …	10 | 150	5 | 34	5 | 24	2 | 10	8 | 62	6 | 41	6 | 21	9 | 54	6 | 29	8 | 25	H = 0, M = 120, L = 30
2.041	COG1866 Phosphoenolpyruvate carboxykinase (ATP) [C]	MAQIDLTKYGITGTTEIVYNPSYETLFEEETKPELEGFEKGQESELGAVNVMTGVYTGRSPKDKFIVMDENSKDTVWWTSDEYKNDNHPASEEAWSTVKDIALKELSNKRLFVVDAFCGANKDTRMAIRFIVEVAWQAHFVTNMFIQPTEEELKDFEPDFVVYNASKAKVENYKELGLNSETAVMFNITSREQVIVNTWYGGEMKKGMFSMMNYYLPLKGIASMHCSANTDMNGENTALFFGLSGTGKTTLSTDPKRLLIGDDEHGWDDNGVFNFEGGCYAKVINLDKESEPDIYNAIRRDALLENVTLDAEGKIDFNDKSVTENTRVSYPINHIENIVRPVSSAPAAKNVIFLSADAFGVLPPVSVLTPEQAEYYFLSGFTAKLAGTERGITEPTPTF…	154503732_0267_Rgnav_FWD_prot (GutBugs2010)	-	162822117_F2-Y_BABA01022592_FWD_prot1 (Kurokawa2007), GL0040800_O2_sf1333_FWD_prot2019372 (Qin2010), GL0049574_MH0053_sf4496_FWD_prot1141024 (Qin2010), GL0074991_MH0020_sf62_FWD_prot0524210 (Qin2010), GL0101669_MH0074_sf2134_FWD_prot1604850 (Qin2010), GL0041296_MH0059_sf69902_FWD_prot1284979 (Qin2010), 162541645_F1-S_BAAU01025829_FWD_prot1 (Kurokawa2007), GL0100202_MH0074_sf6104_FWD_prot1608972 (…	10 | 134	8 | 33	8 | 33	-	8 | 44	5 | 23	7 | 21	10 | 57	8 | 36	8 | 21	H = 0, M = 121, L = 13
2.042	COG1866 Phosphoenolpyruvate carboxykinase (ATP) [C]	MANLDLSKYGITGVTEILHNPSYDVLFAEETKPSLEGFEKGQVTELGAVNVMTGIYTGRSPKDKFFVKNEASENSVWWTSDEYKNDNKPCTEEAWADLKAKAVKQLSGKRLFVVDTFCGANEATRMKVRFIMEVAWQAHFVTNMFIRPTAEELANYGEPDFVCFNASKAKVDNYKELGLNSETATVFNLKTKEQVILNTWYGGEMKKGMFSIMNYMNPLRGIASMHCSANTDMEGTSSAIFFGLSGTGKTTLSTDPKRKLIGDDEHGWDNEGVFNYEGGCYAKVINLDKDSEPDIYNAIKRNALLENVTVDANGKIDFTDKSVTENTRVSYPIYHIENIVKPVSKGPHAKQVIFLSADAFGVLPPVSILNPEQAQYYFLSGFTAKLAGTERGITEPTPT…	255689998_0042_Bfine_FWD_prot (GutBugs2010)	-	153805861_0034_Bcacc_FWD_prot (GutBugs2010), 162830079_F2-Y_BABA01014630_FWD_prot1 (Kurokawa2007), 163624496_In-R_BABG01011771_FWD_prot1 (Kurokawa2007), 162709547_F2-W_BAAY01018993_FWD_prot2 (Kurokawa2007), 162539544_F1-S_BAAU01027930_FWD_prot1 (Kurokawa2007), 162748398_F2-X_BAAZ01015865_FWD_prot1 (Kurokawa2007), 162726015_F2-W_BAAY01002946_FWD_prot1 (Kurokawa2007), GL0081022_MH0020_sf1940_FWD_pr…	10 | 156	5 | 39	5 | 33	1 | 6	7 | 71	7 | 53	4 | 18	9 | 46	6 | 25	7 | 21	H = 0, M = 128, L = 28
2.043	COG1866 Phosphoenolpyruvate carboxykinase (ATP) [C]	MAKLDLTQYGITGSTVIAHNPSYETLFAEETKAGLEGFDKGVNTELNAVNVMTGIYTGRSPKDKYIVKDAQSEDKVWWTSEEYKNDNHPMSEEVWKQVKDIAIKELSNKNLYVVDAFCGANEATRLAVRFIVEVAWQAHFVTNMFIQPTAEELEKFEPNFVIYNASKAKVENYKELGLNSETCVAFNTTSREQCIINTWYGGEMKKGMFSMQNYYLPLQGIASMHCSANTDMEGKNTAIFFGLSGTGKTTLSTDPKRLLIGDDEHGWDDEGVFNLEGGCYAKVINLDKESEPDIYNAIRRNALLENVTVAEDGKIDFADKSVTENTRVSYPIDHIEKIAQKVNGKSAGPDAKNVIFLSADAFGVLPPVSILTPEQTKYYFLSGFTAKLAGTERGITEPT…	294674921_0251_Prumi_FWD_prot (GutBugs2010)	-	GL0057213_MH0020_sf994_FWD_prot0527205 (Qin2010), GL0140418_MH0080_sf17833_FWD_prot1740292 (Qin2010), GL0072248_MH0082_sf12539_FWD_prot1799248 (Qin2010), 189461666_0037_Bcopr_FWD_prot (GutBugs2010), GL0056074_MH0055_sf7327_FWD_prot1198664 (Qin2010), GL0003908_MH0040_sf1083_FWD_prot0919900 (Qin2010), GL0137574_MH0069_sf17009_FWD_prot1494077 (Qin2010), GL0040800_O2_sf1333_FWD_prot2019372 (Qin2010),…	10 | 116	7 | 30	7 | 25	2 | 5	8 | 41	5 | 26	7 | 15	10 | 45	8 | 28	8 | 17	H = 2, M = 96, L = 18
2.044	COG1866 Phosphoenolpyruvate carboxykinase (ATP) [C]	KVINLDKESEPDIYNAIKRNALLENVTLDANGKIDFADKSVTENTRVSYPIDHIKNIVRPISSAPAAKNVIFLSADAFGVLPPVSILTPEQTQYYFLSGFTAKLAGTERGITEPTPTFSACFGQAFLELHPTKYAEELVKKMKMSGAKAYLVNTGWNGTGKRISIRDTRGIIDAILNGDILNAPTKMIPHFNFEVPTALPGVDSKILDPRDTYADASVWEEKAKDLASRFVKNFAKYEVNPAGKALVKAGPTLDK	GL0016873_MH0022_sf5647_FWD_prot0590139 (Qin2010)	-	GL0035725_MH0065_sf100959_FWD_prot1427732 (Qin2010), GL0049574_MH0053_sf4496_FWD_prot1141024 (Qin2010), GL0041296_MH0059_sf69902_FWD_prot1284979 (Qin2010), 162583464_F1-T_BAAV01022018_FWD_prot1 (Kurokawa2007), 162624412_F2-V_BAAX01035193_FWD_prot1 (Kurokawa2007), 162539525_F1-S_BAAU01027949_FWD_prot1 (Kurokawa2007), GL0085517_MH0041_sf1690_FWD_prot0950067 (Qin2010), GL0074089_MH0053_sf89604_FWD_p…	10 | 100	6 | 21	6 | 17	1 | 4	8 | 27	4 | 10	7 | 17	9 | 52	7 | 31	8 | 21	H = 0, M = 86, L = 14
2.045	COG1866 Phosphoenolpyruvate carboxykinase (ATP) [C]	GRPGTGKTTLSTDPKRLLIGDDEHGWDDNGVLNFEGGCYAKVINLDKDSEPDIYNAIKRNALLENVTVDAEGKIDFADKSVTENTRVSYPINHIQNIVRPISSAPAAKNVIFLSADAFGVLPPVSILTPEQTQYYFLSGFTAKLAGTERGITEPTPTFSACFGQAFLELHPTKYAEELVKKMQKSGAKAYLVNTGWNGTGKRISIKDTRGIIDAILSGAINEAPTKKIPHFDFEVPTSLPGVDPAILDPRDTYKDASEWETKALDLAGRFIKNFAKYEGNEHGKALVSAGPQLYLSDCS	162541867_F1-S_BAAU01025607_FWD_prot1 (Kurokawa2007)	-	163299864_In-D_BABD01010824_FWD_prot1 (Kurokawa2007), 162716663_F2-W_BAAY01011877_FWD_prot1 (Kurokawa2007), GL0049574_MH0053_sf4496_FWD_prot1141024 (Qin2010), GL0041296_MH0059_sf69902_FWD_prot1284979 (Qin2010), 162583464_F1-T_BAAV01022018_FWD_prot1 (Kurokawa2007), 162624412_F2-V_BAAX01035193_FWD_prot1 (Kurokawa2007), 162539525_F1-S_BAAU01027949_FWD_prot1 (Kurokawa2007), GL0085517_MH0041_sf1690_FW…	10 | 153	6 | 46	6 | 39	2 | 7	8 | 49	5 | 35	7 | 14	9 | 58	7 | 32	8 | 26	H = 2, M = 127, L = 24
2.046	COG1866 Phosphoenolpyruvate carboxykinase (ATP) [C]	ENTRVSYPIDHIQNIVRPISSAPAAKNVIFLSADAFGVLPPVSILTPEQTQYYFLSGFTAKLAGTERGITEPTPTFSACFGQAFLELHPTKYAEELVKKMQKSGAKAYLVNTGWNGTGKRISIKDTRGIIDAILNGDILNAPTKKIPHFDFEVPTELPGVDPAILDPRDTYADASEWETKAKDLASRFVKNFAKYEGNPAGKALVSAGPKE	GL0046034_V1_sf4625_FWD_prot2613986 (Qin2010)	-	162562897_F1-S_BAAU01004579_FWD_prot1 (Kurokawa2007), 163579797_In-E_BABE01005305_FWD_prot1 (Kurokawa2007), GL0049574_MH0053_sf4496_FWD_prot1141024 (Qin2010), GL0101669_MH0074_sf2134_FWD_prot1604850 (Qin2010), GL0041296_MH0059_sf69902_FWD_prot1284979 (Qin2010), GL0017595_MH0009_sf32641_FWD_prot0183682 (Qin2010), 162583464_F1-T_BAAV01022018_FWD_prot1 (Kurokawa2007), 162624412_F2-V_BAAX01035193_FWD…	10 | 72	6 | 13	6 | 13	-	7 | 21	2 | 4	7 | 17	8 | 38	6 | 24	6 | 14	H = 0, M = 61, L = 11
2.047	COG1866 Phosphoenolpyruvate carboxykinase (ATP) [C]	TQYYFLSGFTAKLAGTERGITEPTPTFSACFGQAFLELHPTKYAEELVKKMQKSGAKAYLVNTGWNGTGKRISIKDTRGIIDAILSGAINEAPTKKIPHFDFEVPTSLPGVDPAILDPRDTYKDASEWETKALDLAGRFIKNFAKYEGNEHGKALVAAGPKL	GL0083496_V1_sf6772_FWD_prot2233918 (Qin2010)	-	163299864_In-D_BABD01010824_FWD_prot1 (Kurokawa2007), 162716663_F2-W_BAAY01011877_FWD_prot1 (Kurokawa2007), GL0056074_MH0055_sf7327_FWD_prot1198664 (Qin2010), GL0049574_MH0053_sf4496_FWD_prot1141024 (Qin2010), GL0052258_MH0055_sf5033_FWD_prot1196877 (Qin2010), GL0041296_MH0059_sf69902_FWD_prot1284979 (Qin2010), 162583464_F1-T_BAAV01022018_FWD_prot1 (Kurokawa2007), 162624412_F2-V_BAAX01035193_FWD_…	9 | 129	5 | 38	5 | 31	2 | 7	6 | 37	3 | 24	6 | 13	9 | 54	6 | 28	8 | 26	H = 2, M = 103, L = 24
2.048	COG1866 Phosphoenolpyruvate carboxykinase (ATP) [C]	SRLKLSYHTWYGGEMKKGMFSMMNYYLPLKGIASMHCSANTDMEGKNTAIFFGLSGTGKTTLSTDPKRLLIGDDEHGWDDXGVFNFEGGCYAXVINLDKESEPDIYNAIKRDALLENVTLDKDGVIDFADKSVTENTRVSYPIDHIKNIVRPISAGPAAKNVIFLSADAFGVLPPVSILTPEQTKYYFLSGFTAKLAGTERGITEPTPTFSACFGQAFLELHPTKYAEELVKKMEKSGAKAYLVNTGWNGTGKRISIKDTRGIIDAILNGDFLNAPTKKLPHFNFEVPTELPGVDSKILDPRDTYANVADWEEKPKTSQQIVRTLQI	162822370_F2-Y_BABA01022339_FWD_prot1 (Kurokawa2007)	-	GL0072248_MH0082_sf12539_FWD_prot1799248 (Qin2010), GL0035725_MH0065_sf100959_FWD_prot1427732 (Qin2010), GL0124893_MH0083_sf7829_FWD_prot1832380 (Qin2010), GL0044138_MH0082_sf2469_FWD_prot1793463 (Qin2010), GL0137574_MH0069_sf17009_FWD_prot1494077 (Qin2010), GL0049574_MH0053_sf4496_FWD_prot1141024 (Qin2010), GL0026970_O2_sf6481_FWD_prot1946099 (Qin2010), GL0030614_MH0077_sf42265_FWD_prot1680236 (…	9 | 95	6 | 22	6 | 17	2 | 5	7 | 32	4 | 17	7 | 15	9 | 41	7 | 24	8 | 17	H = 2, M = 77, L = 16
2.049	COG1866 Phosphoenolpyruvate carboxykinase (ATP) [C]	SGTGKTTLSTDPKRLLIGDDEHGWDDNGVFNFEGGCYAKVINLDKDSEPDIYNAIRRDALLENVTLDKDGKIDFADKSVTENTRVSYPIDHITNIVRPVSAAPDAKSVIFLSADAFGVLPPVSVLTPEQTQYYFLSGFTAKLAGTERGITEPTPTFSACFGQAFLELHPTKYAEELVKKMEKSGAKAYLVNTGWNGTGKRISIKDTRGIIDAILSGAIDKAPTKKIPYFDFEVPTELPGVDPAILDPRDTYADAKAWNEKAVDLAGRFIKNFAKYEGNAAGKALVS	GL0090856_MH0043_sf1621_FWD_prot0972763 (Qin2010)	-	GL0248892_MH0006_sf179424_FWD_prot0110743 (Qin2010), GL0049574_MH0053_sf4496_FWD_prot1141024 (Qin2010), GL0074991_MH0020_sf62_FWD_prot0524210 (Qin2010), GL0041296_MH0059_sf69902_FWD_prot1284979 (Qin2010), 162583464_F1-T_BAAV01022018_FWD_prot1 (Kurokawa2007), 162624412_F2-V_BAAX01035193_FWD_prot1 (Kurokawa2007), 162539525_F1-S_BAAU01027949_FWD_prot1 (Kurokawa2007), GL0085517_MH0041_sf1690_FWD_prot…	9 | 85	6 | 23	6 | 21	1 | 2	7 | 23	4 | 11	7 | 12	8 | 39	6 | 24	7 | 15	H = 0, M = 75, L = 10
2.05	COG1866 Phosphoenolpyruvate carboxykinase (ATP) [C]	NAIKRNALLENVTLDENGKIDFADKSVTENTRVSYPIDHIKNIVRPISSAPAAKNVIFLSADAFGVLPPVSILTPEQTKYYFLSGFTAKLAGTERGITEPTPTFSACFGQAFLELHPTKYADELVKRMEMSGAKAYLVNTGWNGTGKRISIKDTRGIIDAILNGDILGVPTKKI	GL0109859_MH0053_sf20003_FWD_prot1147614 (Qin2010)	-	GL0137574_MH0069_sf17009_FWD_prot1494077 (Qin2010), GL0026970_O2_sf6481_FWD_prot1946099 (Qin2010), GL0030614_MH0077_sf42265_FWD_prot1680236 (Qin2010), GL0041296_MH0059_sf69902_FWD_prot1284979 (Qin2010), 162583464_F1-T_BAAV01022018_FWD_prot1 (Kurokawa2007), 162624412_F2-V_BAAX01035193_FWD_prot1 (Kurokawa2007), 162539525_F1-S_BAAU01027949_FWD_prot1 (Kurokawa2007), GL0085517_MH0041_sf1690_FWD_prot09…	9 | 96	5 | 29	5 | 21	2 | 8	7 | 29	3 | 15	7 | 14	8 | 38	7 | 24	6 | 14	H = 2, M = 78, L = 16
2.051	COG1866 Phosphoenolpyruvate carboxykinase (ATP) [C]	MRFIKMAKIDLSKYGITGTTEVVYNPSYEVLFEEETKAELEGFEKGQESELGAVNVMTGIYTGRSPKDKFIVMDENSKDTVWWTSDEYKNDNHPASQEAWDTCKELAIKELSNKRLFVVDAFCGANADTRMAIRFIVEVAWQAHFVKNMFIQPTEAELENFEPDFVVYNASKAKVENYKELGLNSETAVMFNITSREQVILNTWYGGEMKKGMFSMMNYYLPLKGIASMHCSANTDMNGENTAIFFGLSGTGKTTLSTDPKRLLIGDDEHGWDDNGVFNFEGGCYAKVINLDKESEPDIYNAIKRNALLENVTLDENGKIDFDDKSVTENTRVSYPIDHIEKIVRPVSAAPAAKNVIFLSADAFGVLPPVSVLTPEQTEYYFLSGFTAKLAGTERGITE…	210616181_0107_Cnexi_FWD_prot (GutBugs2010)	-	163597872_In-M_BABF01003395_FWD_prot2 (Kurokawa2007), GL0049574_MH0053_sf4496_FWD_prot1141024 (Qin2010), GL0074991_MH0020_sf62_FWD_prot0524210 (Qin2010), GL0041296_MH0059_sf69902_FWD_prot1284979 (Qin2010), 162583464_F1-T_BAAV01022018_FWD_prot1 (Kurokawa2007), 162624412_F2-V_BAAX01035193_FWD_prot1 (Kurokawa2007), 162539525_F1-S_BAAU01027949_FWD_prot1 (Kurokawa2007), GL0085517_MH0041_sf1690_FWD_pro…	9 | 71	7 | 22	7 | 17	1 | 5	6 | 14	3 | 4	5 | 10	8 | 35	7 | 22	6 | 13	H = 0, M = 63, L = 8
2.052	COG1866 Phosphoenolpyruvate carboxykinase (ATP) [C]	MKKIDLAKYGITGVKEIVHNPSYEELFKEETDPALEGYEKGQVSELGAVNVMTGIYTGRSPKDKFIVVDDNSKDTVWWTSDEYKNDNHPATVEAWNAVKKIAVDELSGKKLYVVDAFCGANKDTRMAIRFIVEVAWQAHFVTNMFIKPTKEELENFEPDFVVYNASKAKVENYKELGLNSETAVMFNITSREQIIVNTWYGGEMKKGMFSMMNYYLPLKGIASMHCSANTDLNGKNTAIFFGLSGTGKTTLSTDPKRLLIGDDEHGWDDNGVFNFEGGCYAKVINLDKDSEPDIYNAIRRDALLENVTLDKDGKIDFADKSVTENTRVSYPIDHITNIVRPVSAAPDAKSVIFLSADAFGVLPPVSVLTPEQTQYYFLSGFTAKLAGTERGITEPTPTF…	GL0022196_MH0054_sf769_FWD_prot1172744 (Qin2010)	-	163601864_In-R_BABG01034202_FWD_prot1 (Kurokawa2007), GL0073909_O2_sf38951_FWD_prot2190889 (Qin2010), GL0080034_O2_sf2480_FWD_prot2024015 (Qin2010), GL0057067_MH0067_sf1817_FWD_prot1460452 (Qin2010), GL0000943_V1_sf1583_FWD_prot2355762 (Qin2010), GL0418500_um_sf615181_FWD_prot3123954 (Qin2010), GL0080294_MH0060_sf18735_FWD_prot1298318 (Qin2010), GL0010230_O2_sf11244_FWD_prot2000441 (Qin2010), GL0…	9 | 84	6 | 24	6 | 23	1 | 1	6 | 30	5 | 18	6 | 12	6 | 30	5 | 18	5 | 12	H = 0, M = 77, L = 7
2.053	COG1866 Phosphoenolpyruvate carboxykinase (ATP) [C]	MANLDLSKYGITGVTEILHNPSYDVLFAEETKPSLEGFEKGQVTELGAVNVMTGIYTGRSPKDKFFVKNEASADSVWWTSEEYKNDNKPCTEEAWADLKAKAVKQLSGKRLFVVDTFCGANEATRMKVRFIMEVAWQAHFVTNMFIRPTAEELANYGEPDFVCFNASKAKVDNYKELGLNSETATVFNLKTKEQVILNTWYGGEMKKGMFSIMNYMNPLRGIASMHCSANTDMEGTSSAIFFGLSGTGKTTLSTDPKRKLIGDDEHGWDNEGVFNYEGGCYAKVINLDKESEPDIYNAIKRDALLENVTVDANGKIDFTDKSVTENTRVSYPIYHIENIVKPVSKGPHAKQVIFLSADAFGVLPPVSILNPEQAQYYFLSGFTAKLAGTERGITEPTPT…	237717319_0031_BD1_FWD_prot (GutBugs2010), 262406085_0023_B2122_FWD_prot (GutBugs2010)	160884037_0047_Bovat_FWD_prot (GutBugs2010), 260173273_0033_BD2_FWD_prot (GutBugs2010), 293371891_0048_Bovat_FWD_prot (GutBugs2010)	162830079_F2-Y_BABA01014630_FWD_prot1 (Kurokawa2007), 163624496_In-R_BABG01011771_FWD_prot1 (Kurokawa2007), 162539544_F1-S_BAAU01027930_FWD_prot1 (Kurokawa2007), 162748398_F2-X_BAAZ01015865_FWD_prot1 (Kurokawa2007), 162726015_F2-W_BAAY01002946_FWD_prot1 (Kurokawa2007), 237718845_0026_B224_FWD_prot (GutBugs2010), GL0028237_MH0030_sf7859_FWD_prot0750029 (Qin2010), GL0089800_MH0031_sf28335_FWD_prot0…	9 | 116	4 | 24	4 | 18	1 | 6	6 | 50	6 | 35	3 | 15	8 | 42	5 | 20	7 | 22	H = 0, M = 95, L = 21
2.054	COG1866 Phosphoenolpyruvate carboxykinase (ATP) [C]	LSGTGKTTLSTDPKRLLIGDDEHGWDDEGVFNYEGGCYAKVINLDKESEPDIYNAIKRDALLENVTVAADGKIDFADKSVTENTRVSYPIYHIENIVKPVSKGPHAKQVIFLSADAFGVLPPVSILNAEQTKYYFLSGFTAKLAGTERGITEPTPTFSACFGAAFLSLHPTKYGEELVKKMEKTGAKAYLVNTGWNGTGKRISIKDTRGIIDAILDGSIDKAPTKVIPYFDFVVPTELPGVDPKILDPRDTYANPAQWDEK	GL0065675_MH0026_sf9827_FWD_prot0711889 (Qin2010)	-	GL0082181_MH0037_sf12437_FWD_prot0876172 (Qin2010), 255011450_0043_Bfrag_FWD_prot (GutBugs2010), GL0055755_MH0026_sf45039_FWD_prot0726087 (Qin2010), GL0019593_O2_sf13692_FWD_prot2044821 (Qin2010), GL0001218_MH0037_sf7073_FWD_prot0873909 (Qin2010), 163301761_In-D_BABD01008931_FWD_prot1 (Kurokawa2007), GL0054018_O2_sf21596_FWD_prot2157033 (Qin2010), GL0130867_MH0059_sf33963_FWD_prot1279973 (Qin2010…	9 | 157	6 | 42	6 | 32	2 | 10	8 | 66	5 | 45	7 | 21	8 | 49	8 | 29	5 | 20	H = 0, M = 123, L = 34
2.055	COG1866 Phosphoenolpyruvate carboxykinase (ATP) [C]	LGAVNVMTGIYTGRSPKDKYIVMDENSKDTVWWTSEGYKNDNHPMTESTWASVKDLAIKELSNKKLYVVDAFCGANKDTRMAVRFIVEVAWQAHFVKNMFIQPSEEELKNFTPDFVVYNASKAKVENYKELGLNSETCVAFNITSREQVILNTWYGGEMKKGMFSMMNYYLPLKGIASMHCSANTDKEGKNTAIFFGLSGTGKTTLSTDPKRLLIGDDEHGWDDNGVFNFEGGCYAKVINLDKDSEPDIYNAITRDALLENVTLDKDGKIDFADKSVTENTRVSYPINHIKNIVRPVSAAPAAKNVIFLSADAFGVLPPVSILTPEQTQYYFLSGFTAKLAGTERGITEPTPTFSACFGQAFLELHPTKYGEELVKKMKANGAKAYLVNTGWNGTGKRI…	162836787_F2-Y_BABA01007922_FWD_prot1 (Kurokawa2007)	-	162753483_F2-X_BAAZ01011939_FWD_prot1 (Kurokawa2007), GL0138642_MH0056_sf76209_FWD_prot1237226 (Qin2010), GL0074991_MH0020_sf62_FWD_prot0524210 (Qin2010), 163601864_In-R_BABG01034202_FWD_prot1 (Kurokawa2007), GL0146091_MH0006_sf492_FWD_prot0061917 (Qin2010), GL0418500_um_sf615181_FWD_prot3123954 (Qin2010), GL0041296_MH0059_sf69902_FWD_prot1284979 (Qin2010), 162583464_F1-T_BAAV01022018_FWD_prot1 (…	9 | 99	6 | 27	6 | 22	2 | 5	7 | 35	4 | 21	7 | 14	8 | 37	8 | 24	5 | 13	H = 0, M = 86, L = 13
2.056	COG1866 Phosphoenolpyruvate carboxykinase (ATP) [C]	DIYNAIKRDALLENVTVDANGKIDFADKSVTENTRVSYPIYHINNIVKPVSKGPHAKQVIFLSADAFGVLPPVSILDAEQTKYYFLSGFTAKLAGTERGITEPTPSFSACFGAAFLSLHPTKYAEELVKKMEMVGAKAYLVNTGWNGTGKRISIRDTRGIIDAILDGSIDKAPTKVIPYFDFVVPTELPGVDKNILDPRDTYANAAEWDEKATGLAGRFIKNFAKFEGNAAGKALVAAGPKL	GL0060288_MH0037_sf2977_FWD_prot0871476 (Qin2010)	-	GL0068898_O2_sf789_FWD_prot2170315 (Qin2010), 163274285_In-D_BABD01036403_FWD_prot1 (Kurokawa2007), GL0111698_O2_sf74663_FWD_prot2124841 (Qin2010), 162810330_F2-Y_BABA01034379_FWD_prot1 (Kurokawa2007), GL0055755_MH0026_sf45039_FWD_prot0726087 (Qin2010), GL0019593_O2_sf13692_FWD_prot2044821 (Qin2010), GL0056074_MH0055_sf7327_FWD_prot1198664 (Qin2010), GL0126148_MH0009_sf23096_FWD_prot0179502 (Qin2…	9 | 143	5 | 34	5 | 24	2 | 10	6 | 55	4 | 34	6 | 21	9 | 54	7 | 30	7 | 24	H = 0, M = 113, L = 30
2.057	COG1866 Phosphoenolpyruvate carboxykinase (ATP) [C]	WTSDEYKNDNHPMSESTWATVKDIAKKELCNKRLFVVDAFCGANKDTRMAIRFIVEVAWQAHFVTNMFIKPTAEELENFEPDFVVYNASKAKVENYKELGLNSETCVAFNITSHEQVIINTWYGGEMKKGMFSMMNYFLPLKGMASMHCSANTDKEGKNTAIFFGLSGTGKTTLSTDPKRLLIGDDEHGWDDNGVFNFEGGCYAKVINLDKDSEPDIYNAIKRNALLENVSLDAEGKIDFADKSVTENTRVSYPINHIQNIVRPISSAPAAKNVIFLSADAFGVLPSVSILTPAQTQYYFLSGFTQSWPAPNAASPSPPQLLCLLR	162636079_F2-V_BAAX01023526_FWD_prot1 (Kurokawa2007)	-	GL0066138_O2_sf17227_FWD_prot2048270 (Qin2010), GL0098361_MH0053_sf3299_FWD_prot1140307 (Qin2010), GL0100202_MH0074_sf6104_FWD_prot1608972 (Qin2010), GL0017704_MH0073_sf43822_FWD_prot1593546 (Qin2010), GL0115991_V1_sf47710_FWD_prot2493496 (Qin2010), GL0046724_MH0040_sf72360_FWD_prot0939009 (Qin2010), GL0314487_MH0012_sf47803_FWD_prot0322336 (Qin2010), 162623873_F2-V_BAAX01035732_FWD_prot1 (Kuroka…	8 | 118	7 | 32	7 | 31	1 | 1	7 | 49	7 | 33	5 | 16	5 | 37	5 | 22	5 | 15	H = 0, M = 111, L = 7
2.058	COG1866 Phosphoenolpyruvate carboxykinase (ATP) [C]	VINLDKDSEPDIYNAIRRDALLENVTLDENGKIDFNDKSVTENTRVSYPIDHIKNIVRPVSTAPAAKSVIFLSADAFGVLPPVSILTPEQTQYYFLSGFTAKLAGTERGITEPTPTFSACFGQAFLELHPTKYAEELVKKMQKSGAKAYLVNTGWNGTGKRISIKDTRGIIDAILSGDIDKAPTKKIPYFNFEVPTELPGVDSGILDPRDTYADASVWETKALDLAGRFIKNFSKYEGNEAGKALVSAGPQK	GL0099809_MH0063_sf31361_FWD_prot1364089 (Qin2010)	-	GL0035725_MH0065_sf100959_FWD_prot1427732 (Qin2010), GL0040932_MH0053_sf41310_FWD_prot1153780 (Qin2010), GL0049574_MH0053_sf4496_FWD_prot1141024 (Qin2010), GL0041296_MH0059_sf69902_FWD_prot1284979 (Qin2010), 162583464_F1-T_BAAV01022018_FWD_prot1 (Kurokawa2007), 162624412_F2-V_BAAX01035193_FWD_prot1 (Kurokawa2007), 162539525_F1-S_BAAU01027949_FWD_prot1 (Kurokawa2007), GL0085517_MH0041_sf1690_FWD_p…	8 | 44	4 | 5	4 | 5	-	5 | 13	2 | 4	5 | 9	6 | 26	4 | 16	5 | 10	H = 0, M = 38, L = 6
2.059	COG1866 Phosphoenolpyruvate carboxykinase (ATP) [C]	SYPIDHIENIVKPISKGPHAHQVIFLSADAFGVLPPVSILDAEQTKDYFLSGFTAKLAGTERGITEPTPTFSACFGAAFLSLHPTKYAEELVKKMEKVGAKAYLVNTGWNGTGKRISIRDTRGIIDAILDGSIDKAPTKTIPYFNFVVPTELPGVDTNILDPRDTYADAAQWDEKAKDLAARFIKNFAKFEGNAAGKALVAAGPKL	GL0066885_O2_sf4595_FWD_prot2174707 (Qin2010)	-	GL0056074_MH0055_sf7327_FWD_prot1198664 (Qin2010), GL0126148_MH0009_sf23096_FWD_prot0179502 (Qin2010), GL0007150_MH0044_sf11679_FWD_prot1000825 (Qin2010), 163301761_In-D_BABD01008931_FWD_prot1 (Kurokawa2007), GL0049574_MH0053_sf4496_FWD_prot1141024 (Qin2010), GL0054018_O2_sf21596_FWD_prot2157033 (Qin2010), GL0061040_MH0052_sf54587_FWD_prot1127163 (Qin2010), GL0028237_MH0030_sf7859_FWD_prot0750029…	8 | 117	4 | 25	4 | 19	1 | 6	6 | 47	4 | 30	5 | 17	7 | 45	5 | 24	6 | 21	H = 0, M = 92, L = 25
2.06	COG1866 Phosphoenolpyruvate carboxykinase (ATP) [C]	MANLDLSKYGITGVTEILHNPSYDVLFAEETKPGLEGFEKGQVTELGAVNVMTGVYTGRSPKDKFFVKNEASENSVWWTSEEYKNDNKPCSEEAWADLKAKAVKELSNKRLFVVDTFCGANEGTRMKVRFIMEVAWQAHFVTNMFIRPTAEELANYGEPDFVCFNASKAKVDNYKELGLNSETATVFNLKTKEQVILNTWYGGEMKKGMFSIMNYMNPLRGIASMHCSANTDMEGTSSAIFFGLSGTGKTTLSTDPKRKLIGDDEHGWDNEGVFNYEGGCYAKVINLDKESEPDIFNAIKRDALLENVTVAADGKINFADKSVTENTRVSYPIYHIENIVKPVSKGPHAKQVIFLSADAFGVLPPVSILNPEQAQYYFLSGFTAKLAGTERGITEPTPT…	265767330_0022_B2116_FWD_prot (GutBugs2010), 53715725_0045_Bfrag_FWD_prot (GutBugs2010), 60683662_0044_Bfrag_FWD_prot (GutBugs2010)	253566459_0028_B325_FWD_prot (GutBugs2010), 162868506_In-A_BABB01001501_FWD_prot2 (Kurokawa2007)	162830079_F2-Y_BABA01014630_FWD_prot1 (Kurokawa2007), 163624496_In-R_BABG01011771_FWD_prot1 (Kurokawa2007), 162539544_F1-S_BAAU01027930_FWD_prot1 (Kurokawa2007), 162748398_F2-X_BAAZ01015865_FWD_prot1 (Kurokawa2007), 162726015_F2-W_BAAY01002946_FWD_prot1 (Kurokawa2007), 162753202_F2-X_BAAZ01012220_FWD_prot1 (Kurokawa2007), GL0032790_MH0048_sf24682_FWD_prot1070144 (Qin2010), GL0015540_V1_sf312_FWD_…	8 | 120	4 | 25	4 | 19	1 | 6	6 | 58	6 | 43	3 | 15	6 | 37	4 | 18	5 | 19	H = 0, M = 97, L = 23
2.061	COG1866 Phosphoenolpyruvate carboxykinase (ATP) [C]	MANIDLSQYGITGTTEIVYNPSYELLFKEETDSSLEGFEKGQESELGAVNVMTGIYTGRSPKDKFIVMDENSKDTVWWTSDEYKNDNHPASQEAWDTCKAIALKELSNKRLFVVDAFCGANADTRMAIRFIVEVAWQAHFVKNMFIQPTEEELENFKPDFVVYNASKAKVENYKELGLNSETAAMFNITSREQVILNTWYGGEMKKGMFSMMNYYLPLKGIASMHCSANTDMNGENTAIFFGLSGTGKTTLSTDPKRLLIGDDEHGWDDNGIFNFEGGCYAKVINLDKESEPDIYNAIKRNALLENVTLDENGKIDFDDKSVTENTRVSYPIDHIEKIVRPISAAPAAKNVIFLSADAFGVLPPVSILTPEQTEYYFLSGFTAKLAGTERGITEPTPTF…	153815648_0270_Rtorq_FWD_prot (GutBugs2010)	-	GL0049574_MH0053_sf4496_FWD_prot1141024 (Qin2010), GL0041296_MH0059_sf69902_FWD_prot1284979 (Qin2010), 162583464_F1-T_BAAV01022018_FWD_prot1 (Kurokawa2007), 162624412_F2-V_BAAX01035193_FWD_prot1 (Kurokawa2007), 162539525_F1-S_BAAU01027949_FWD_prot1 (Kurokawa2007), GL0085517_MH0041_sf1690_FWD_prot0950067 (Qin2010), GL0074089_MH0053_sf89604_FWD_prot1163666 (Qin2010), 157370340_0272_Sprot_FWD_prot (…	8 | 104	6 | 27	6 | 21	1 | 6	6 | 27	3 | 14	5 | 13	8 | 50	7 | 29	6 | 21	H = 0, M = 89, L = 15
2.062	COG1866 Phosphoenolpyruvate carboxykinase (ATP) [C]	MAEINLSKYGITGTTEIVHNPSYEMLFEEETRPDLEGYEKGQVSELGAVNVMTGIYTGRSPKDKFIVMDENSKDTVWWTSDEYKNDNHPASEETWKAVKEIAQNELSNKRLFVVDAFCGANHDTRMAIRFIMEVAWQAHFVENMFIMPSAEELENFEPDFVVYNASKAKVENYKELGLNSETAVVFNITSREQVIINTWYGGEMKKGMFSMMNYYLPLKGIASMHCSANTDMNGENTAIFFGLSGTGKTTLSTDPKRLLIGDDEHGWDDNGVFNFEGGCYAKVINLDKESEPDIYNAIKRNALLENVTLDADGKIDFADKSVTENTRVSYPIDHIKNIVRPVSAAPAAKNVIFLSADAFGVLPPVSILTPEQTQYYFLSGFTAKLAGTERGITEPTPTF…	255283295_0078_Bform_FWD_prot (GutBugs2010)	-	GL0074991_MH0020_sf62_FWD_prot0524210 (Qin2010), GL0041296_MH0059_sf69902_FWD_prot1284979 (Qin2010), 162583464_F1-T_BAAV01022018_FWD_prot1 (Kurokawa2007), 162624412_F2-V_BAAX01035193_FWD_prot1 (Kurokawa2007), 162539525_F1-S_BAAU01027949_FWD_prot1 (Kurokawa2007), GL0085517_MH0041_sf1690_FWD_prot0950067 (Qin2010), GL0074089_MH0053_sf89604_FWD_prot1163666 (Qin2010), GL0004819_MH0005_sf10083_FWD_prot…	8 | 55	6 | 21	6 | 21	-	5 | 9	2 | 3	4 | 6	7 | 25	5 | 15	6 | 10	H = 0, M = 50, L = 5
2.063	COG1866 Phosphoenolpyruvate carboxykinase (ATP) [C]	KLVTLDENGKIDFADKSVTENTRVSYPINHIKNIVRPISSAPAAKNVIFLSADAFGVLPPVSILTPEQTQYYFLSGFTAKLAGTERGITEPTPTFSACFGQAFLELHPTKYAAELVKKMEKSGAKAYLVNTGWNGTGKRISIKDTRGIIDAILSGAIKTAPTKTIPMFNFEVPTELPGVDSGILDPRDTYADASEWETKAKDLAERFNKNFVKYTGNEAGKALVAAGPQL	162557338_F1-S_BAAU01010138_FWD_prot2 (Kurokawa2007)	-	GL0034760_MH0011_sf53681_FWD_prot0237953 (Qin2010), GL0041296_MH0059_sf69902_FWD_prot1284979 (Qin2010), 162583464_F1-T_BAAV01022018_FWD_prot1 (Kurokawa2007), 162624412_F2-V_BAAX01035193_FWD_prot1 (Kurokawa2007), GL0057951_MH0085_sf44877_FWD_prot1869712 (Qin2010), GL0013273_MH0006_sf1979_FWD_prot0062787 (Qin2010), 162539525_F1-S_BAAU01027949_FWD_prot1 (Kurokawa2007), GL0085517_MH0041_sf1690_FWD_pr…	8 | 92	6 | 30	6 | 26	1 | 4	6 | 24	3 | 16	4 | 8	8 | 38	7 | 26	5 | 12	H = 0, M = 81, L = 11
2.064	COG1866 Phosphoenolpyruvate carboxykinase (ATP) [C]	EHGWDDNGVFNFEGGCYAKVINLDKDSEPDIYNAIKRNALLENVTLDENGKIDFADKSVTENTRVSYPIDHIKNIVRPISAAPAAKNVIFLSADAFGVLPPVSILTPEQTQYYFLSGFTAKLAGTERGITEPTPTFSACFGQAFLELHPTKYAEELVKKMQKSGAKAYLVNTGWNGTGKRISIKDTRGIIDAILNGDIEKAPTKTIPYFNFEVPTSLNGVATEILDPRDTYADVNEWNRKAEDLAGRFIKNFAKYEGNEHGKALVPAGPQLH	GL0012253_MH0051_sf25891_FWD_prot1111235 (Qin2010)	-	GL0035725_MH0065_sf100959_FWD_prot1427732 (Qin2010), GL0049574_MH0053_sf4496_FWD_prot1141024 (Qin2010), GL0041296_MH0059_sf69902_FWD_prot1284979 (Qin2010), 162583464_F1-T_BAAV01022018_FWD_prot1 (Kurokawa2007), 162624412_F2-V_BAAX01035193_FWD_prot1 (Kurokawa2007), 162539525_F1-S_BAAU01027949_FWD_prot1 (Kurokawa2007), GL0085517_MH0041_sf1690_FWD_prot0950067 (Qin2010), GL0074089_MH0053_sf89604_FWD_p…	8 | 61	4 | 12	4 | 12	-	5 | 17	2 | 9	4 | 8	8 | 32	6 | 21	6 | 11	H = 0, M = 55, L = 6
2.065	COG1866 Phosphoenolpyruvate carboxykinase (ATP) [C]	ACFGAAFLSLHPTKYAEELVKKMEKTGAKAYLVNTGWNGTGKRISIRDTRGIIDAILDGSIDKAPTKVIPFFDFVVPTELPNVDPKILDPRDTYADAAQWDEKAKDLAGRFIKNFAKFTGNEAGKKLVAAGPKL	163306756_In-D_BABD01003936_FWD_prot1 (Kurokawa2007)	-	162763547_F2-X_BAAZ01001926_FWD_prot3 (Kurokawa2007), GL0126148_MH0009_sf23096_FWD_prot0179502 (Qin2010), GL0007150_MH0044_sf11679_FWD_prot1000825 (Qin2010), 163301761_In-D_BABD01008931_FWD_prot1 (Kurokawa2007), GL0049574_MH0053_sf4496_FWD_prot1141024 (Qin2010), GL0054018_O2_sf21596_FWD_prot2157033 (Qin2010), GL0061040_MH0052_sf54587_FWD_prot1127163 (Qin2010), GL0062633_O2_sf3279_FWD_prot1943674 …	8 | 121	4 | 25	4 | 19	1 | 6	7 | 52	5 | 31	6 | 21	6 | 44	5 | 24	5 | 20	H = 0, M = 92, L = 29
2.066	COG1866 Phosphoenolpyruvate carboxykinase (ATP) [C]	MTKLDLTKYGIEGVKEILHNPSYDELFAEETKPGLEGFEKGQVTELGAVNVMTGIYTGRSPKDKFLVMDETSKNTVWWTSDEYKNDNKPVTENAWKVLKDLAVKELSNKRLFVVDCYCGANEATRLKVRFIMEVAWQAHFVTNMFIRPSKEELKDFEPDFVVYNASKAKVENYKELGLNSETAVVFNLTTKEQVILNTWYGGEMKKGMFSMMDYFNGQRGIASMHCSANTDMEEKSSAIFFGLSGTGKTTLSTDPKRKLIGDDEHGWDNEGVFNYEGGCYAKVINLDKDSEPDIYNAIKRDALLENVTVDANGKIDFADKSVTENTRVSYPIYHIENIVKPVSKGPHAKQVIFLSADAFGVLPPVSILTPEQAQYYFLSGFTAKLAGTERGITEPTPTF…	GL0039424_MH0071_sf3869_FWD_prot1547082 (Qin2010)	-	GL0056074_MH0055_sf7327_FWD_prot1198664 (Qin2010), GL0049574_MH0053_sf4496_FWD_prot1141024 (Qin2010), GL0052258_MH0055_sf5033_FWD_prot1196877 (Qin2010), GL0041296_MH0059_sf69902_FWD_prot1284979 (Qin2010), 162583464_F1-T_BAAV01022018_FWD_prot1 (Kurokawa2007), 162624412_F2-V_BAAX01035193_FWD_prot1 (Kurokawa2007), 162539525_F1-S_BAAU01027949_FWD_prot1 (Kurokawa2007), GL0085517_MH0041_sf1690_FWD_prot…	7 | 53	3 | 11	3 | 11	-	4 | 15	2 | 9	3 | 6	7 | 27	5 | 18	5 | 9	H = 0, M = 47, L = 6
2.067	COG1866 Phosphoenolpyruvate carboxykinase (ATP) [C]	MSKLDLTKYGILNATEIIHNPSYEFLFEEETKAGLEGFEKGQLTELGAVNVMTGVYTGRSPKDKFFVMDDTTKNTIWWTSDEYKNDNKPVTPEAWKSIKKLAVEQLSGKRLFVVDTFCGANESSRLKIRFIMEVAWQAHFVKNMFIRPTEEELANYGEPDFVVMTASKAKVENYKELGLNSETAVVFNLTEKVQVILNTWYGGEMKKGMFSYMNYLLPLRGMASMHCSANTSMDEKETAIFFGLSGTGKTTLSTDPKRKLIGDDEHGWDKDGIFNFEGGCYAKVINLSRENEPDIYNAIRRNALLENVTVDAAGKIDFGDKSVTENTRVSYPIYHIENIVKPVSKAGHAKKVIFLSADAFGVLPPVSILTPEQTKYYFLSGFTAKLAGTERGITEPTPT…	188994298_0249_Pging_FWD_prot (GutBugs2010)	-	162748398_F2-X_BAAZ01015865_FWD_prot1 (Kurokawa2007), 162726015_F2-W_BAAY01002946_FWD_prot1 (Kurokawa2007), 237718845_0026_B224_FWD_prot (GutBugs2010), GL0130867_MH0059_sf33963_FWD_prot1279973 (Qin2010), GL0028237_MH0030_sf7859_FWD_prot0750029 (Qin2010), GL0089800_MH0031_sf28335_FWD_prot0778017 (Qin2010), GL0084285_O2_sf24326_FWD_prot2186406 (Qin2010), GL0016386_MH0078_sf16678_FWD_prot1704913 (Qi…	7 | 130	4 | 32	4 | 22	2 | 10	4 | 53	4 | 34	4 | 19	7 | 45	5 | 23	6 | 22	H = 0, M = 103, L = 27
2.068	COG1866 Phosphoenolpyruvate carboxykinase (ATP) [C]	MANLDLTKYGITGTVEIVHNPSYEVLFAEETKAGLEGFEKGQETELGAVNVMTGIYTGRSPKDKFLVKDATSENTVWWTSEEYKNDNKPVTTETWNVLKDLAAKELSNKKLFVVDGYCGANEATRLKVRFIMEVAWQAHFVTNMFIRPSKEELESFEPDFVVYNASKAKVENYKELGLNSETAVVFNLTTKEQVILNTWYGGEMKKGMFSMMNYFNPLRGIASMHCSANTNMDETESAIFFGLSGTGKTTLSTDPKRKLIGDDEHGWDNEGVFNYEGGCYAKVINLDKESEPDIYNAIKRDALLENVTVDAEGKINFADKSVTENTRVSYPIYHINNIVKPVSKGPHAKQVIFLSADAFGVLPPVSILNEEQAQYYFLSGFTAKLAGTERGITEPTPTF…	224023552_0038_Bcopr_FWD_prot (GutBugs2010)	-	198275369_0050_Bpleb_FWD_prot (GutBugs2010), 163310418_In-D_BABD01000280_FWD_prot2 (Kurokawa2007), GL0056074_MH0055_sf7327_FWD_prot1198664 (Qin2010), GL0049574_MH0053_sf4496_FWD_prot1141024 (Qin2010), GL0052258_MH0055_sf5033_FWD_prot1196877 (Qin2010), GL0041296_MH0059_sf69902_FWD_prot1284979 (Qin2010), 162583464_F1-T_BAAV01022018_FWD_prot1 (Kurokawa2007), 162624412_F2-V_BAAX01035193_FWD_prot1 (Ku…	7 | 38	3 | 4	3 | 4	-	4 | 8	2 | 2	3 | 6	7 | 26	5 | 16	5 | 10	H = 0, M = 32, L = 6
2.069	COG1866 Phosphoenolpyruvate carboxykinase (ATP) [C]	MANLDLSKYGITGVTEIVHNPSYDVLFAEETKPGLEGFEKGQVTNMGAVNVMTGVYTGRSPKDKFFVKDETSENTVWWTSEEYKNDNKPVDAKCWAAVKDLATKELSNKRLFVVDAFCGANENSRLKLRFIMEVAWQAHFVTNMFIRPTAEELANFGEPDFVIMNASKAKVENYKELGLNSETAVVFNLTEKIQVILNTWYGGEMKKGMFSYMNYLLPLNGMASMHCSANTDKEGKSSAIFFGLSGTGKTTLSTDPKRLLIGDDEHGWDDEGVFNFEGGCYAKVINLDKESEPDIWNAIKRDALLENCTVNAEGEINFADKSVTENTRVSYPIYHIENIVKPVSKGPHAKQVIFLSADAFGVLPPVSILNAEQTKYYFLSGFTAKLAGTERGITEPTPT…	253569499_0021_B116_FWD_prot (GutBugs2010), 29348199_0052_Bthet_FWD_prot (GutBugs2010)	-	GL0082181_MH0037_sf12437_FWD_prot0876172 (Qin2010), 162810330_F2-Y_BABA01034379_FWD_prot1 (Kurokawa2007), GL0055755_MH0026_sf45039_FWD_prot0726087 (Qin2010), GL0019593_O2_sf13692_FWD_prot2044821 (Qin2010), GL0001218_MH0037_sf7073_FWD_prot0873909 (Qin2010), 163301761_In-D_BABD01008931_FWD_prot1 (Kurokawa2007), 237718845_0026_B224_FWD_prot (GutBugs2010), GL0054018_O2_sf21596_FWD_prot2157033 (Qin201…	7 | 126	4 | 33	4 | 23	2 | 10	5 | 50	3 | 33	5 | 17	7 | 43	6 | 24	5 | 19	H = 0, M = 99, L = 27
2.07	COG1866 Phosphoenolpyruvate carboxykinase (ATP) [C]	MAKKIDLTKYGITGTPEILYNPSYERLFEEEMNPALTGYERGQLTDTGAVNVMTGEYTGRSPKDKFFVMDDTTRDTIWWTSDEYKNDNKPVSEEAWKELKKIATNELSNKKLFVMDTFCGANANTRLKIRFIMEVAWQAHFVKNMFIRPTEEELENYGEPDFVVMNASKAKVTNYKELGLNSETAVVFNLTEKVQVIINTWYGGEMKKGMFSYMNYLLPLKGIASMHCSANTDKEGKNTAIFFGLSGTGKTTLSTDPKRLLIGDDEHGWGDQGVFNFGGGCYAKVINLDKESEPDIWHAIKRDALLENVTVDKEGHIDFADKSVTENTRVSYPIYFINNIVKPVSKGPAAERVIFLSADAFGVLPPVSILTPEQTKYYFLSGFTAKLAGTERGITEPTP…	GL0048351_V1_sf3682_FWD_prot2685491 (Qin2010)	-	GL0055755_MH0026_sf45039_FWD_prot0726087 (Qin2010), GL0019593_O2_sf13692_FWD_prot2044821 (Qin2010), GL0052600_O2_sf13980_FWD_prot2009091 (Qin2010), 167754071_0006_Aputr_FWD_prot (GutBugs2010), GL0001218_MH0037_sf7073_FWD_prot0873909 (Qin2010), 163301761_In-D_BABD01008931_FWD_prot1 (Kurokawa2007), GL0054018_O2_sf21596_FWD_prot2157033 (Qin2010), GL0130867_MH0059_sf33963_FWD_prot1279973 (Qin2010), G…	7 | 144	5 | 39	5 | 28	3 | 11	6 | 58	4 | 39	6 | 19	7 | 47	7 | 26	5 | 21	H = 0, M = 115, L = 29
2.071	COG1866 Phosphoenolpyruvate carboxykinase (ATP) [C]	MAKKIDLTKYGIAGATEIIYNPTYDQLFEEETRPDLEGYEKGQVSELGAVNVMTGVYTGRSPKDKFFVLDDTSRDTVWWTSEEYKNDNKPVKEEHWPIIKKIATDQLSNKRLFVVDAFVGANENTRLKLRFVMEVAWQAHFVTNMFIRPTKEELENFGEPDFLILNASKAKVENYKELGLNSETAVVFNLTEKVQVIINTWYGGEMKKGMFSYMNYRLPLKGMASMHCSANTSMDGKETAIFFGLSGTGKTTLSTDPKRKLIGDDEHGWDDDGIFNFEGGCYAKVINLSKESEPDIYNAIRRDALLENVTLDKNGKIDFADKSVTENTRVSYPIYHIENIVKPVSKAGHANKVIFLSADAFGVLPPVSILTPEQTKYYFLSGFTAKLAGTERGITEPTP…	GL0086076_V1_sf24864_FWD_prot2663509 (Qin2010)	-	GL0111698_O2_sf74663_FWD_prot2124841 (Qin2010), GL0001218_MH0037_sf7073_FWD_prot0873909 (Qin2010), GL0049574_MH0053_sf4496_FWD_prot1141024 (Qin2010), GL0041296_MH0059_sf69902_FWD_prot1284979 (Qin2010), 162583464_F1-T_BAAV01022018_FWD_prot1 (Kurokawa2007), 162624412_F2-V_BAAX01035193_FWD_prot1 (Kurokawa2007), 162539525_F1-S_BAAU01027949_FWD_prot1 (Kurokawa2007), GL0085517_MH0041_sf1690_FWD_prot095…	7 | 88	4 | 18	4 | 14	1 | 4	5 | 33	3 | 20	5 | 13	7 | 37	6 | 23	5 | 14	H = 0, M = 69, L = 19
2.072	COG1866 Phosphoenolpyruvate carboxykinase (ATP) [C]	LIGDDLHGWDDEGVFNFEGGCYAKVINLDKESEPDIYGAITRDALLENVTVDKDGKIDFADKSVTENTRVSYPIYHIKNIQRPYSQGPAAKQVIFLSADAFGVLPPVSILSAEQTKYYFLSGFTAKLAGTERGITEPTPTFSACFGQAFLELHPTKYAEELVKKMQKSGAKAYLVNTGWNGTGKRISIRDTRGIIDAILDHSIDAAPTKTIPFFNFVVPTELNGVDTNILDPRDTYADAAQWEEKAKDLAARFIKNFKKYETNEAGKALVAAGPQL	162655062_F2-V_BAAX01004543_FWD_prot2 (Kurokawa2007)	162649454_F2-V_BAAX01010151_FWD_prot1 (Kurokawa2007)	GL0137574_MH0069_sf17009_FWD_prot1494077 (Qin2010), GL0049574_MH0053_sf4496_FWD_prot1141024 (Qin2010), GL0026970_O2_sf6481_FWD_prot1946099 (Qin2010), GL0041296_MH0059_sf69902_FWD_prot1284979 (Qin2010), 162583464_F1-T_BAAV01022018_FWD_prot1 (Kurokawa2007), 162624412_F2-V_BAAX01035193_FWD_prot1 (Kurokawa2007), 162539525_F1-S_BAAU01027949_FWD_prot1 (Kurokawa2007), GL0085517_MH0041_sf1690_FWD_prot095…	7 | 68	5 | 14	4 | 9	2 | 5	6 | 21	3 | 9	5 | 12	6 | 33	5 | 21	5 | 12	H = 1, M = 55, L = 12
2.073	COG1866 Phosphoenolpyruvate carboxykinase (ATP) [C]	IPGAPSDKYAEELVKKREKSGAKAYLVNTGWNGTGKRISIKDTRGIIDAILNGDILNAPTKKLPHFNFEVPTELPGVDSKILDPRDTYANVADWEEKAKDLAGRFVKNFAKYESNEAGKALVAAGPQI	162822371_F2-Y_BABA01022338_FWD_prot2 (Kurokawa2007)	-	GL0049574_MH0053_sf4496_FWD_prot1141024 (Qin2010), GL0018695_V1_sf68516_FWD_prot2649336 (Qin2010), GL0041296_MH0059_sf69902_FWD_prot1284979 (Qin2010), GL0017595_MH0009_sf32641_FWD_prot0183682 (Qin2010), 162583464_F1-T_BAAV01022018_FWD_prot1 (Kurokawa2007), 162624412_F2-V_BAAX01035193_FWD_prot1 (Kurokawa2007), 162539525_F1-S_BAAU01027949_FWD_prot1 (Kurokawa2007), GL0085517_MH0041_sf1690_FWD_prot09…	7 | 58	3 | 5	3 | 5	-	6 | 21	3 | 7	5 | 14	6 | 32	5 | 21	4 | 11	H = 0, M = 47, L = 11
2.074	COG1866 Phosphoenolpyruvate carboxykinase (ATP) [C]	NTDLNGQNTAIFFGLSGTGKTTLSTDPKRLLIGDDEHGWDDDGVFNFEGGCYAKVINLSKEAEPDIYNAIKRDALLENVTVDANGKIDFADKSVTENTRVSYPICHITNIVKPVSKGPAAKQVIFLSADAFGVLPPVSILNAEQTKYYFLSGFTAKLAGTERGITEPTPTFSACFGAAFLSLHPTKYAEELVKKMEKSGAKAYLVNTGWNGSGKRISIKDTRGIIDAILDGSIDKAPTKTIPYFDFVVPTALPGVDPKILD	GL0122463_MH0016_sf26354_FWD_prot0479258 (Qin2010)	-	GL0130867_MH0059_sf33963_FWD_prot1279973 (Qin2010), GL0084285_O2_sf24326_FWD_prot2186406 (Qin2010), GL0032790_MH0048_sf24682_FWD_prot1070144 (Qin2010), GL0015540_V1_sf312_FWD_prot2533801 (Qin2010), GL0037711_MH0011_sf24864_FWD_prot0230102 (Qin2010), GL0104324_MH0009_sf55612_FWD_prot0190122 (Qin2010), GL0263471_MH0012_sf31760_FWD_prot0308721 (Qin2010), GL0104819_O2_sf13029_FWD_prot1973106 (Qin2010…	6 | 148	5 | 38	5 | 28	2 | 10	5 | 63	5 | 40	5 | 23	6 | 47	5 | 24	6 | 23	H = 0, M = 121, L = 27
2.075	COG1866 Phosphoenolpyruvate carboxykinase (ATP) [C]	MTLDLAKYGITDVKQVVHNPSYEQLHKDETAEGLVGYEKGVVTKLGAMNVMTGIYTGRSPKDKFFVVDDVSKDTVWWTSEEYKNDNKPLSEASWKILKDKAIDELSHKDRLYVVDAFCGANKNTRLKVRFIMEVAWQAHFVTNMFIRPTPKELEDFGEPDFVVLTASKAKVENYKELGLHSETAVVFNLKEKMQVILNTWYGGEMKKGMFSVMNYLNPLRHIASMHCSANTDLEGKNTAIFFGLSGTGKTTLSTDPKRLLIGDDEHGWDDEGVFNYEGGCYAKVINLDKESEPDIYNAIRRNALLENVIVDEAGKVDFSDTSATENTRVSYPIYHIENIVKPISKGPAAKEIIFLSADAYGVLPPVSILSSDQAMYYFLSGYTSKLAGTERGITEPQPT…	GL0103001_MH0020_sf14485_FWD_prot0548944 (Qin2010)	-	283787963_0087_Crode_FWD_prot (GutBugs2010), GL0025211_V1_sf9197_FWD_prot2618985 (Qin2010), GL0025525_MH0034_sf186_FWD_prot0822477 (Qin2010), GL0529658_um_sf718759_FWD_prot3159192 (Qin2010), 163292231_In-D_BABD01018457_FWD_prot1 (Kurokawa2007), GL0128121_V1_sf1589_FWD_prot2291880 (Qin2010), GL0006094_V1_sf19065_FWD_prot2551927 (Qin2010), 163284912_In-D_BABD01025776_FWD_prot1 (Kurokawa2007)	6 | 56	3 | 18	3 | 17	1 | 1	5 | 26	3 | 21	4 | 5	4 | 12	2 | 6	3 | 6	H = 0, M = 52, L = 4
2.076	COG1866 Phosphoenolpyruvate carboxykinase (ATP) [C]	MTLDLAKYGITDVKEVVHNPSYEQLHKDETAEGLVGYEKGVVTELGAINVMTGIYTGRSPKDKFFVVDDVSKDTVWWTSEEYKNDNKPLSEVSWKILKDKAIDELSHKDRLYVVDAFCGANKNTRLKVRFVMEVAWQAHFVTNMFIRPTPEELKDFGEPDFIVLTASKAKVENFKELGLHSETAIVFNLKEKMQVILNTWYGGEMKKGMFSVMNYLNPLRHIASMHCSANTDLEGKNTAIFFGLSGTGKTTLSTDPKRLLIGDDEHGWDDEGVFNYEGGCYAKVINLDKDSEPDIYNALRKDALLENIIVNEAGKVDFSDTSATENTRVSYPIYHIENIVKPISKGPAAKEIIFLSADAYGVLPPVSILSPDQAMYYFLSGYTSKLAGTERGITEPQPT…	GL0031525_V1_sf27372_FWD_prot2247241 (Qin2010)	-	283787963_0087_Crode_FWD_prot (GutBugs2010), GL0025211_V1_sf9197_FWD_prot2618985 (Qin2010), GL0025525_MH0034_sf186_FWD_prot0822477 (Qin2010), GL0529658_um_sf718759_FWD_prot3159192 (Qin2010), 163292231_In-D_BABD01018457_FWD_prot1 (Kurokawa2007), GL0128121_V1_sf1589_FWD_prot2291880 (Qin2010), GL0006094_V1_sf19065_FWD_prot2551927 (Qin2010), 163284912_In-D_BABD01025776_FWD_prot1 (Kurokawa2007)	6 | 39	2 | 10	2 | 9	1 | 1	5 | 21	3 | 15	5 | 6	3 | 8	1 | 2	3 | 6	H = 0, M = 37, L = 2
2.077	COG1866 Phosphoenolpyruvate carboxykinase (ATP) [C]	MANLDLSKYGIVDVKEIVHNPSYDVLFAEETKPSLEGFEKGQVTELGAVNVMTGIYTGRSPKDKFFVKNEASEDSVWWTSDEYKNDNKPCSEAAWADLKAKAVKELSGKRLFVVDTFCGANEATRLKVRFIMEVAWQAHFVTNMFIRPTAEELANYGEPDFVSFNAAKAKVDNYKELGLNSETATVFNLKTKEQVILNTWYGGEMKKGIFSIMNYLNPLRGIASMHCSANTDKEGKSSAIFFGLSGTGKTTLSTDPKRLLIGDDEHGWDNEGVFNYEGGCYAKVINLDKESEPDIYNAIKRDALLENVTVAADGKIDFADKSVTENTRVSYPIYHIENIVKPVSKGPHAKQVIFLSADAFGVLPPVSILTPEQTQYYFLSGFTAKLAGTERGITEPTPT…	150009397_0244_Pdist_FWD_prot (GutBugs2010), 255016252_0025_B217_FWD_prot (GutBugs2010), 256842403_0243_PD13_FWD_prot (GutBugs2010), 262384689_0024_B2133B_FWD_prot (GutBugs2010)	-	162833500_F2-Y_BABA01011209_FWD_prot1 (Kurokawa2007), 163299545_In-D_BABD01011143_FWD_prot1 (Kurokawa2007), GL0102613_MH0074_sf128_FWD_prot1601646 (Qin2010), 162591610_F1-T_BAAV01013872_FWD_prot2 (Kurokawa2007), 163601076_In-M_BABF01000191_FWD_prot2 (Kurokawa2007)	6 | 29	1 | 1	1 | 1	-	4 | 13	4 | 10	1 | 3	5 | 15	4 | 9	3 | 6	H = 0, M = 26, L = 3
2.078	COG1866 Phosphoenolpyruvate carboxykinase (ATP) [C]	MAKIDLSKYGITGATEIVYNPSYELLFEEETKSTNEGYEVGKESELGAVDVMTGIYTGRSPKDKYIVVDENSKDTVWWTSDEYKNDNHPMSEDVWAKVKDIAKAELSNKKLFVVDAFCGANKDTRMAVRFIVEVAWQAHFVTNMFIKPTAEELENFEPDFVVYNASKAKVENYAELGLNSETCVAFNITSHEQVIINTWYGGEMKKGMFSMMNYYLPLKGIASMHCSANTDKNGENTAIFFGLSGTGKTTLSTDPKRLLIGDDEHGWDDNGVFNFEGGCYAKVINLDKESEPDIYNAIKRNALLENVTLDENGKIDFADKSVTENTRVSYPINHIENIVRPISSAPAAKNVI	GL0049484_V1_sf2160_FWD_prot2356185 (Qin2010)	-	GL0100202_MH0074_sf6104_FWD_prot1608972 (Qin2010), GL0115991_V1_sf47710_FWD_prot2493496 (Qin2010), GL0046724_MH0040_sf72360_FWD_prot0939009 (Qin2010), GL0314487_MH0012_sf47803_FWD_prot0322336 (Qin2010), GL0058843_MH0048_sf25868_FWD_prot1070254 (Qin2010), GL0057393_V1_sf27033_FWD_prot2801553 (Qin2010), GL0056326_MH0084_sf4200_FWD_prot1852955 (Qin2010), 162821913_F2-Y_BABA01022796_FWD_prot1 (Kuroka…	6 | 78	5 | 18	5 | 18	-	4 | 27	4 | 14	3 | 13	6 | 33	5 | 19	5 | 14	H = 0, M = 72, L = 6
2.079	COG1866 Phosphoenolpyruvate carboxykinase (ATP) [C]	LTPEQTQYYFXSGFTAKLAGTERGITEPTPTFSACFGQAFLELHPTKYAEELVKKMEKSGAKAYLVNTGWNGTGKRISIKDTRGIIDAILNGAIKTAPTKTIPYFNFEVPTELPGVDSGILDPRDTYANASDWETKAKDLAARFVKNFAKYEGNDAGKALVSAGPQA	162821645_F2-Y_BABA01023064_FWD_prot1 (Kurokawa2007)	-	162643972_F2-V_BAAX01015633_FWD_prot1 (Kurokawa2007), GL0049574_MH0053_sf4496_FWD_prot1141024 (Qin2010), GL0041296_MH0059_sf69902_FWD_prot1284979 (Qin2010), 162583464_F1-T_BAAV01022018_FWD_prot1 (Kurokawa2007), 162624412_F2-V_BAAX01035193_FWD_prot1 (Kurokawa2007), 162539525_F1-S_BAAU01027949_FWD_prot1 (Kurokawa2007), GL0085517_MH0041_sf1690_FWD_prot0950067 (Qin2010), GL0074089_MH0053_sf89604_FWD_…	6 | 39	4 | 5	4 | 5	-	4 | 9	1 | 1	4 | 8	5 | 25	4 | 16	4 | 9	H = 0, M = 33, L = 6
2.08	COG1866 Phosphoenolpyruvate carboxykinase (ATP) [C]	FNFEGGCYAKVINLDKESEPDIYNAIRRDALLENVTLDAEGKIDFADDSVTENTRVSYPINHIENIVRPVSSAPAAKNVIFLSADAFGVLPPVSVLTPEQTQYYFLSGVTAKLAGTERGITEPTPTFSACFGQAFLELHPTKYAEELVKRMEKSGAKAYLVNTGWNGTGKRISIKDTRGIIDAILNGDIKNAPTKTIPYFNFEVPTELPGVDPKILDPRDTYADAAEWDAKAQDLAGRFIKNFAKYEGNEAGKALVAAGPQK	GL0031938_V1_sf1583_FWD_prot2355761 (Qin2010)	-	GL0041296_MH0059_sf69902_FWD_prot1284979 (Qin2010), 162583464_F1-T_BAAV01022018_FWD_prot1 (Kurokawa2007), 162624412_F2-V_BAAX01035193_FWD_prot1 (Kurokawa2007), 162539525_F1-S_BAAU01027949_FWD_prot1 (Kurokawa2007), GL0085517_MH0041_sf1690_FWD_prot0950067 (Qin2010), GL0074089_MH0053_sf89604_FWD_prot1163666 (Qin2010), GL0037711_MH0011_sf24864_FWD_prot0230102 (Qin2010), GL0104324_MH0009_sf55612_FWD_p…	6 | 66	5 | 15	5 | 15	-	5 | 18	2 | 10	4 | 8	6 | 33	6 | 24	4 | 9	H = 0, M = 58, L = 8
2.081	COG1866 Phosphoenolpyruvate carboxykinase (ATP) [C]	ELHPTKYAEELVKKMEKSGAKAYLVNTGWNGTGKRISIKDTRGIIDAILDGSILKAPTKKIPHFDFEVPTELPGVDPAILDPRDTYADPSEWEKKAQDLASRFIKNFAKYEGNEAGKKLVEAGPKL	GL0067336_MH0086_sf30187_FWD_prot1895035 (Qin2010)	-	GL0049574_MH0053_sf4496_FWD_prot1141024 (Qin2010), GL0041296_MH0059_sf69902_FWD_prot1284979 (Qin2010), 162583464_F1-T_BAAV01022018_FWD_prot1 (Kurokawa2007), 162624412_F2-V_BAAX01035193_FWD_prot1 (Kurokawa2007), 162539525_F1-S_BAAU01027949_FWD_prot1 (Kurokawa2007), GL0085517_MH0041_sf1690_FWD_prot0950067 (Qin2010), GL0074089_MH0053_sf89604_FWD_prot1163666 (Qin2010), GL0074643_O2_sf19_FWD_prot20128…	6 | 49	3 | 10	3 | 8	1 | 2	5 | 15	2 | 7	5 | 8	5 | 24	4 | 15	4 | 9	H = 0, M = 41, L = 8
2.082	COG1866 Phosphoenolpyruvate carboxykinase (ATP) [C]	AKLAGTERGITEPTPTFSACFGQAFLELHPTKYAEELVKKMEKNGAKAYLVNTGWNGTGKRISIKDTRGIIDAILDGAIKTAPTKKIPYFDFEVPTELTGVDTGILDPRDTYADPSQWEEQAKYLAQRFIKNFAKYEGNDAGKALVAAGPQL	GL0024137_V1_sf3410_FWD_prot2391767 (Qin2010)	-	GL0049574_MH0053_sf4496_FWD_prot1141024 (Qin2010), GL0041296_MH0059_sf69902_FWD_prot1284979 (Qin2010), 162583464_F1-T_BAAV01022018_FWD_prot1 (Kurokawa2007), 162624412_F2-V_BAAX01035193_FWD_prot1 (Kurokawa2007), 162539525_F1-S_BAAU01027949_FWD_prot1 (Kurokawa2007), GL0085517_MH0041_sf1690_FWD_prot0950067 (Qin2010), GL0074089_MH0053_sf89604_FWD_prot1163666 (Qin2010), GL0037711_MH0011_sf24864_FWD_pr…	6 | 39	3 | 4	3 | 4	-	4 | 9	1 | 1	4 | 8	6 | 26	4 | 16	5 | 10	H = 0, M = 33, L = 6
2.083	COG1866 Phosphoenolpyruvate carboxykinase (ATP) [C]	WWTSDEYKNDNHPATEATWAEVKKLALKELSNKRLFVVDAFCGANKDTRMAVRFIVEVAWQAHFIRNMFIKPTEEELANFEPDFIVYNASKARVENYKELGLNSETCVMFNITSREQVIINTWYGGEMKKGMFSMMNYYLPLKGIASMHCSANTDMEGKNTAIFFGLSGTGKTTLSTDPKRLLIGDDEHGWDDNGVFNFEGGCYAKVINLDKESEPDIYNAIKRNALLENVTLDANGK	GL0070281_MH0063_sf1434_FWD_prot1353518 (Qin2010)	-	GL0098361_MH0053_sf3299_FWD_prot1140307 (Qin2010), GL0100202_MH0074_sf6104_FWD_prot1608972 (Qin2010), GL0115991_V1_sf47710_FWD_prot2493496 (Qin2010), GL0046724_MH0040_sf72360_FWD_prot0939009 (Qin2010), GL0314487_MH0012_sf47803_FWD_prot0322336 (Qin2010), GL0058843_MH0048_sf25868_FWD_prot1070254 (Qin2010), GL0057393_V1_sf27033_FWD_prot2801553 (Qin2010), GL0056326_MH0084_sf4200_FWD_prot1852955 (Qin2…	5 | 94	5 | 23	5 | 22	1 | 1	5 | 35	5 | 20	4 | 15	5 | 36	5 | 20	5 | 16	H = 0, M = 87, L = 7
2.084	COG1866 Phosphoenolpyruvate carboxykinase (ATP) [C]	VYVNMANLDLTKYGITGATEIVHNPSYEMLFEEETKPELTGYEKGQVTELGAVNVMTGVYTGRSPKDKYIVVDENSKDTVWWTSDEYKNDNHPMTEQTWSVVKDIAKKELCNKRLFVVDAFCGANKDTRMAIRFIVEVAWQAHFVTNMFIKPTAEELANFEPDFVVYNASXAKVENYKELGLNSETCVAFNITSKEQVIINTWYGGEMKKGMFSMMNYFLPLKGMASMHCSANTDXEGKNTAIFFGLSGTGXTTLSTDPKRLLIGDDKHGWXRHGVFNFXGGCYAXVINLDKDSEPDIYNAIKRNALPENVTVDAEARSTSLNSPSPRHPCVLPINTSGNR	163295677_In-D_BABD01015011_FWD_prot1 (Kurokawa2007)	-	GL0066138_O2_sf17227_FWD_prot2048270 (Qin2010), GL0100202_MH0074_sf6104_FWD_prot1608972 (Qin2010), GL0017704_MH0073_sf43822_FWD_prot1593546 (Qin2010), GL0115991_V1_sf47710_FWD_prot2493496 (Qin2010), GL0046724_MH0040_sf72360_FWD_prot0939009 (Qin2010), GL0314487_MH0012_sf47803_FWD_prot0322336 (Qin2010), GL0058843_MH0048_sf25868_FWD_prot1070254 (Qin2010), GL0057393_V1_sf27033_FWD_prot2801553 (Qin201…	5 | 71	5 | 15	5 | 15	-	4 | 34	4 | 23	2 | 11	2 | 22	2 | 13	2 | 9	H = 0, M = 64, L = 7
2.085	COG1866 Phosphoenolpyruvate carboxykinase (ATP) [C]	NTAIFFGLSGTGKTTLSTDPKRRLIGDDEHGWDDNGIFNFEGGCYAKVINLSKENEPDIYGAIKRNALLENVTVDKDGKIDFADKSVTENTRVSYPIYHIKNIQPGSSAPAAKQVIFLSADAFGVLPPVSILTPEQTQYYFLSGFTAKLAGTERGITEPTPTFSACFGQAFLELHPTKYAAELVKKMNVSGAKAYLVNTGWNGTGKRISIPDTRGIIDAILDGSILKAETKKIPMFNFEVPTALPNVNPAILDPRDTYA	GL0017897_MH0018_sf5924_FWD_prot0510022 (Qin2010)	-	GL0041296_MH0059_sf69902_FWD_prot1284979 (Qin2010), 162583464_F1-T_BAAV01022018_FWD_prot1 (Kurokawa2007), 162624412_F2-V_BAAX01035193_FWD_prot1 (Kurokawa2007), 162539525_F1-S_BAAU01027949_FWD_prot1 (Kurokawa2007), GL0085517_MH0041_sf1690_FWD_prot0950067 (Qin2010), GL0074089_MH0053_sf89604_FWD_prot1163666 (Qin2010), GL0074643_O2_sf19_FWD_prot2012823 (Qin2010), GL0025525_MH0034_sf186_FWD_prot082247…	5 | 58	4 | 16	4 | 13	2 | 3	5 | 19	2 | 12	5 | 7	5 | 23	5 | 14	4 | 9	H = 0, M = 51, L = 7
2.086	COG1866 Phosphoenolpyruvate carboxykinase (ATP) [C]	MKQYYYQRKEVNYKMAQIDLTKYGITGTTEIVYNPSYEQLFEEETKPELEGYEKGRETELGAVNVMTGIYTGRSPKDKYIVVDENSKDTVWWTSDEYKNDNHPATQEAWAAVKEIAKKELSNKRLFVVDAFCGANKDTRMAIRFIVEVAWQAHFVTNMFIKPTAEELENFEPDFVVNNASKAKVENYKELGLNSETAVVFNITSREQVIVNTWYGGEMKKGMFSMMNYYLPLKGIASMHCSANTDLNGENTAIFFGLSGTGKTTLSTDPKRLLIGDDEHGWDDNGVFNFEGGCYAKVINLDKESEPDIYNAIRRDALLENVLCXAE	163302899_In-D_BABD01007793_FWD_prot1 (Kurokawa2007)	-	GL0056791_MH0038_sf10216_FWD_prot0894420 (Qin2010), 162541645_F1-S_BAAU01025829_FWD_prot1 (Kurokawa2007), GL0100202_MH0074_sf6104_FWD_prot1608972 (Qin2010), GL0115991_V1_sf47710_FWD_prot2493496 (Qin2010), GL0046724_MH0040_sf72360_FWD_prot0939009 (Qin2010), GL0314487_MH0012_sf47803_FWD_prot0322336 (Qin2010), GL0058843_MH0048_sf25868_FWD_prot1070254 (Qin2010), GL0057393_V1_sf27033_FWD_prot2801553 (…	5 | 91	4 | 24	4 | 24	-	4 | 35	4 | 22	3 | 13	5 | 32	5 | 21	3 | 11	H = 0, M = 84, L = 7
2.087	COG1866 Phosphoenolpyruvate carboxykinase (ATP) [C]	IDFADKSVTENTRVSYPIHHIQNIVKPISKGPAAKQVIFLSADAFGVLPPVSILSSEQAQYYFLSGFTAKLAGTERGITEPTPTFSACFGQAFLELHPTKYAQELVKKMEKNGAKAYLVNTGWNGTGKRISIRDTRGIIDAILDGSIDKAPTKTIPFFNFVVPTELPGVDTKILDPRDTYDCACKWEEKAKDLAARFIKNFA	GL0025382_O2_sf8573_FWD_prot2153550 (Qin2010)	-	163301761_In-D_BABD01008931_FWD_prot1 (Kurokawa2007), GL0054018_O2_sf21596_FWD_prot2157033 (Qin2010), GL0041296_MH0059_sf69902_FWD_prot1284979 (Qin2010), 162583464_F1-T_BAAV01022018_FWD_prot1 (Kurokawa2007), 162624412_F2-V_BAAX01035193_FWD_prot1 (Kurokawa2007), GL0032790_MH0048_sf24682_FWD_prot1070144 (Qin2010), 162539525_F1-S_BAAU01027949_FWD_prot1 (Kurokawa2007), GL0085517_MH0041_sf1690_FWD_pro…	5 | 104	4 | 25	4 | 19	1 | 6	5 | 41	2 | 26	5 | 15	5 | 38	5 | 21	4 | 17	H = 0, M = 83, L = 21
2.088	COG1866 Phosphoenolpyruvate carboxykinase (ATP) [C]	HIKNIVRPVSSAPAAKNVIFLSADAFGVLPPVSILTPEQTQYYFLSGFTAKLAGTERGITEPTPTFSACFGQAFLELHPTKYAEELVKKMKMSGAKAYFVNTGWNGTGKRISIKDPRGIIDAILSGAINTAPTKTIPYFNFEVPTELPGVDPAILDPRDTYDCASKWEEKAKDLASRFEKNFVKYTTNEA	GL0248166_MH0012_sf18606_FWD_prot0294859 (Qin2010)	-	GL0037711_MH0011_sf24864_FWD_prot0230102 (Qin2010), GL0104324_MH0009_sf55612_FWD_prot0190122 (Qin2010), GL0263471_MH0012_sf31760_FWD_prot0308721 (Qin2010), 162592633_F1-T_BAAV01012849_FWD_prot1 (Kurokawa2007), 162698631_F2-W_BAAY01029219_FWD_prot1 (Kurokawa2007), 162539297_F1-S_BAAU01028177_FWD_prot1 (Kurokawa2007)	5 | 28	2 | 2	2 | 2	-	3 | 9	2 | 2	3 | 7	4 | 17	3 | 10	3 | 7	H = 0, M = 24, L = 4
2.089	COG1866 Phosphoenolpyruvate carboxykinase (ATP) [C]	AAKNVIFLSADAFGVLPPVSILTPEQTQYYFLSGFTAKLAGTERGITEPNPTFSACFGQAFLELHPTKYAEELVKKMEKSGAKAYLVNTGWNGTGKRISIKDTRGIIDAILSGDINKAPTKTIPHFNFEVPTELPGVDSGILDPRDTYADVADWEAKAQDLAGRFVKNFAKYEGNEAGKALVAAGPQK	GL0112467_V1_sf4852_FWD_prot2762369 (Qin2010)	-	GL0049574_MH0053_sf4496_FWD_prot1141024 (Qin2010), GL0041296_MH0059_sf69902_FWD_prot1284979 (Qin2010), 162583464_F1-T_BAAV01022018_FWD_prot1 (Kurokawa2007), 162624412_F2-V_BAAX01035193_FWD_prot1 (Kurokawa2007), 162539525_F1-S_BAAU01027949_FWD_prot1 (Kurokawa2007), GL0085517_MH0041_sf1690_FWD_prot0950067 (Qin2010), GL0074089_MH0053_sf89604_FWD_prot1163666 (Qin2010), GL0037711_MH0011_sf24864_FWD_pr…	5 | 46	3 | 5	3 | 5	-	4 | 21	2 | 13	4 | 8	4 | 20	3 | 13	3 | 7	H = 0, M = 37, L = 9
2.09	COG1866 Phosphoenolpyruvate carboxykinase (ATP) [C]	VWWTSDEYKNDNKPCSEEAWADLKAKAVKQLSGKRLFVMDTFCGANAATRLKVRFIMEVAWQAHFVKNMFIRPTEEELANYGEPDFVSFNAAKAKVDNFKELGLNSETATVFNLKTNEQVILNTWYGGEMKKGIFSIMNYLNPLRGIASMHCSANTNMEGTDSAIFFGLSGTGKTTLSTDPKRKLIGDDEHGWDDEGVFNYEGGCYAKVINLDKESEPDIYAAIKRDALLENVTVDANGKIDFADKSVTENTRVSYPIYHIENIVKPISKGPHAHQVIFLSADAFGVLPPVSILSAEQAKYYFLSGFTAKLAGTERGITEP	GL0075768_MH0030_sf7859_FWD_prot0750030 (Qin2010)	-	283787963_0087_Crode_FWD_prot (GutBugs2010), GL0109283_MH0033_sf30728_FWD_prot0808199 (Qin2010), 163284912_In-D_BABD01025776_FWD_prot1 (Kurokawa2007)	4 | 45	1 | 9	1 | 5	1 | 4	4 | 23	3 | 17	3 | 6	4 | 13	1 | 5	4 | 8	H = 0, M = 39, L = 6
2.091	COG1866 Phosphoenolpyruvate carboxykinase (ATP) [C]	TKYAAELVKKMEKSGAKAYLVNTGWNGTGKRISIKDTRGIIDAILSGDILKAPTKKIPHFDFEVPTELPGVDPAILDPRDTYADAAEWEKKAEDLAGRFIKNFAKYESNEAGKALVAAGPQK	GL0045945_V1_sf20132_FWD_prot2800040 (Qin2010)	162545024_F1-S_BAAU01022452_FWD_prot1 (Kurokawa2007), GL0059152_V1_sf37840_FWD_prot2251076 (Qin2010)	GL0146091_MH0006_sf492_FWD_prot0061917 (Qin2010), GL0041296_MH0059_sf69902_FWD_prot1284979 (Qin2010), 162583464_F1-T_BAAV01022018_FWD_prot1 (Kurokawa2007), 162624412_F2-V_BAAX01035193_FWD_prot1 (Kurokawa2007), 162539525_F1-S_BAAU01027949_FWD_prot1 (Kurokawa2007), GL0085517_MH0041_sf1690_FWD_prot0950067 (Qin2010), GL0074089_MH0053_sf89604_FWD_prot1163666 (Qin2010), GL0028469_MH0012_sf129301_FWD_pr…	4 | 43	2 | 11	2 | 7	1 | 4	4 | 15	1 | 7	4 | 8	3 | 17	3 | 11	2 | 6	H = 0, M = 32, L = 11
2.092	COG1866 Phosphoenolpyruvate carboxykinase (ATP) [C]	SGAKAYLVNTGWNGTGKRISIKDTRGIIDAILNGDINNAPTKKIPYFDFEVPTVLNGVDTGILDPRDTYADASQWEEKAKDLASRFIKNFKKYEGNEHGKALVSAGPQL	GL0043785_V1_sf24655_FWD_prot2362757 (Qin2010)	-	162648687_F2-V_BAAX01010918_FWD_prot1 (Kurokawa2007), 162725814_F2-W_BAAY01003147_FWD_prot1 (Kurokawa2007), GL0041296_MH0059_sf69902_FWD_prot1284979 (Qin2010), 162583464_F1-T_BAAV01022018_FWD_prot1 (Kurokawa2007), 162624412_F2-V_BAAX01035193_FWD_prot1 (Kurokawa2007), 162539525_F1-S_BAAU01027949_FWD_prot1 (Kurokawa2007), GL0085517_MH0041_sf1690_FWD_prot0950067 (Qin2010), GL0074089_MH0053_sf89604_F…	4 | 16	1 | 2	1 | 2	-	2 | 2	-	2 | 2	4 | 12	4 | 9	2 | 3	H = 0, M = 13, L = 3
2.093	COG1866 Phosphoenolpyruvate carboxykinase (ATP) [C]	NYYLPLKGIASMHCSANTDKNGENTAIFFGLSGTGKTTLSTDPKRLLIGDDEHGWDDNGVFNFEGGCYAKVINLDKESEPDIYNAIRRDALLENVTVDKDGKIDFNDKTVTENTRVSYPINHIENIVRPVSSAPAAKNVIFLSADAFGVLPPVSILTPEQTKYYFLSGFTAKLAGTERGITEPTPTFSAC	GL0044611_O2_C8734858_FWD_prot2011727 (Qin2010)	-	162541645_F1-S_BAAU01025829_FWD_prot1 (Kurokawa2007), GL0109283_MH0033_sf30728_FWD_prot0808199 (Qin2010)	4 | 72	4 | 25	4 | 21	1 | 4	4 | 28	4 | 21	3 | 7	4 | 19	4 | 13	3 | 6	H = 2, M = 60, L = 10
2.094	COG1866 Phosphoenolpyruvate carboxykinase (ATP) [C]	MQMANIDLSQYGITGTTEIIYNPSYKTLFEEETKEGLTGYEKGQVSELGAVDVKTGIFTGRSPKDKFIVDDETSHDTVWWDSEEYHNDNHRATKEAWAAVKDIAKKELSNKRLFVVDGFCGANTNTRMAVRFIVEVAWQAHFVRNMFIKPTPEEEANFKPDFVVFNASKAKVENYKELGLHSDTAVVFNLTERQQVIINTWYGGEMKKGMFSMMNYFLPLKGIAAMHCSANTDKQGKNTAIFFGLSGTGKTTLSTDPKRLLIGDDEHGWDDDGIFNFEGGCYAKVINLDQESEPDIFGAIKRNALLENVVLDENGKIDFADKSITENTRVSYPIDHIKSTVKGFVNDRSAAPAAKSVIFLAADAFGVLPPVSILTPEQMQYYFLSGFTSKLAGTERGIT…	260881081_0233_Mmult_FWD_prot (GutBugs2010)	162658946_F2-V_BAAX01000659_FWD_prot2 (Kurokawa2007)	GL0017704_MH0073_sf43822_FWD_prot1593546 (Qin2010), GL0069014_V1_sf17936_FWD_prot2661483 (Qin2010), 162593844_F1-T_BAAV01011638_FWD_prot1 (Kurokawa2007), GL0025525_MH0034_sf186_FWD_prot0822477 (Qin2010), GL0128121_V1_sf1589_FWD_prot2291880 (Qin2010), GL0006094_V1_sf19065_FWD_prot2551927 (Qin2010)	4 | 25	3 | 8	3 | 7	1 | 1	2 | 11	2 | 9	1 | 2	2 | 6	1 | 2	2 | 4	H = 0, M = 23, L = 2
2.095	COG1866 Phosphoenolpyruvate carboxykinase (ATP) [C]	MIVGRIAMFTRSNIMSAKSITLKDLEKYGIHDVAEVVYNPSYELLFQEETKPGLEGYERGTVTTLGAVAVDTGIFTGRSPKDKYIVRDDITRDTVWWADQGKGKNDNKPMSQEVWSSLKHLVTEQLSGKRLFVVDAFCGANADTRLKVRFITEVAWQAHFVKNMFIRPSEEELVGFEPDFIVMNGAKCTNPNWKEQGLNSENFVAFNLTERMQLIGGSWYGGEMKKGMFSMMNYLLPLKGIASMHCSANVGEDGDVAIFFGLSGTGKTTLSTDPKRKLIGDDEHGWDDDGVFNFEGGCYAKTINLSKEAEPDIYGAIKRDALLENVMVLADGSVDFNDGSKTENTRVSYPIYHIENIVKPVSKAGHATKVIFLTADAFGVLPPVSRLTPEQTQYHFLSG…	282599920_0257_Prust_FWD_prot (GutBugs2010)	212709424_0255_Palca_FWD_prot (GutBugs2010)	GL0041296_MH0059_sf69902_FWD_prot1284979 (Qin2010), 162583464_F1-T_BAAV01022018_FWD_prot1 (Kurokawa2007), 162624412_F2-V_BAAX01035193_FWD_prot1 (Kurokawa2007), 162539525_F1-S_BAAU01027949_FWD_prot1 (Kurokawa2007), GL0085517_MH0041_sf1690_FWD_prot0950067 (Qin2010), GL0074089_MH0053_sf89604_FWD_prot1163666 (Qin2010), 157370340_0272_Sprot_FWD_prot (GutBugs2010), 163601076_In-M_BABF01000191_FWD_prot2…	4 | 21	2 | 8	2 | 8	-	2 | 2	-	2 | 2	4 | 11	4 | 9	1 | 2	H = 0, M = 17, L = 4
2.096	COG1866 Phosphoenolpyruvate carboxykinase (ATP) [C]	MANIDLSKYGISGTTEIVYNPSYEQLFEEETKSDLEGFEKGQESELGAVNVMTGVYTGRSPKDKFIVEDENSKDTVWWTSDEYKNDNHKASKETWNAVKDIAIKELSNKRLFVVDAFCGANKDTRMAIRFIVEVAWQAHFVTNMFIKPTEEELKNFEPDFVVYNASKAKVENYKELGLNSETAVVFNITSREQVIINTWYGGEMKKGMFSMMNYYLPLKGIASMHCSANTDLNGENTAIFFGLSGTGKTTLSTDPKRLLIGDDEHGWDDNGVFNFEGGCYAKVIDLDKESEPDIYNAIRRDALLENVSLDDNGVIDFADKSV	GL0087922_V1_sf1774_FWD_prot2732473 (Qin2010)	-	GL0100202_MH0074_sf6104_FWD_prot1608972 (Qin2010), GL0115991_V1_sf47710_FWD_prot2493496 (Qin2010), GL0046724_MH0040_sf72360_FWD_prot0939009 (Qin2010), GL0314487_MH0012_sf47803_FWD_prot0322336 (Qin2010), GL0058843_MH0048_sf25868_FWD_prot1070254 (Qin2010), GL0057393_V1_sf27033_FWD_prot2801553 (Qin2010), GL0056326_MH0084_sf4200_FWD_prot1852955 (Qin2010), 162821913_F2-Y_BABA01022796_FWD_prot1 (Kuroka…	4 | 79	4 | 17	3 | 16	1 | 1	4 | 31	4 | 14	4 | 17	4 | 31	4 | 18	4 | 13	H = 0, M = 74, L = 5
2.097	COG1866 Phosphoenolpyruvate carboxykinase (ATP) [C]	ISACFGQAYLELHPTKYAEELVAHMEKSGAKAYLVNTGWNGTGKRISIRDTRGIIDAILDHSIDAAPTKTIPFFDFVVPTKLEGVDPGILDPRDTYKNAAEWEEKAKDLAARFIKNFKKYEGNEAGKALVAAGPKL	162646773_F2-V_BAAX01012832_FWD_prot1 (Kurokawa2007)	-	GL0052258_MH0055_sf5033_FWD_prot1196877 (Qin2010), GL0041296_MH0059_sf69902_FWD_prot1284979 (Qin2010), 162583464_F1-T_BAAV01022018_FWD_prot1 (Kurokawa2007), 162624412_F2-V_BAAX01035193_FWD_prot1 (Kurokawa2007), 162539525_F1-S_BAAU01027949_FWD_prot1 (Kurokawa2007), GL0085517_MH0041_sf1690_FWD_prot0950067 (Qin2010), GL0074089_MH0053_sf89604_FWD_prot1163666 (Qin2010), 163622286_In-R_BABG01013981_FWD…	4 | 16	2 | 3	1 | 2	1 | 1	3 | 3	1 | 1	2 | 2	3 | 10	2 | 7	2 | 3	H = 1, M = 12, L = 3
2.098	COG1866 Phosphoenolpyruvate carboxykinase (ATP) [C]	VTEVAWQAHFVKNMFIRPTEEQLKTFKPDFVVMNGSKCTNPNWKEQGLNSENFVAFNLTERIQLIGGTWYGGEMKKGMFSMMNYFLPLKGVGAMHCSANVGKDGDVAIFFGLSGTGKTTLSTDPKRELIGDDEHGWDDVGIFKFEGGCYAKTIHLSEENEPDIYRAIRRDALLENVVVRADGSVDFDDGSKTENTRVSYPIYHIDNIVKPVSRAGHATKVIFLTADAFGVLPPVSKLTPEQTKYYFLSGFTAKLAGTERGITEPTPTFSACFGAAFLTLHPTQYAQVLVKRMQAAGAEAYLVNTGWNGTGKRISIKD	GL0025132_V1_sf25434_FWD_prot2745563 (Qin2010)	-	GL0017704_MH0073_sf43822_FWD_prot1593546 (Qin2010), GL0069014_V1_sf17936_FWD_prot2661483 (Qin2010), GL0109283_MH0033_sf30728_FWD_prot0808199 (Qin2010)	3 | 33	3 | 11	3 | 7	1 | 4	2 | 14	2 | 10	1 | 4	1 | 8	1 | 5	1 | 3	H = 0, M = 27, L = 6
2.099	COG1866 Phosphoenolpyruvate carboxykinase (ATP) [C]	TVDKDGKIDFADKSVTENTRVSYPIYHIKNIQPGSSAPAAKQVIFLSADAFGVLPPVSILTPEQTQYYFLSGFTAKLAGTERGITEPTPTFSACFGQAFLELHPTKYAAELVKKMNVSGAKAYLVNTGWNGTGERISIPDTRGIIDAILDGSILKAETKKIPMFNFEVPTALPNVNPAILDPRDTYADASEWEVKAKDLAARFIKNFTKYTSNEAGKKLVAAGPQL	GL0068140_MH0084_sf57027_FWD_prot1860216 (Qin2010)	-	GL0074643_O2_sf19_FWD_prot2012823 (Qin2010), 162539297_F1-S_BAAU01028177_FWD_prot1 (Kurokawa2007)	3 | 39	2 | 8	2 | 6	1 | 2	3 | 17	2 | 8	3 | 9	3 | 14	3 | 8	3 | 6	H = 0, M = 35, L = 4
2.1	COG1866 Phosphoenolpyruvate carboxykinase (ATP) [C]	TGKRISIRDTRGIIDAILSGAINEAPTKTIPYFNFEVPTELPGVDPAILDPRDTYADASEWETKALDLAERFIKNFAKYEGNAAGKALVSAGPQK	GL0115027_V1_sf4891_FWD_prot2686222 (Qin2010)	-	GL0004819_MH0005_sf10083_FWD_prot0058943 (Qin2010), GL0049918_MH0014_sf33770_FWD_prot0435835 (Qin2010), GL0007582_MH0034_sf1724_FWD_prot0823088 (Qin2010), GL0026941_V1_sf25658_FWD_prot2801260 (Qin2010), GL0088593_V1_sf9067_FWD_prot2737900 (Qin2010), GL0085545_MH0065_sf1874_FWD_prot1395678 (Qin2010), GL0084180_MH0077_sf115069_FWD_prot1697172 (Qin2010)	3 | 51	2 | 20	2 | 16	1 | 4	1 | 18	1 | 17	1 | 1	3 | 13	2 | 4	2 | 9	H = 2, M = 41, L = 8
2.101	COG1866 Phosphoenolpyruvate carboxykinase (ATP) [C]	MATLDLTKYGITGVTEILHNPSYDVLFAEETKASLKGFEVGQETELGAVNVMTGIYTGRSPKDTFFIYNEASKDTVWWTSDEYKNDNKPCSEEAWADLKAKAVKELSGKRLFVVDTFCGANPATRLKVRFIMEVAWQAHFLTNMFIRPTAEELEAYGEPDFVSFNAAKAKVENYKELGLNSETATVFNLKTNEQVILNTWYGGEMKKGIFSIMNYVNPPRGIASMHCSANTNMEGTDSAIFFGLSGTGKTTLSTDPKRKLIGDDEHGWDDEGVFNYEGGCYAKVINLDKESEPDIYNAIRRDALLENVTVDANGKIDFADKTVTENTRVSYPIYHI	GL0013832_MH0057_sf11978_FWD_prot1250829 (Qin2010)	-	-	3 | 24	1 | 8	1 | 8	-	3 | 11	2 | 10	1 | 1	2 | 5	1 | 4	1 | 1	H = 0, M = 22, L = 2
2.102	COG1866 Phosphoenolpyruvate carboxykinase (ATP) [C]	GKRISIKDTRGIIDAXLDGSIDXAPTKVIPYFDFVVPTELPGVDPKILDPRDTYADAAQWDEKAKDLAARFQKNFAKFTGNEAGKALVSAGPKL	162752657_F2-X_BAAZ01012765_FWD_prot1 (Kurokawa2007)	-	GL0108794_O2_sf1112_FWD_prot2205861 (Qin2010), 162744908_F2-X_BAAZ01019355_FWD_prot1 (Kurokawa2007), GL0019848_V1_sf846_FWD_prot2607809 (Qin2010)	3 | 29	1 | 8	1 | 8	-	2 | 17	2 | 14	1 | 3	2 | 4	1 | 3	1 | 1	H = 0, M = 21, L = 8
2.103	COG1866 Phosphoenolpyruvate carboxykinase (ATP) [C]	ANTDKEGKSSAIFFGLSGTGKTTLSTDPKRLLIGDDEHGWDNEGVFNYEGGCYAKVINLDKDSEPDIYNAIKRDALLENVTVAADGKIDFADKSVTENTRVSYPIYHIENIVKPVSKGPHAKQVIFLSADAFGVLPPVSILTPEQTQYYFLSGFTAKLAGTERGITEPTPTFSACFGAAFLSLHPTKYGEELVKKMEMTGAKAYLVNTGWNGSGKRISIKDTRGIIDAILDGSINEAPTKKIPYFDFEVPTALPGVDPKILDPRDTYADPAQWDEKAKDLAARFQKNFAKFT	GL0036827_MH0024_sf181_FWD_prot0610110 (Qin2010)	-	162591610_F1-T_BAAV01013872_FWD_prot2 (Kurokawa2007), 163601076_In-M_BABF01000191_FWD_prot2 (Kurokawa2007)	3 | 35	1 | 8	1 | 8	-	2 | 13	2 | 10	1 | 3	3 | 14	3 | 10	2 | 4	H = 0, M = 32, L = 3
2.104	COG1866 Phosphoenolpyruvate carboxykinase (ATP) [C]	TGWNGTGKRISIRDTRGIIDAILSGAINNAPTKTIPHFNFEVPTELPGVDPAILDPRDTYKDASEWETKAKDLAARFIKNFAKYEGNKAGKALVSAGPQA	GL0105418_MH0065_sf8861_FWD_prot1400306 (Qin2010)	-	-	2 | 28	1 | 8	1 | 8	-	1 | 6	1 | 6	-	2 | 14	2 | 9	1 | 5	H = 0, M = 23, L = 5
2.105	COG1866 Phosphoenolpyruvate carboxykinase (ATP) [C]	SIKDTRGIIDAILSGAILTAPTKKIPYFDFEVPTELPGVDSGILDPRDTYADQSQWEEKAKDLASRFVKNFVKYEGNEAGKALVAAGPKVK	GL0068250_V1_sf82013_FWD_prot2332323 (Qin2010)	GL0048807_MH0080_sf13083_FWD_prot1739378 (Qin2010)	-	2 | 30	1 | 10	1 | 10	-	2 | 18	1 | 11	2 | 7	1 | 2	1 | 1	1 | 1	H = 0, M = 24, L = 6
2.106	COG1866 Phosphoenolpyruvate carboxykinase (ATP) [C]	RGIIDAILSGAILTAPTKQIPFFNFEVPTELPGVDSGILDPRDTYADASEWETKALDLADRFIKNFAKYEGNEAGKALVSAGPQK	GL0042477_MH0028_sf770_FWD_prot0730946 (Qin2010)	-	GL0004819_MH0005_sf10083_FWD_prot0058943 (Qin2010), GL0049918_MH0014_sf33770_FWD_prot0435835 (Qin2010), GL0007582_MH0034_sf1724_FWD_prot0823088 (Qin2010), GL0026941_V1_sf25658_FWD_prot2801260 (Qin2010), GL0088593_V1_sf9067_FWD_prot2737900 (Qin2010), GL0085545_MH0065_sf1874_FWD_prot1395678 (Qin2010), GL0084180_MH0077_sf115069_FWD_prot1697172 (Qin2010)	2 | 35	2 | 15	2 | 15	-	1 | 17	1 | 11	1 | 6	2 | 3	1 | 1	2 | 2	H = 0, M = 29, L = 6
2.107	COG1866 Phosphoenolpyruvate carboxykinase (ATP) [C]	MSKLDLTKYGITGTVEILHNPSYEVLFAEETKPTLEGYEKGQVTELGAVNVMTGVYTGRSPKDKFFVMNEASKDTVWWTSDEYKNDNKPCSEEAWADLKAKAVKQLSNKRLFVVDTFCGANPATR	GL0027012_O2_sf1452_FWD_prot2171277 (Qin2010)	-	GL0040658_MH0078_sf39482_FWD_prot1708144 (Qin2010), 162539545_F1-S_BAAU01027929_FWD_prot1 (Kurokawa2007), GL0028238_MH0009_sf30539_FWD_prot0182860 (Qin2010)	2 | 12	1 | 2	1 | 2	-	2 | 10	1 | 9	1 | 1	-	-	-	H = 0, M = 10, L = 2
2.108	COG1866 Phosphoenolpyruvate carboxykinase (ATP) [C]	FVVPTQLEGVDPNILDPRDTYADASQWEEKAKDLAARFIKNFKKYESNEAGKALVAAGPKL	GL0130942_MH0025_sf36396_FWD_prot0654413 (Qin2010)	-	162724074_F2-W_BAAY01004887_FWD_prot1 (Kurokawa2007), 163631801_In-R_BABG01004466_FWD_prot2 (Kurokawa2007), GL0128375_V1_sf93534_FWD_prot2838322 (Qin2010), 163622286_In-R_BABG01013981_FWD_prot2 (Kurokawa2007)	2 | 3	-	-	-	-	-	-	2 | 3	1 | 1	2 | 2	H = 0, M = 3, L = 0
2.109	COG1866 Phosphoenolpyruvate carboxykinase (ATP) [C]	DTRGIIDAILSGDIAKAPTKTIPHFNFEVPTELPGVDPAILDPRDTYADASEWETKALDLADRFIKNFAKYEGNAEGKALVPAGPQK	GL0281581_MH0006_sf42562_FWD_prot0079077 (Qin2010)	-	GL0004819_MH0005_sf10083_FWD_prot0058943 (Qin2010), GL0049918_MH0014_sf33770_FWD_prot0435835 (Qin2010), GL0007582_MH0034_sf1724_FWD_prot0823088 (Qin2010), GL0026941_V1_sf25658_FWD_prot2801260 (Qin2010), GL0088593_V1_sf9067_FWD_prot2737900 (Qin2010), GL0085545_MH0065_sf1874_FWD_prot1395678 (Qin2010), GL0084180_MH0077_sf115069_FWD_prot1697172 (Qin2010)	2 | 9	1 | 5	1 | 5	-	-	-	-	2 | 4	1 | 3	1 | 1	H = 0, M = 9, L = 0
3.001	COG0574 Phosphoenolpyruvate synthase/pyruvate phosphate dikinase [G]	MANKWVYTFKEGNMTMRNLLGGKGANLAEMTEIGLPVPQGFTITTEACTQYYEDGRKINDEIMAQTMEGVKWMEEVNGKKFGDLKNPLLVSVRSGARASMPGMMDTILNLGLNDDVVAAMIAGNPDPAFERFVYDSYRRFIQMFSDVVMEVGKKYFEQLIDKMKEDRGVKFDVDLTAADLKELAEQFKAEYKNQLGSDFPSDPVEQLKLAIEAVFRSWDNPRANVYRRDNDIPYSWGTAVNVMPMVFGNLNNESGTGVAFTRDPATGENKLMGEFLINAQGEDVVAGVRTPMPIAQMEQEFPEAYAEFLKVCETLENHYHDMQDMEFTVENKKLYMLQCRNGKRTAPAALKIACDLVDEGHKTPAEAVAMIDPRNLDTLLHPQFDAAALKAATPLGKGL…	162869272_In-A_BABB01000735_FWD_prot3 (Kurokawa2007)	-	238924219_0147_Erect_FWD_prot (GutBugs2010), 163622231_In-R_BABG01014036_FWD_prot1 (Kurokawa2007), GL0010405_O2_sf2712_FWD_prot2136437 (Qin2010), 163300759_In-D_BABD01009933_FWD_prot1 (Kurokawa2007), GL0033002_V1_sf12288_FWD_prot2270672 (Qin2010), 162591363_F1-T_BAAV01014119_FWD_prot1 (Kurokawa2007), 163288360_In-D_BABD01022328_FWD_prot1 (Kurokawa2007), GL0003285_MH0066_sf5900_FWD_prot1441697 (Qi…	25 | 243	13 | 65	13 | 64	1 | 1	12 | 77	8 | 44	10 | 33	22 | 101	22 | 98	1 | 3	H = 46, M = 157, L = 40
3.002	COG0574 Phosphoenolpyruvate synthase/pyruvate phosphate dikinase [G]	MKYKVYVGGNKQMANKWVYMFSEGDMTMRNLLGGKGANLAEMTAIGLPVPQGFTITTEACTQYYEDGRKINDEIMAQAMDGVKKMEEINGKKFGDLENPLLVSVRSGARASMPGMMDTILNLGLNDDVVAAMIAHNPDPAFERFVYDSYRRFIQMFSDVVMEVGKKYFEQLIDKMKEEKGVKFDVELTAQDLKTLAEQFKAEYKNQLGTDFPSDPVEQLKLAIEAVFRSWDNPRANVYRRDNDIPYSWGTAVNVMPMVFGNLNNESGTGVAFTRDPATGEKKLMGEFLINAQGEDVVAGVRTPMPIAQMEQEFPDAYAEFIKVCETLENHYHDMQDMEFTVENKKLYMLQCRNGKRTAQAALQIACDLVDEGHKTEEEAVAMIDPRNLDTLLHPQFDAA…	163816529_0121_Ceuta_FWD_prot (GutBugs2010)	-	160895178_0091_CL250_FWD_prot (GutBugs2010), GL0078009_MH0057_sf10219_FWD_prot1250369 (Qin2010), GL0286197_MH0006_sf37121_FWD_prot0077052 (Qin2010), 162707270_F2-W_BAAY01020623_FWD_prot1 (Kurokawa2007), GL0023441_MH0030_sf946_FWD_prot0746458 (Qin2010), GL0017892_MH0066_sf2851_FWD_prot1440171 (Qin2010), GL0003275_O2_sf4320_FWD_prot2029170 (Qin2010), GL0007250_V1_sf28512_FWD_prot2513884 (Qin2010), …	24 | 305	16 | 88	16 | 86	2 | 2	17 | 123	13 | 64	15 | 59	19 | 94	19 | 94	-	H = 60, M = 196, L = 49
3.003	COG0574 Phosphoenolpyruvate synthase/pyruvate phosphate dikinase [G]	MAHKYCYLFSEGNATMRELLGGKGANLAEMTNIGLPVPQGFTISTEACTKYYDDGRKINDEIMAEINEYIVKMEGITGKKFGDKENPLLVSVRSGARASMPGMMDTILNLGLNEDVVAVMAEKSNNERWAWDCYRRFIQMYSDVVMEVGKKYFEELIDKMKAEKGVTQDVELDANDLKELAGQFKAEYKAKIGEDFPSDPKEQLMGAIKAVFRSWDNPRANVYRRDNDIPYSWGTAVNVQSMAFGNMGDDCGTGVAFTRDPATGAKGLFGEFLTNAQGEDVVAGVRTPMHIQEMEQKFPEAFKEFTEVCKTLEDHYRDMQDMEFTVEHGKLYMLQTRNGKRTAQAALKIACDLVDEGMRTEEEAVAMIDPRNLDTLLHPQFDAKALKAATPIGKGLGAS…	167751284_0148_Esira_FWD_prot (GutBugs2010)	-	163633177_In-R_BABG01003090_FWD_prot4 (Kurokawa2007), GL0141445_MH0012_sf25479_FWD_prot0302281 (Qin2010), 162631964_F2-V_BAAX01027641_FWD_prot1 (Kurokawa2007), GL0060785_um_sf99056_FWD_prot2939348 (Qin2010), GL0114455_MH0063_sf149_FWD_prot1352585 (Qin2010), GL0094053_MH0012_sf68363_FWD_prot0335282 (Qin2010), GL0052491_MH0051_sf1280_FWD_prot1109243 (Qin2010), GL0073009_MH0052_C2535750_FWD_prot1134…	21 | 205	11 | 48	11 | 47	1 | 1	16 | 86	11 | 40	15 | 46	17 | 71	17 | 71	-	H = 49, M = 132, L = 24
3.004	COG0574 Phosphoenolpyruvate synthase/pyruvate phosphate dikinase [G]	MANKWVYMFSEGDMTMRNLLGGKGANLAEMTSIGLPVPQGFTITTEACTQYYEDGRKINDEIMAQAMEGVKKMEEINGKKFGDLKNPLLVSVRSGARASMPGMMDTILNLGLNDDVVAAMIAGNSDPAFERFVYDSYRRFIQMFSDVVMEVGKKYFEQLIDKMKEEKGVKFDVELTAADLKTLAEQFKAEYKNQLGTDFPSDPVEQLKLAIEAVFRSWDNPRANVYRRDNDIPYSWGTAVNVMPMVFGNLNNESGTGVAFTRDPATGEKKLMGEFLINAQGEDVVAGVRTPMPIAQMEQEFPEAYAEFIKVCDTLENHYHDMQDMEFTVENKKLYMLQCRNGKRTAQAALQIACDLVDEGHKTEAEAVAMIDPRNLDTLLHPQFDAKALKAATPIGKGL…	260438842_0079_Bcros_FWD_prot (GutBugs2010)	-	GL0117166_MH0063_sf18967_FWD_prot1361118 (Qin2010), 162631964_F2-V_BAAX01027641_FWD_prot1 (Kurokawa2007), GL0060785_um_sf99056_FWD_prot2939348 (Qin2010), GL0094053_MH0012_sf68363_FWD_prot0335282 (Qin2010), GL0023441_MH0030_sf946_FWD_prot0746458 (Qin2010), 162589363_F1-T_BAAV01016119_FWD_prot1 (Kurokawa2007), GL0007250_V1_sf28512_FWD_prot2513884 (Qin2010), GL0126106_MH0050_sf18251_FWD_prot1090176 …	20 | 201	11 | 53	11 | 52	1 | 1	12 | 69	8 | 33	10 | 36	18 | 79	18 | 79	-	H = 45, M = 123, L = 33
3.005	COG0574 Phosphoenolpyruvate synthase/pyruvate phosphate dikinase [G]	MVKKYFEQLIDKMKEERGVKFDIDLTAADLKELAEQFKTEYKNQLGTDFPSDPVEQLKLAIEAVFRSWDNPRANVYRRDNDIPYSWGTAVNVMPMVFGNLNNESGTGVAFTRDPATGENKLMGEFLINAQGEDVVAGVRTPMPIAQMEKEFPEAYADFLKVCETLENHYHDMQDMEFTVENKKLYMLQCRNGKRTAPAALKIACDLVDEGHKTPEEAVAMIDPRNLDTLLHPQFDAAALKAATPIGKGLGASPGAACGKIVFTAEDAEEWNARGEKVVLVRLETSPEDITGMKASQGILTVRGGMTSHAAVVARGMGTCCVSGCGDIAMDEENKKFTLAGKEFHEGDYISIDGTTGNIYDGAIKTVDATIAGEFGRVMAWADQFRTLKVRTNADTPADA…	257414047_0263_Rinte_FWD_prot (GutBugs2010)	-	GL0005034_MH0084_sf15294_FWD_prot1855393 (Qin2010), GL0286197_MH0006_sf37121_FWD_prot0077052 (Qin2010), GL0070247_V1_sf12565_FWD_prot2416765 (Qin2010), GL0022757_O2_sf19836_FWD_prot1952329 (Qin2010), GL0072398_O2_sf20165_FWD_prot2212845 (Qin2010), GL0007250_V1_sf28512_FWD_prot2513884 (Qin2010), GL0108656_MH0086_sf6063_FWD_prot1880387 (Qin2010), 162717950_F2-W_BAAY01010745_FWD_prot1 (Kurokawa2007)…	19 | 227	11 | 54	11 | 53	1 | 1	14 | 91	10 | 51	12 | 40	16 | 82	16 | 82	-	H = 45, M = 146, L = 36
3.006	COG0574 Phosphoenolpyruvate synthase/pyruvate phosphate dikinase [G]	MATKWVYMFTEGNATMRNLLGGKGANLAEMTSLGLPVPQGFTVTTEACTQYYEDGRKINDEIMAQIMDAIVKLEEITGKKFGDKENPLLVSVRSGARASMPGMMDTILNLGLNEEVVETLAEASGNARWAWDCYRRFIQMYSDVVMEVGKKYFEELIDKMKEEKGVSLDVELTAEDLKTLAGQFKAEYKEKIGTDFPSDAKEQLMGAVKAVFRSWDNPRANVYRRDNDIPYSWGTAVNVQMMAFGNMGDDCGTGVAFTRDPATGENGLFGEFLTNAQGEDVVAGVRTPMHISEMEQKFPEAFAQFKEVCNTLEKHYRDMQDMEFTVEHGKLYMLQTRNGKRTAQAALKIACDLVDEGMRTEEEAVAMIDPRNLDTLLHPQFDAAALKAATPMAKALGAS…	154505892_0267_Rgnav_FWD_prot (GutBugs2010)	-	163597505_In-M_BABF01003762_FWD_prot1 (Kurokawa2007), GL0022423_V1_sf8848_FWD_prot2344127 (Qin2010), 162707270_F2-W_BAAY01020623_FWD_prot1 (Kurokawa2007), 162636898_F2-V_BAAX01022707_FWD_prot1 (Kurokawa2007), GL0003275_O2_sf4320_FWD_prot2029170 (Qin2010), GL0107016_MH0054_sf18148_FWD_prot1178045 (Qin2010), 163295692_In-D_BABD01014996_FWD_prot1 (Kurokawa2007), 210617137_0107_Cnexi_FWD_prot (GutBug…	19 | 185	10 | 36	10 | 36	-	14 | 78	9 | 35	14 | 43	15 | 71	15 | 71	-	H = 42, M = 117, L = 26
3.007	COG0574 Phosphoenolpyruvate synthase/pyruvate phosphate dikinase [G]	MANKWVYLFSEGNANMRELLGGKGANLAEMTGLGLPVPQGFTITTEACTQYYEDGREINEEIQGQINEYIVKMEEITGKKFGDKENPLLVSVRSGARASMPGMMDTILNLGLNETVVEAIAAKSGNARWAWDCYRRFIQMYSDVVMEVGKKYFEELIDKMKADRGVQQDVELTADDLKELASQFKAEYKEKIGEDFPDDPKEQLMGAIKAVFRSWDNPRANVYRRDNDIPYSWGTAVNVQSMAFGNMGDDCGTGVAFTRDPATGEKHLMGEFLKNAQGEDVVAGVRTPMPIAQMEQEFPEAFEEFVKVCKTLEDHYRDMQDMEFTVENRKLYMLQTRNGKRTAQAALKIACDLVDEGMRTEEEAVAMIDPRNLDTLLHPQFDAAALKAATPVAKALGAS…	154484528_0149_Event_FWD_prot (GutBugs2010)	-	GL0017878_V1_sf2074_FWD_prot2356120 (Qin2010), GL0072398_O2_sf20165_FWD_prot2212845 (Qin2010), GL0116275_V1_sf45432_FWD_prot2719421 (Qin2010), GL0007250_V1_sf28512_FWD_prot2513884 (Qin2010), GL0108656_MH0086_sf6063_FWD_prot1880387 (Qin2010), 163295692_In-D_BABD01014996_FWD_prot1 (Kurokawa2007), 210617137_0107_Cnexi_FWD_prot (GutBugs2010), 162717950_F2-W_BAAY01010745_FWD_prot1 (Kurokawa2007), 1628…	19 | 193	9 | 38	9 | 38	-	14 | 87	10 | 38	13 | 49	17 | 68	17 | 68	-	H = 45, M = 120, L = 28
3.008	COG0574 Phosphoenolpyruvate synthase/pyruvate phosphate dikinase [G]	MAKWVYMFTEGNANMRNLLGGKGANLAEMTNLGLPVPQGFTITTEACTQYYEDGRQINDEIMAQIMEAITKMEGVTGKKFGDKENPLLVSVRSGARASMPGMMDTILNLGLNEDVVNVLAEKSGNARWAWDCYRRFIQMYSDVVMEVGKKYFEELIDEMKAKRGVKQDVELTAEDLHELAEQFKAEYKAKIGADFPTDPKEQLMGAIKAVFRSWDNPRANVYRRDNDIPYSWGTAVNVQMMAFGNMGDDCGTGVAFTRDPATGANGLFGEFLTNAQGEDVVAGVRTPMHISEMEQKFPEAFVQFKQVCETLEKHYRDMQDMEFTVEHGKLYMLQTRNGKRTAQAALKIACDLVDEGMRTEEEAVAMIDPRNLDTLLHPQFDAAALKAATPMGKGLGASP…	253578102_0266_R5139BFAA_FWD_prot (GutBugs2010)	-	163582137_In-E_BABE01002965_FWD_prot1 (Kurokawa2007), GL0134340_MH0058_sf45166_FWD_prot1261356 (Qin2010), 162820098_F2-Y_BABA01024611_FWD_prot1 (Kurokawa2007), GL0062670_MH0085_sf25105_FWD_prot1867779 (Qin2010), 222529398_0008_Ather_FWD_prot (GutBugs2010), GL0077324_MH0070_sf1619_FWD_prot1518961 (Qin2010), GL0016024_MH0073_sf6581_FWD_prot1586577 (Qin2010), GL0044022_MH0063_sf1798_FWD_prot1353789 …	19 | 183	5 | 25	5 | 25	-	12 | 82	8 | 42	11 | 40	18 | 76	18 | 76	-	H = 46, M = 120, L = 17
3.009	COG0574 Phosphoenolpyruvate synthase/pyruvate phosphate dikinase [G]	MANKWVYMFSEGDMTMRNLLGGKGANLAEMTSIGLPVPQGFTITTEACTQYYEDGRKINDEIMAQAMEGVKKMEEINGKKFGDLKNPLLVSVRSGARASMPGMMDTILNLGLNDEVVAAMIAGNPDPAFERFVYDSYRRFIQMFSDVVMEVGKKYFEQLIDKMKEERGVKFDIDLTAADLKELAEQFKAEYKNQLGTDFPSDPVEQLKLAIEAVFRSWDNPRANVYRRDNDIPYSWGTAVNVMPMVFGNLNNESGTGVAFTRDPATGENKLMGEFLINAQGEDVVAGVRTPMPIAQMEQEFPEAYAEFLKVCETLENHYHDMQDMEFTVENKKLYMLQCRNGKRTAPAALKIACDLVDEGHKTEEEAVLMIDPRNLDTLLHPQFDAAALKAATPLGKGL…	225377159_0264_Rinul_FWD_prot (GutBugs2010)	-	GL0005034_MH0084_sf15294_FWD_prot1855393 (Qin2010), GL0286197_MH0006_sf37121_FWD_prot0077052 (Qin2010), GL0070247_V1_sf12565_FWD_prot2416765 (Qin2010), GL0022757_O2_sf19836_FWD_prot1952329 (Qin2010), GL0072398_O2_sf20165_FWD_prot2212845 (Qin2010), GL0007250_V1_sf28512_FWD_prot2513884 (Qin2010), GL0108656_MH0086_sf6063_FWD_prot1880387 (Qin2010), GL0081035_MH0006_sf13546_FWD_prot0068368 (Qin2010), …	18 | 225	10 | 53	10 | 52	1 | 1	13 | 88	9 | 49	11 | 39	16 | 84	16 | 84	-	H = 44, M = 146, L = 35
3.01	COG0574 Phosphoenolpyruvate synthase/pyruvate phosphate dikinase [G]	MAKWVYMFTEGNATMRNLLGGKGANLAEMTSLGLPVPQGFTVTTEACTQYYEDGRKINDEIMSQIMDAIVKLEEITGKKFGDKENPLLVSVRSGARASMPGMMDTILNLGLNEEVVETLAEASGNARWAWDCYRRFIQMYSDVVMEVGKKYFEELIDKMKEEKGVTQDVDLTAEDLKTLAGQFKAEYKEKIGADFPSDAKEQLMGAVKAVFRSWDNPRANVYRRDNDIPYSWGTAVNVQMMAFGNMGDDCGTGVAFTRDPATGENGLFGEFLTNAQGEDVVAGVRTPMHISEMEQKFPEAFAQFKDVCKTLETHYRDMQDMEFTVEHGKLFMLQTRNGKRTAQAALKIACDLVDEGMRTEEEAVAMIDPRNLDTLLHPQFDAAALKAATPMAKALGASP…	153814011_0270_Rtorq_FWD_prot (GutBugs2010)	-	GL0022423_V1_sf8848_FWD_prot2344127 (Qin2010), 162707270_F2-W_BAAY01020623_FWD_prot1 (Kurokawa2007), GL0017892_MH0066_sf2851_FWD_prot1440171 (Qin2010), GL0003275_O2_sf4320_FWD_prot2029170 (Qin2010), GL0107016_MH0054_sf18148_FWD_prot1178045 (Qin2010), 163295692_In-D_BABD01014996_FWD_prot1 (Kurokawa2007), 210617137_0107_Cnexi_FWD_prot (GutBugs2010), 162820098_F2-Y_BABA01024611_FWD_prot1 (Kurokawa20…	18 | 190	10 | 38	10 | 38	-	14 | 89	10 | 39	14 | 50	14 | 63	14 | 63	-	H = 43, M = 119, L = 28
3.011	COG0574 Phosphoenolpyruvate synthase/pyruvate phosphate dikinase [G]	MAKWVYMFTEGNATMRNLLGGKGANLAEMTNLGLPVPQGFTVTTEACTQYYEDGRQINDEIMGQIMEAIDKMEGITGKKFGDKKNPLLVSVRSGARASMPGMMDTILNLGLNEEVVETLAEASGNPRWAWDCYRRFIQMFSDVVMEVGKKYFEELIDKMKADRGVKQDVELTAEDLKELANQFKAEYKEKIGSDFPSDPKEQLMEAIKAVFRSWDNPRANVYRRDNDIPYSWGTAVNVQMMAFGNMGDDCGTGVAFTRDPATGENGLFGEFLTNAQGEDVVAGVRTPMHISEMEEKFPEAFVQFKQVCETLEKHYRDMQDMEFTVEHGKLYMLQTRNGKRTAKAALKIACDLVDEGMRTEEEAVAMIDPRNLDSLLHPQFDAAALKAATPLAKALGASP…	153853771_0127_Dlong_FWD_prot (GutBugs2010)	-	163622942_In-R_BABG01013325_FWD_prot1 (Kurokawa2007), GL0003275_O2_sf4320_FWD_prot2029170 (Qin2010), 210617137_0107_Cnexi_FWD_prot (GutBugs2010), GL0003268_MH0047_sf25094_FWD_prot1052731 (Qin2010), GL0050052_O2_sf11551_FWD_prot2041968 (Qin2010), GL0044116_O2_sf36169_FWD_prot1979045 (Qin2010), GL0087930_O2_sf5709_FWD_prot2086725 (Qin2010), GL0026286_V1_sf16081_FWD_prot2272539 (Qin2010), GL0123739_…	18 | 136	7 | 22	7 | 22	-	11 | 49	7 | 18	10 | 31	15 | 65	15 | 65	-	H = 35, M = 83, L = 18
3.012	COG0574 Phosphoenolpyruvate synthase/pyruvate phosphate dikinase [G]	MAKWVYMFTEGNATMRNLLGGKGANLAEMTNLGLPVPQGFTITTEACTQYYEDGRKINDEIMGQIMEAITKMEEVTGKKFGDKENPLLVSVRSGARASMPGMMDTILNLGLNEEVVEVLAAKSGNPRWAWDCYRRFIQMFSDVVMEVGKKYFEELIDKMKAEKGVTQDVDLTAEDLKNLADQFKAEYKEKIGEDFPTDPKMQLMEAIKAVFRSWDNPRANVYRRDNDIPYSWGTAVNVQMMAFGNMGETSGTGVAFTRDPATGEKHLMGEFLMNAQGEDVVAGVRTPQKIDQLKEVMPEVYDQFVGICHKLEDHYRDMQDMEFTIEDRKLYMLQTRNGKRTAKAALKIACDLVDEGMITEEKAVTMIDPRNLDTLLHPQFDAEALKKAEPIAKALAASP…	225548177_0077_Bhydr_FWD_prot (GutBugs2010)	-	GL0022423_V1_sf8848_FWD_prot2344127 (Qin2010), GL0017878_V1_sf2074_FWD_prot2356120 (Qin2010), 210617137_0107_Cnexi_FWD_prot (GutBugs2010), 162831473_F2-Y_BABA01013236_FWD_prot1 (Kurokawa2007), GL0003268_MH0047_sf25094_FWD_prot1052731 (Qin2010), GL0044116_O2_sf36169_FWD_prot1979045 (Qin2010), GL0020465_MH0006_sf94986_FWD_prot0093338 (Qin2010), GL0146243_MH0011_sf10665_FWD_prot0224100 (Qin2010), GL…	18 | 143	8 | 32	8 | 32	-	13 | 56	9 | 24	12 | 32	13 | 55	13 | 55	-	H = 34, M = 90, L = 19
3.013	COG0574 Phosphoenolpyruvate synthase/pyruvate phosphate dikinase [G]	MRELLGGKGANLAEMTNIGLPVPQGFTITTEACTQYYEDGREINPEIMAEINEYIVKMEGITGKKFGDKKNPLLVSVRSGARASMPGMMDTILNLGLNEEVVNTISEMSGNPRWAWDCYRRFIQMYSDVVMEVGKKYFEQLIDAMKKEKGVTQDVELDADDLKKLAMQFKDEYKAKIGEDFPSDPKDQLMGAIKAVFRSWDNPRANVYRRDNDIPYSWGTAVNVQSMAFGNMGDDCGTGVAFTRDPATGAKGLFGEFLTNAQGEDVVAGVRTPMHITEMEQKFPEAFAEFKNVCKTLEDHYRDMQDMEFTVEHGKLYMLQTRNGKRTAQAALQIACDLVDEGMRTEEEAVAMIDPRNLDTLLHPQFDAAALKAATPLGKGLGASPGAACGKIVFTAEDA…	162728929_F2-W_BAAY01000032_FWD_prot4 (Kurokawa2007)	162605374_F1-T_BAAV01000108_FWD_prot5 (Kurokawa2007)	GL0068411_MH0057_sf4275_FWD_prot1248072 (Qin2010), 162656421_F2-V_BAAX01003184_FWD_prot1 (Kurokawa2007), GL0052907_O2_sf2067_FWD_prot1989799 (Qin2010), GL0044287_MH0012_sf18636_FWD_prot0294882 (Qin2010), GL0286197_MH0006_sf37121_FWD_prot0077052 (Qin2010), GL0018359_MH0001_sf211_FWD_prot0000058 (Qin2010), GL0022757_O2_sf19836_FWD_prot1952329 (Qin2010), GL0010183_MH0032_sf9150_FWD_prot0795344 (Qin2…	17 | 185	9 | 41	9 | 40	1 | 1	12 | 70	7 | 30	11 | 40	15 | 74	15 | 74	-	H = 36, M = 125, L = 24
3.014	COG0574 Phosphoenolpyruvate synthase/pyruvate phosphate dikinase [G]	MLKYIVCGYISPALRKIETRSLFFQYLHLGGMFKMAKWVYMFTEGDASMRNTLGGKGANLAEMTKLGLPVPQGFTITTDACTQYYEDGRKINDEIMEQIMEAIVKMEEVTGKKFGDKENPLLVSVRSGARASMPGMMDTILNLGLNEEVVETLAAASGNARWAWDCYRRFIQMYSDVVMEVGKKYFEELIDKMKEEKGVTLDVELTAEDLKTLAGQFKAEYKEKIGEDFPADAKEQLMGAVKAVFRSWDNPRANVYRRDNDIPYSWGTAVNVQMMAFGNMGDDCGTGVAFTRDPATGENGLFGEFLTNAQGEDVVAGVRTPMHISEMEQKFPEAFAQFKEVCKTLETHYRDMQDMEFTVEHGKLYMLQTRNGKRTAQAALKIACDLVDEGMRTEEEAVA…	260589762_0076_Bhans_FWD_prot (GutBugs2010)	-	162707270_F2-W_BAAY01020623_FWD_prot1 (Kurokawa2007), GL0003275_O2_sf4320_FWD_prot2029170 (Qin2010), 162820098_F2-Y_BABA01024611_FWD_prot1 (Kurokawa2007), 162831473_F2-Y_BABA01013236_FWD_prot1 (Kurokawa2007), GL0064878_V1_sf5716_FWD_prot2656895 (Qin2010), GL0047187_V1_sf8476_FWD_prot2268415 (Qin2010), GL0054659_V1_sf37544_FWD_prot2282228 (Qin2010), GL0050052_O2_sf11551_FWD_prot2041968 (Qin2010), …	17 | 171	8 | 30	8 | 30	-	12 | 74	8 | 35	11 | 39	15 | 67	15 | 67	-	H = 37, M = 113, L = 21
3.015	COG0574 Phosphoenolpyruvate synthase/pyruvate phosphate dikinase [G]	MGKKWVYLFTEGNADMRELLGGKGANLAEMTNIGLPVPQGFTITTEACTQYYEDGREINNEIMGQINEHIEKMEQITGKKFGDMENPLLVSVRSGARASMPGMMDTILNLGLNEDVVNVIAQKSGNPRWAWDCYRRFIQMYSDVVMEVGKKYFEELIDKMKDERGVKLDVELTADDLKELATQFKAEYKSKIGKDFPDDPKEQLYGAIKAVFRSWDNPRANVYRRDNDIPYSWGTAVNVQSMAFGNMGDDCGTGVAFTRDPATGAKGLFGEFLTNAQGEDVVAGVRTPMHIQEMSEKFPEAFEQFKDVCATLEEHYRDMQDMEFTVEHGKLFMLQTRNGKRTAQAALKIACDFVDEGMRTEKEAVAMIDPRNLDTLLHPQFDAAALKAATPAGRGLGAS…	238917185_0145_Eelig_FWD_prot (GutBugs2010)	-	GL0003561_MH0034_sf41_FWD_prot0822442 (Qin2010), 162601813_F1-T_BAAV01003669_FWD_prot1 (Kurokawa2007), GL0005034_MH0084_sf15294_FWD_prot1855393 (Qin2010), GL0020428_V1_sf1988_FWD_prot2356049 (Qin2010), GL0286197_MH0006_sf37121_FWD_prot0077052 (Qin2010), GL0022757_O2_sf19836_FWD_prot1952329 (Qin2010), GL0072398_O2_sf20165_FWD_prot2212845 (Qin2010), GL0007250_V1_sf28512_FWD_prot2513884 (Qin2010), G…	17 | 196	9 | 39	9 | 38	1 | 1	14 | 84	9 | 40	13 | 44	15 | 73	15 | 73	-	H = 40, M = 130, L = 26
3.016	COG0574 Phosphoenolpyruvate synthase/pyruvate phosphate dikinase [G]	MGAIKAVFRSWDNPRANVYRRDNDIPYSWGTAVNVQMMAFGNMGDDCGTGVAFTRDPATGANGLFGEFLTNAQGEDVVAGVRTPMHITEMEQKFPEAFVQFKQVCKTLEDHYRDMQDMEFTVEHGKLYMLQTRNGKRTAQAALKIACDLVDEGMRTEEEAVAMIDPRNLDTLLHPQFDAAALKAATPMGKGLGASPGAACGKIVFTADDAVEWAERGEKVVLVRLETSPEDITGMKSAQGILTVRGGMTSHAAVVARGMGECCVSGCGDIAMDEENKKFTLAGKEFHEGDFISIDGTTGNIYDGIIPTVDATIAGEFGRIMAWADKYRTMKVRTNADTPADAKKAVELGAEGIGLCRTEHMFFGEGRIDAFREMICSTTVEEREKALAKVLPYQQGDFE…	153810744_0269_Robeu_FWD_prot (GutBugs2010)	-	163582137_In-E_BABE01002965_FWD_prot1 (Kurokawa2007), GL0134340_MH0058_sf45166_FWD_prot1261356 (Qin2010), 162820098_F2-Y_BABA01024611_FWD_prot1 (Kurokawa2007), GL0062670_MH0085_sf25105_FWD_prot1867779 (Qin2010), 222529398_0008_Ather_FWD_prot (GutBugs2010), GL0077324_MH0070_sf1619_FWD_prot1518961 (Qin2010), GL0016024_MH0073_sf6581_FWD_prot1586577 (Qin2010), GL0044022_MH0063_sf1798_FWD_prot1353789 …	17 | 178	5 | 23	5 | 23	-	11 | 75	6 | 36	11 | 39	16 | 80	16 | 80	-	H = 44, M = 115, L = 19
3.017	COG0574 Phosphoenolpyruvate synthase/pyruvate phosphate dikinase [G]	MAKKWVYLFSEGNATMRNLLGGKGANLAEMTNLGLPVPQGFTITTEACTQYYEDGRKINDEIMAQIMEYISKMEEITGKKFGDKENPLLVSVRSGARASMPGMMDTILNLGLNEEVVEVLAKKSGNPRWAWDCYRRFIQMFSDVVMEVGKKYFEELIDKMKAEKGVTQDVELTADDLKELANQFKAEYKQKIGEDFPTDPKTQLMEAIKAVFRSWDNPRANVYRRDNDIPYSWGTAVNVQMMAFGNMGETSGTGVAFTRDPATGEKHLMGEFLMNAQGEDVVAGVRTPQKIDQLKEVMPEVYEQFVGICHTLEDHYRDMQDMEFTIEDRKLYMLQTRNGKRTAKAALKIACDLVDEGMISEEKAVTMIDPRNLDTLLHPQFDAKALKEAAPVAQALAAS…	283796151_0092_CM621_FWD_prot (GutBugs2010)	-	GL0126106_MH0050_sf18251_FWD_prot1090176 (Qin2010), 162831473_F2-Y_BABA01013236_FWD_prot1 (Kurokawa2007), GL0049368_V1_sf2348_FWD_prot2761346 (Qin2010), GL0068913_MH0048_sf33335_FWD_prot1070957 (Qin2010), GL0044116_O2_sf36169_FWD_prot1979045 (Qin2010), GL0020465_MH0006_sf94986_FWD_prot0093338 (Qin2010), GL0146243_MH0011_sf10665_FWD_prot0224100 (Qin2010), GL0083163_V1_sf16808_FWD_prot2435235 (Qin2…	17 | 168	9 | 40	9 | 40	-	13 | 68	9 | 33	12 | 35	13 | 60	13 | 60	-	H = 40, M = 108, L = 20
3.018	COG0574 Phosphoenolpyruvate synthase/pyruvate phosphate dikinase [G]	MTKWVYMFTEGDATMRNTLGGKGANLAEMTKLGLPVPQGFTITTDACTQYYEDGRKINDEIMEQIMEAIVKMEEITGKKFGDKENPLLVSVRSGARASMPGMMDTILNLGLNEEVVETLASASGNARWAWDCYRRFIQMYSDVVMEVGKKYFEELIDKMKEDRGVTQDVELTAEDLHELAEQFKAEYKEKIGEDFPSDPKEQLMGAVKAVFRSWDNPRANVYRRDNDIPYSWGTAVNVQMMAFGNMGDDCGTGVAFTRDPATGNNGLFGEFLTNAQGEDVVAGVRTPMHISEMEQKFPEAFVQFKEVCQTLEKHYRDMQDMEFTVEHGKLYMLQTRNGKRTAQAALKIACDLVDEGMRTEEEAVAMIDPRNLDTLLHPQFDAAALKATAPVAKALGASP…	210617158_0107_Cnexi_FWD_prot (GutBugs2010)	-	GL0126106_MH0050_sf18251_FWD_prot1090176 (Qin2010), 163295692_In-D_BABD01014996_FWD_prot1 (Kurokawa2007), 210617137_0107_Cnexi_FWD_prot (GutBugs2010), 162753083_F2-X_BAAZ01012339_FWD_prot1 (Kurokawa2007), 162831473_F2-Y_BABA01013236_FWD_prot1 (Kurokawa2007), GL0064878_V1_sf5716_FWD_prot2656895 (Qin2010), GL0047187_V1_sf8476_FWD_prot2268415 (Qin2010), GL0003268_MH0047_sf25094_FWD_prot1052731 (Qin2…	16 | 139	7 | 26	7 | 26	-	9 | 58	6 | 30	9 | 28	14 | 55	14 | 55	-	H = 33, M = 86, L = 20
3.019	COG0574 Phosphoenolpyruvate synthase/pyruvate phosphate dikinase [G]	MATKWVYMFTEGNADMRNLLGGKGANLAEMTNLGLPVPQGFTITTEACTQYYEDGRQINEEIMAQIMEAITKMEGITGKKFGDKENPLLVSVRSGARASMPGMMDTILNLGLNEDVVNVLAEKSGNPRWAWDCYRRFIQMYSDVVMEVGKKYFEELIDKMKAERGVKQDVELTAEDLHELANQFKAEYKEKIGAEFPTDPKEQLMGAIKAVFRSWDNPRANVYRRDNDIPYSWGTAVNVQMMAFGNMGDDCGTGVAFTRDPATGNNGLFGEFLTNAQGEDVVAGVRTPMHISEMEQKFPEAFKQFKEVCKTLETHYRDMQDMEFTVEHGKLYMLQTRNGKRTAQAALKIACDLVDEGMRTEEEAVAMIDPRNLDTLLHPQFDAAALKAAVPMAKALGAS…	226323760_0120_Ccome_FWD_prot (GutBugs2010)	-	162707270_F2-W_BAAY01020623_FWD_prot1 (Kurokawa2007), GL0003275_O2_sf4320_FWD_prot2029170 (Qin2010), 162820098_F2-Y_BABA01024611_FWD_prot1 (Kurokawa2007), 162831473_F2-Y_BABA01013236_FWD_prot1 (Kurokawa2007), GL0047187_V1_sf8476_FWD_prot2268415 (Qin2010), GL0050052_O2_sf11551_FWD_prot2041968 (Qin2010), GL0020465_MH0006_sf94986_FWD_prot0093338 (Qin2010), GL0146243_MH0011_sf10665_FWD_prot0224100 (Q…	16 | 159	8 | 26	8 | 26	-	12 | 72	9 | 37	10 | 35	14 | 61	14 | 61	-	H = 34, M = 104, L = 21
3.02	COG0574 Phosphoenolpyruvate synthase/pyruvate phosphate dikinase [G]	MAKWVYLFTEGDATMRNLLGGKGANLAEMTNIGLPVPQGFTITTEACTQYYEDGREINDEIQGQINEYIVKMEEITGKKFGDKENPLLVSVRSGARASMPGMMDTILNLGLNETVVETIAAKSGNPRWAWDCYRRFIQMYSDVVMEVGKKYFEELIDEMKAKKGVSQDVDLTAEDLKELASQFKAEYKEKIGEDFPDDPKKQLMGAIKAVFRSWDNPRANVYRRDNDIPYSWGTAVNVQSMAFGNMGDDCGTGVAFTRDPATGEKKLMGEFLTNAQGEDVVAGVRTPMPIAQMEEKFPEAFEQFKQVCKTLEDHYRDMQDMEFTVENKKLYMLQTRNGKRTAQAALKIACDLVDEGMRTEEEAVAMIDPRNLDTLLHPQFDAAALKAATPMGKALGASP…	225026265_0146_Ehall_FWD_prot (GutBugs2010)	-	GL0064896_V1_sf2155_FWD_prot2228380 (Qin2010), GL0007250_V1_sf28512_FWD_prot2513884 (Qin2010), GL0108656_MH0086_sf6063_FWD_prot1880387 (Qin2010), 210617137_0107_Cnexi_FWD_prot (GutBugs2010), GL0070934_V1_sf37239_FWD_prot2666691 (Qin2010), GL0003268_MH0047_sf25094_FWD_prot1052731 (Qin2010), GL0044116_O2_sf36169_FWD_prot1979045 (Qin2010), GL0014948_MH0061_sf18763_FWD_prot1323100 (Qin2010), GL005484…	16 | 171	8 | 42	8 | 42	-	13 | 68	9 | 32	11 | 36	13 | 61	13 | 61	-	H = 36, M = 110, L = 25
3.021	COG0574 Phosphoenolpyruvate synthase/pyruvate phosphate dikinase [G]	MAKWVYMFTEGNADMRNLLGGKGANLAEMTNLGLPVPQGFTVTTEACTQYYEDGRQINDEIMGQIMEAIDKMEGITGKKFGDKQNPLLVSVRSGARASMPGMMDTILNLGLNEEVVETLAEASGNPRWAWDCYRRFIQMFSDVVMEVGKKYFEELIDKMKEEKGVKQDVDLDADDLKKLAEQFKAEYKSKIGSDFPSDPKEQLMEAVKAVFRSWDNPRANVYRRDNDIPYSWGTAVNVQMMAFGNMGDDCGTGVAFTRDPATGENGLFGEFLTNAQGEDVVAGVRTPMHISEMEQKFPEAFKQFKEVCNTLEKHYRDMQDMEFTVEHGKLYMLQTRNGKRTAQAALKIACDLVDEGMRTEEEAVAMIDPRNLDTLLHPQFDAAALKAATPMAKALGASP…	197301879_0268_Rlact_FWD_prot (GutBugs2010)	-	162707270_F2-W_BAAY01020623_FWD_prot1 (Kurokawa2007), GL0003275_O2_sf4320_FWD_prot2029170 (Qin2010), 162820098_F2-Y_BABA01024611_FWD_prot1 (Kurokawa2007), GL0050052_O2_sf11551_FWD_prot2041968 (Qin2010), GL0077038_MH0071_sf58352_FWD_prot1562674 (Qin2010), GL0120181_MH0050_sf61163_FWD_prot1097127 (Qin2010), 162592073_F1-T_BAAV01013409_FWD_prot1 (Kurokawa2007), GL0077677_MH0073_sf6581_FWD_prot158657…	15 | 148	6 | 22	6 | 22	-	10 | 64	7 | 30	9 | 34	14 | 62	14 | 62	-	H = 30, M = 101, L = 17
3.022	COG0574 Phosphoenolpyruvate synthase/pyruvate phosphate dikinase [G]	GVAFTRDPATGAKGLFGEFLTNAQGEDVVAGVRTPMHIQEMEQKFPEAFAQFTQVCQTLENHYRDMQDMEFTVEHGKLFMLQTRNGKRTAQAALKIACDLVDEGMRTEEEAVAMIDPRNLDTLLHPQFDAAAIKAATPAGKGLGASPGAACGKVVFTADDAVEWNERGEKVVLVRLETSPEDITGMKASQGILTVRGGMTSHAAVVARGMGTCCVSGCGDIVMDEANKQFTLAGKTYHEGDYISIDGSTGNIYDGIIATQDATISGDFGRIMGWADKFRVLKVRTNADTPADAKKARELGAEGIGLCRTEHMFFEEDRIAAFREMICSDTVEEREAALEKILPYQQGDFEKLYEALEGCPVTIRFLDPPLHEFVPTEEEDIEKLAKAQGKSVEQIKAII…	162839524_F2-Y_BABA01005185_FWD_prot1 (Kurokawa2007)	-	GL0286197_MH0006_sf37121_FWD_prot0077052 (Qin2010), GL0022757_O2_sf19836_FWD_prot1952329 (Qin2010), GL0072398_O2_sf20165_FWD_prot2212845 (Qin2010), GL0007250_V1_sf28512_FWD_prot2513884 (Qin2010), GL0108656_MH0086_sf6063_FWD_prot1880387 (Qin2010), GL0022758_O2_sf19836_FWD_prot1952330 (Qin2010), 162717950_F2-W_BAAY01010745_FWD_prot1 (Kurokawa2007), GL0062670_MH0085_sf25105_FWD_prot1867779 (Qin2010)…	15 | 167	7 | 35	7 | 34	1 | 1	10 | 64	6 | 29	9 | 35	14 | 68	14 | 68	-	H = 27, M = 120, L = 20
3.023	COG0574 Phosphoenolpyruvate synthase/pyruvate phosphate dikinase [G]	AFGNMGDDCGTGVAFTRDPATGAKGLFGEFLTNAQGEDVVAGVRTPMHISEMEQKFPEAFAEFNKVCKTLEDHYRDMQAMEFTVEHGKLYMLQTRNGKRTAQAALKIACDLVDEGMRTEEEAVAMIDPRNLDTLLHPQFDAKALKAATPMGKGLGASPGAACGKIVFTADDAEAWNERGEKVVLVRLETSPEDITGMKASQGILTVRGGMTSHAAVVARGMGTCCVSGCSDIVMDEANKKFTLAGKEFREGDYISIDGSTGNIYDGIIPTVDATIAGEFGRIMGWADKFRTMKVRTNADTPADAKKARELGAEGIGLCRTEHMFFDPERIAAFREMICSDTVEEREAALAKIEPMQQADFEALYEALEGNPVTIRFLDPPLHEFVPTEEADIEALAKAQ…	GL0030356_MH0061_sf1236_FWD_prot1316366 (Qin2010)	-	162827084_F2-Y_BABA01017625_FWD_prot1 (Kurokawa2007), GL0018359_MH0001_sf211_FWD_prot0000058 (Qin2010), GL0059805_MH0061_sf18763_FWD_prot1323101 (Qin2010), GL0066700_MH0072_sf16785_FWD_prot1575120 (Qin2010), GL0052255_MH0012_sf30085_FWD_prot0306973 (Qin2010), GL0072398_O2_sf20165_FWD_prot2212845 (Qin2010), GL0007250_V1_sf28512_FWD_prot2513884 (Qin2010), GL0005163_V1_sf76175_FWD_prot2883114 (Qin20…	15 | 131	4 | 19	4 | 18	1 | 1	9 | 48	6 | 16	8 | 32	15 | 64	15 | 64	-	H = 26, M = 94, L = 11
3.024	COG0574 Phosphoenolpyruvate synthase/pyruvate phosphate dikinase [G]	SRVIRLHGKALGASPGAACGKIVFTADDAVAWAERGEKVVLVRLETSPEDITGMKSAQGILTVRGGMTSHAAVVARGMGTCCVSGCGDIVMDEANKKFTLAGKEFHEGDCISLDGSTGCIYDGLIPTVDATIAGEFGRIMGWADKYRTMKVRTNADTPADAKKARELGAEGIGLCRTEHMFFEGNRIDAFREMICAETVEEREAALAKILPEQQGDFEKLYEALEGNPVTIRFLDPPLHEFVPTEEEDIKKLADAQGKTVEQIKAIIASLHEFNPMMGHRGCRLAVTYPEIAKMQTSAVIRAAINVKKAHPDWNVKPEIMIPLVGDIKELKYVKKFVVETADAEIAAAGSDLEYEVGTMIEIPRAALTADEIAKEADFFCFGTNDLTQMTYGFSRDDAG…	163635010_In-R_BABG01001263_FWD_prot3 (Kurokawa2007)	-	GL0003275_O2_sf4320_FWD_prot2029170 (Qin2010), GL0064878_V1_sf5716_FWD_prot2656895 (Qin2010), GL0054659_V1_sf37544_FWD_prot2282228 (Qin2010), GL0050052_O2_sf11551_FWD_prot2041968 (Qin2010), GL0044116_O2_sf36169_FWD_prot1979045 (Qin2010), GL0068132_O2_sf41678_FWD_prot1980195 (Qin2010), GL0077038_MH0071_sf58352_FWD_prot1562674 (Qin2010), GL0120181_MH0050_sf61163_FWD_prot1097127 (Qin2010), GL0083192…	14 | 156	6 | 28	6 | 28	-	9 | 59	6 | 25	8 | 34	13 | 69	13 | 69	-	H = 31, M = 106, L = 19
3.025	COG0574 Phosphoenolpyruvate synthase/pyruvate phosphate dikinase [G]	QAALQIACDLVDEGMRTPEEAVEMIDPRNLDTLLHPQFDAKALKAATPMGKGLGASPGAACGKIVFTADDAVEWAARGEKVVLVRLETSPEDITGMKAAQGILTVRGGMTSHAAVVARGMGTCCVSGCGDINMDEENKKFTLAGKEFHEGDEISIDGSTGNIYEGIIPTVDASIAGTFGRIMGWADEFRTLKVRTNADTPADAKKARELGAEGIGLCRTEHMFFEETRIAAFREMICADTVEEREAALDKILPYQQGDFEKLYEALEGCPVTIRFLDPPLHEFVPTEEEDIEKLAAAQGKSVEDIKAIIASLHEFNPMMGHRGLRLAVTYPEIAKMQTKAVIRAAINVQKAHPDWTVAPEIMIPLSCDVKELKYVKDVVVATADAEIAAAGIDMKYEVG…	GL0008018_MH0064_sf12212_FWD_prot1384189 (Qin2010)	-	GL0060785_um_sf99056_FWD_prot2939348 (Qin2010), 162589363_F1-T_BAAV01016119_FWD_prot1 (Kurokawa2007), GL0126106_MH0050_sf18251_FWD_prot1090176 (Qin2010), GL0048986_O2_sf33795_FWD_prot2159406 (Qin2010), GL0049368_V1_sf2348_FWD_prot2761346 (Qin2010), GL0026608_MH0038_sf4228_FWD_prot0892694 (Qin2010), 162745556_F2-X_BAAZ01018707_FWD_prot1 (Kurokawa2007), GL0077038_MH0071_sf58352_FWD_prot1562674 (Qin…	14 | 114	6 | 22	6 | 22	-	7 | 32	4 | 9	7 | 23	13 | 60	13 | 60	-	H = 23, M = 76, L = 15
3.026	COG0574 Phosphoenolpyruvate synthase/pyruvate phosphate dikinase [G]	MKMAKWVYMFTEGNATMRNLLGGKGSNLAEMTNLGLPVPQGFTITTEACTQYYEDGEKINDEIMAQIMESITKMEEITGKKFGDKENPLLVSVRSGARASMPGMMDTILNLGLNEEVVEVLANKSGNPRWAWDCYRRFIQMYSDVVMEVGKKYFEELIDKMKEEKGVTQDVDLTAEDLQVLAEQFKDEYKEKIGQDFPTDPKEQLMGAIKAVFRSWDNPRANVYRRDNDIPYSWGTAVNVQMMAFGNMGDTSGTGVAFTRDPATGEKKLMGEFLMNAQGEDVVAGVRTPQKIDQLQEVMPEVYDQFVGICHKLEDHYRDMQDMEFTIEDKKLYMLQTRNGKRTAQAALKIACDLVDEGMITEEKAVAMIDPRNLDTLLHPQFDAAAIKAATPIGKALGA…	225570956_0103_Chyle_FWD_prot (GutBugs2010)	-	GL0007250_V1_sf28512_FWD_prot2513884 (Qin2010), GL0126106_MH0050_sf18251_FWD_prot1090176 (Qin2010), GL0108656_MH0086_sf6063_FWD_prot1880387 (Qin2010), 162717950_F2-W_BAAY01010745_FWD_prot1 (Kurokawa2007), 162753083_F2-X_BAAZ01012339_FWD_prot1 (Kurokawa2007), 162831473_F2-Y_BABA01013236_FWD_prot1 (Kurokawa2007), GL0047187_V1_sf8476_FWD_prot2268415 (Qin2010), GL0049368_V1_sf2348_FWD_prot2761346 (Qi…	14 | 141	8 | 38	8 | 38	-	9 | 56	7 | 31	8 | 25	12 | 47	12 | 47	-	H = 28, M = 92, L = 21
3.027	COG0574 Phosphoenolpyruvate synthase/pyruvate phosphate dikinase [G]	MAKWVYMFTEGNATMRNLLGGKGANLAEMTNLGLPVPQGFTITTEACTQYYEDGRKINDEIMAQIMEAITKMEEITGKKFGDKENPLLVSVRSGARASMPGMMDTILNLGLNEKVVEVLAAKSGNPRWAWDCYRRFIQMYSDVVMEVGKKYFEELIDKMKAEKGVTQDVDLTAEDLKVLAEQFKAEYKEKIGEEFPTDPKEQLMGAIKAVFRSWDNPRANVYRRDNDIPYSWGTAVNVQMMAFGNMGDTSGTGVAFTRDPATGEKKLMGEFLMNAQGEDVVAGVRTPQKIDQLKEVMPEVYNQFVEICHKLEDHYRDMQDMEFTIEDKKLYMLQTRNGKRTAQAALKIACDLVDEGMITEEKAVAMIDPRNLDTLLHPQFDTAELKKAVPVGKALGASP…	167759216_0112_Cscin_FWD_prot (GutBugs2010)	-	GL0007250_V1_sf28512_FWD_prot2513884 (Qin2010), GL0126106_MH0050_sf18251_FWD_prot1090176 (Qin2010), GL0108656_MH0086_sf6063_FWD_prot1880387 (Qin2010), 162717950_F2-W_BAAY01010745_FWD_prot1 (Kurokawa2007), 162831473_F2-Y_BABA01013236_FWD_prot1 (Kurokawa2007), GL0049368_V1_sf2348_FWD_prot2761346 (Qin2010), GL0020465_MH0006_sf94986_FWD_prot0093338 (Qin2010), GL0146243_MH0011_sf10665_FWD_prot0224100 …	14 | 119	8 | 33	8 | 33	-	9 | 36	6 | 17	8 | 19	12 | 50	12 | 50	-	H = 27, M = 74, L = 18
3.028	COG0574 Phosphoenolpyruvate synthase/pyruvate phosphate dikinase [G]	GASPGAACGKIVFTADDAVAWAERGEKVVLVRLETSPEDITGMKSAQGILTVRGGMTSHAAVVARGMGTCCVSGCGDIVMDEANKKFTLAGKEFHEGDCISLDGSTGCIYDGLIPTVDATIAGEFGRIMGWADKYRTMKVRTNADTPADAKKVRELGAEGIGLCRTEHMFFEGNRIDAFREMICAETVEEREAALAKILPEQQGDFEKLYEALEGNPVTIRFLDPPLHEFVPTEEEDIKKLADAQGKSVEQIKAIIAGLHEFNPMMGHRGCRLAVTYPEIAKMQTSAVIRAAINVKKAHPDWNVKPEIMIPLVGDIXELKYVKKFVVETADAEIAAAGSDLEYEVGTMIEIPRAALTADEIAKEADFFCFGTNDLTQMTYGFSRDDAGKFLNAYYDAKI…	163301448_In-D_BABD01009244_FWD_prot2 (Kurokawa2007)	-	GL0085720_V1_sf5729_FWD_prot2686803 (Qin2010), GL0064878_V1_sf5716_FWD_prot2656895 (Qin2010), GL0054659_V1_sf37544_FWD_prot2282228 (Qin2010), GL0006377_MH0006_sf52926_FWD_prot0081927 (Qin2010), GL0050052_O2_sf11551_FWD_prot2041968 (Qin2010), GL0044116_O2_sf36169_FWD_prot1979045 (Qin2010), GL0056468_V1_sf72174_FWD_prot2758361 (Qin2010), GL0068132_O2_sf41678_FWD_prot1980195 (Qin2010), GL0102354_MH0…	13 | 151	6 | 28	6 | 28	-	10 | 60	7 | 26	8 | 34	12 | 63	12 | 63	-	H = 32, M = 98, L = 21
3.029	COG0574 Phosphoenolpyruvate synthase/pyruvate phosphate dikinase [G]	MTQVMDGVKKMEEINGKKFGDKKNPLLVSVRSGARASMPGMMDTILNLGLNDDVVAAMIEGNPDPAFERFVYYSYRRFIQMFSDVVMEVGKKYFEQLIDKMKEEKGVKFDVELTAADLKTLAEQFKAEYKKQLGSDFPSDPVEQLKLAIEAVFRSWDNPRANVYRRDNDXPYSWGTAVNVMPMVFGNLNNESGTGVAFTRDPATGEKKLMGEFLINAQGEDVVAGVRTPMPIAQMEQEFPEAYAEFIQVCKTLEDHYHDRQDMEFTVENKKLYMLQCRNGKRTAQAALQIACDLVDEGHKSEEEAVLMIDPRNLDTLLHPQFDAKALKAATPIGKGLGASPGAACGKVVFTADDAEAWNAKGEKVVLVRLETSPEDITGMKASQGILTVRGGMTSHAAV…	162561693_F1-S_BAAU01005783_FWD_prot1 (Kurokawa2007)	-	162636549_F2-V_BAAX01023056_FWD_prot1 (Kurokawa2007), 162827084_F2-Y_BABA01017625_FWD_prot1 (Kurokawa2007), GL0066700_MH0072_sf16785_FWD_prot1575120 (Qin2010), GL0052255_MH0012_sf30085_FWD_prot0306973 (Qin2010), GL0072398_O2_sf20165_FWD_prot2212845 (Qin2010), GL0007250_V1_sf28512_FWD_prot2513884 (Qin2010), GL0108656_MH0086_sf6063_FWD_prot1880387 (Qin2010), GL0034809_O2_sf8449_FWD_prot1999816 (Qin…	12 | 114	6 | 23	6 | 23	-	9 | 38	5 | 10	8 | 28	10 | 53	10 | 53	-	H = 26, M = 76, L = 12
3.03	COG0574 Phosphoenolpyruvate synthase/pyruvate phosphate dikinase [G]	MEVDLVSHKYVYAFSEGNGSMRELLGGKGANLAEMTKLGMPVPQGFTISTEACTKYYDDGRKISDEIQAEIMEHIVKLEETAGKKFGDNENPLLVSVRSGARASMPGMMDTILNLGLNEDVVKVLADKSGNPRWAWDCYRRFIQMYSDVVMEVGKKYFEELIDKMKEEKGVTEDVDLTAEDLAVLAGQFKDEYKSKIGKDFPTDPKEQLMGAIEAVFRSWDNPRANVYRRDNDIPYSWGTAVNVQMMAFGNMGDTSGTGVAFTRDPATGEKKLMGEFLMNAQGEDVVAGVRTPSPIAQLHDVMPEVYDQFVEICNTLENHYRDMQDMEFTIEDKKLYMLQTRNGKRTAKAALKIACDLVDEGMISEEKAVAMIDPRNLDTLLHPQFDAKAIKAATPIGK…	225016411_0106_Cmeth_FWD_prot (GutBugs2010)	-	167772374_0013_Acoli_FWD_prot (GutBugs2010), GL0126106_MH0050_sf18251_FWD_prot1090176 (Qin2010), 154498702_0035_Bcapi_FWD_prot (GutBugs2010), 162843840_F2-Y_BABA01000869_FWD_prot1 (Kurokawa2007), 222529398_0008_Ather_FWD_prot (GutBugs2010), GL0097028_MH0014_sf4587_FWD_prot0419140 (Qin2010), GL0083253_O2_sf33189_FWD_prot1956646 (Qin2010), GL0039962_O2_sf65567_FWD_prot2075313 (Qin2010), GL0115183_M…	12 | 81	4 | 13	4 | 13	-	8 | 32	5 | 10	8 | 22	10 | 36	10 | 36	-	H = 21, M = 53, L = 7
3.031	COG0574 Phosphoenolpyruvate synthase/pyruvate phosphate dikinase [G]	MAHKYVYLFSEGNAQMRELLGGKGANLAEMTNIGLPVPQGFTITTEACTQYYEDGREINPEIMAEINEYIVKMEGITGKKFGDKENPLLVSVRSGARASMPGMMDTILNLGLNEEVVEAIAEKSGNPRWAWDCYRRFIQMYSDVVMEVGKKYFEQLIDAMKTKKGVTQDVELTADDLKELASQFKAEYKAKIGTDFPTDPKEQLMGAIKAVFRSWDNPRANVYRRDNDIPYSWGTAVNVQSMAFGNMGDDCGTGVAFTRDPATGAKGLFGEFLTNAQGEDVVAGVRTPMKIAEMEQKFPEAFAEFKKVCKILEDHYRDMQDMEFTVEHGKLFMLQTRNGKRTAQAALKIACDLVDEGMRTEEEAVLMIEPRNLDTLLHPQFDAKALKAATPIGKGLGAS…	162605406_F1-T_BAAV01000076_FWD_prot4 (Kurokawa2007)	-	GL0034351_MH0037_sf7438_FWD_prot0874153 (Qin2010), GL0066700_MH0072_sf16785_FWD_prot1575120 (Qin2010), GL0052255_MH0012_sf30085_FWD_prot0306973 (Qin2010), GL0005163_V1_sf76175_FWD_prot2883114 (Qin2010), GL0034809_O2_sf8449_FWD_prot1999816 (Qin2010), GL0102825_O2_sf45707_FWD_prot1980989 (Qin2010), GL0072430_MH0006_sf11070_FWD_prot0066959 (Qin2010), GL0078766_MH0039_sf12258_FWD_prot0909337 (Qin2010…	12 | 131	5 | 26	5 | 25	1 | 1	10 | 52	7 | 23	9 | 29	12 | 53	12 | 53	-	H = 31, M = 86, L = 14
3.032	COG0574 Phosphoenolpyruvate synthase/pyruvate phosphate dikinase [G]	TVEHGKLYMLQTRNGKRTAQAALKIACDLVDEGMRSEEEAVAMIDPRNLDTLLHPQFDAKVLKESTPAGKGLGASPGAATGKVVFTAEDAVNWAEKGEKVVLVRLETSPEDITGMKASQGILTVRGGMTSHAAVVARGMGTCCVSGCGDIIMDEENKKFVLAGKTYHEGDYISIDGSTGNIYAGRIQTVDDSTAGEFGRVMAWADKYRTLKVRTNADTPIDAKKARELGAEGIGLCRTEHMFFEEDRIAAFREMICADTVEEREAALDKILPYQQSDFEALYEALQGFPVTIRYLDPPLHEFVPTEEADIKKLADAQGKSVETIKALIASLHEFNPMMGHRGCRLAVTYPEIAKMQTKAVIRAAINTKKNHPDWNVKPEIMIPLVCDDKELKYVKKVVT…	GL0021365_O2_sf565_FWD_prot1997372 (Qin2010)	-	GL0072398_O2_sf20165_FWD_prot2212845 (Qin2010), 222529398_0008_Ather_FWD_prot (GutBugs2010), GL0072430_MH0006_sf11070_FWD_prot0066959 (Qin2010), GL0077038_MH0071_sf58352_FWD_prot1562674 (Qin2010), GL0120181_MH0050_sf61163_FWD_prot1097127 (Qin2010), 162592073_F1-T_BAAV01013409_FWD_prot1 (Kurokawa2007), GL0077677_MH0073_sf6581_FWD_prot1586576 (Qin2010), 50843492_0252_Pacne_FWD_prot (GutBugs2010), 1…	11 | 96	3 | 11	3 | 11	-	6 | 35	4 | 10	6 | 25	11 | 50	11 | 50	-	H = 20, M = 64, L = 12
3.033	COG0574 Phosphoenolpyruvate synthase/pyruvate phosphate dikinase [G]	MRYNEVSRHTGYLPGVFCAQGKEYSFIAQKKLWQRATSAGSCAAVLERTAAKIQNRRNYIMAKWVYLFSEGNANMRELLGGKGANLAEMTGLGLPVPQGFTITTEACTQYYEDGQTINDEIQAQINEYIGKMEEITGKKFGDSENPLLVSVRSGARASMPGMMDTILNLGLNETVVNVLAEKSGNPRWAWDCYRRFIQMFSDVVMEVGKKYFEELIDKMKLDRGVTQDVELSADDLKELANQFKAEYKGKIGKDFPDDPKEQLMEAIKAVFRSWDNPRANVYRRDNDIPYSWGTAVNVQSMAFGNMGDDCGTGVAFTRDPATGENGLFGEFLTNAQGEDVVAGVRTPMHISEMADKFPEAFQQFKEVCSILEKHYRDMQDMEFTVEHGKLYMLQTRNGK…	255505631_0078_Bform_FWD_prot (GutBugs2010)	-	GL0126106_MH0050_sf18251_FWD_prot1090176 (Qin2010), GL0049368_V1_sf2348_FWD_prot2761346 (Qin2010), GL0050650_O2_sf9360_FWD_prot2209804 (Qin2010), GL0005785_MH0082_sf29878_FWD_prot1805292 (Qin2010), GL0029609_MH0086_sf107629_FWD_prot1916105 (Qin2010), GL0049686_MH0039_sf62527_FWD_prot0915462 (Qin2010), GL0115183_MH0045_sf10091_FWD_prot1013328 (Qin2010), GL0077038_MH0071_sf58352_FWD_prot1562674 (Qi…	11 | 87	5 | 13	5 | 13	-	7 | 36	4 | 12	7 | 24	9 | 38	9 | 38	-	H = 22, M = 52, L = 13
3.034	COG0574 Phosphoenolpyruvate synthase/pyruvate phosphate dikinase [G]	MAKWVYMFTEGNATMRNLLGGKGANLAEMTNLGLPVPQGFTVTTEACTQYYEDGRQINDEIMKQILEAIDQMEVITGKKFGDKTNPLLVSVRSGARASMPGMMDTILNLGLNEEVVETLACASGNPRWAWDCYRRFIQMFSDVVMEVGKKYFEELIDQMKAKRGVKLDVELTADDLKELAGQFKAEYKEKIGTDFPTDPKEQLTEAIKAVFRSWDNPRANVYRRDNDIPYSWGTAVNVQMMAFGNMGDDCGTGVAFTRDPATGENGLFGEFLTNAQGEDVVAGVRTPMHISEMEEKFPEAFVQFKQVCETLEKHYRDMQDMEFTVEHGKLYMLQTRNGKRTAKAALKIACDLVDEGMRTEEEAVAMIDPRNLDTLLHPQFDQKVLKRATALGKGIGASP…	166032674_0126_Dform_FWD_prot (GutBugs2010)	-	GL0256649_MH0006_sf298149_FWD_prot0136250 (Qin2010), GL0044022_MH0063_sf1798_FWD_prot1353789 (Qin2010), 162589364_F1-T_BAAV01016118_FWD_prot1 (Kurokawa2007), GL0143162_MH0075_sf9879_FWD_prot1633019 (Qin2010), GL0027401_O2_sf60780_FWD_prot1965403 (Qin2010), GL0060178_MH0040_sf96655_FWD_prot0943873 (Qin2010), 163630233_In-R_BABG01006034_FWD_prot1 (Kurokawa2007), 162758713_F2-X_BAAZ01006760_FWD_prot…	11 | 63	2 | 2	2 | 2	-	6 | 24	2 | 7	6 | 17	10 | 37	10 | 37	-	H = 15, M = 44, L = 4
3.035	COG0574 Phosphoenolpyruvate synthase/pyruvate phosphate dikinase [G]	LDTLLHPQFDAAALKAATPIGKGLGASPGAACGKIVFTAEDAENWNAKGEKVVLVRLETSPEDITGMKASQGILTVRGGMTSHAAVVARGMGTCCVSGCGDIAMDEANKKFTLAGKEFHEGDYISIDGSTGNIYDGVIPTVDATIAGEFGRIMAWADKYRTLKVRTNADTPADAKKARELGAEGIGLCRTDHMFFEEDRIAAFREMICSDTVEEREAALDKILPYQQGDFEALYEALEGNPVTIRFLDPPLHEFVPTEEADIEKLAAAQGKSVEDIKTIIASLHEFNPMMGHRGCRLAVTYPEIAKMQTKAVIRAAINVQKAHADWTVEPEIMIPLVCDVKELKFVKKVVVETADA	GL0018674_V1_sf93_FWD_prot2225686 (Qin2010)	-	GL0070247_V1_sf12565_FWD_prot2416765 (Qin2010), GL0072398_O2_sf20165_FWD_prot2212845 (Qin2010), GL0007250_V1_sf28512_FWD_prot2513884 (Qin2010), GL0108656_MH0086_sf6063_FWD_prot1880387 (Qin2010), 162717950_F2-W_BAAY01010745_FWD_prot1 (Kurokawa2007), GL0070934_V1_sf37239_FWD_prot2666691 (Qin2010), GL0034809_O2_sf8449_FWD_prot1999816 (Qin2010), GL0072430_MH0006_sf11070_FWD_prot0066959 (Qin2010), GL0…	11 | 132	5 | 27	5 | 26	1 | 1	9 | 53	5 | 29	7 | 24	10 | 52	10 | 52	-	H = 25, M = 92, L = 15
3.036	COG0574 Phosphoenolpyruvate synthase/pyruvate phosphate dikinase [G]	IAGEFGRIMGWADKYRTMKVRTNADTPADAKKARELGAEGIGLCRTEDMFFEGNRIDAFREMICSETVEEREAALAKILPEQQGDFEKLYEALEGNPVTIRFLDPPLHEFVPTEEEDIKKLADAQGKTVEQIKTIIASLHEFNPMMGHRGCRLAVTYPEIAKMQTSAVIRAAINVKKNHPDWNIKPEIMIPLVGDIKELKYVKKFVVETADAEIKAAGSDLEYEVGTMIEIPRAALTADDIAKEADFFCFGTNDLTQMTYGFSRDDAGKFLNAYYDAKIFENDPFAKLDQTGVGKLMKMAIELGKPVNPKLHVGICGEHGGDPSSVEFCNEIGLDYVSCSPFRVPIARLAAAQAAIAKKNA	163299945_In-D_BABD01010743_FWD_prot1 (Kurokawa2007)	-	163566769_In-E_BABE01018118_FWD_prot1 (Kurokawa2007), GL0050052_O2_sf11551_FWD_prot2041968 (Qin2010), GL0061108_MH0084_sf21081_FWD_prot1856259 (Qin2010), GL0077677_MH0073_sf6581_FWD_prot1586576 (Qin2010), 50843492_0252_Pacne_FWD_prot (GutBugs2010), GL0103683_MH0066_sf28054_FWD_prot1448801 (Qin2010), GL0021790_MH0074_sf13763_FWD_prot1614298 (Qin2010), 162825680_F2-Y_BABA01019029_FWD_prot1 (Kurokaw…	11 | 118	5 | 23	5 | 23	-	6 | 44	4 | 20	5 | 24	10 | 51	10 | 51	-	H = 24, M = 78, L = 16
3.037	COG0574 Phosphoenolpyruvate synthase/pyruvate phosphate dikinase [G]	GGDQTTMKNILGGKGAGLAEMTHAGMPVPQGFTITTEACTQYYADNREINDEIKADIFKYMGILEEQTGKKFGDIENPLLVSVRSGARQSMPGMMDTILNLGLNDQAVEGLAKKTSNPRFAYDCYRRFIQMYSDVVMELGKSFFEERIDAMKERKGVKQDIELDAEDLKELVKEFKAIYLEKQGEEFPQDPKEQLIGAVKAVFRSWDNPRANVYRKMNEIPYEWGTAVNVQQMAFGNSGMRSGTGVAFTRNPATGEKKLMGEYLINAQGEDVVAGIRTPSPISKLHEEMPEVYDQFVEIATRLENYYKDMQDMEFTIEDGKLFMLQTRNGKRTAQAALQIACDLVDEGVIDQRTAVLRVEPKQLDTLLHPQFDAAALKAAEAIGKGLAASPGSACGRVV…	162656335_F2-V_BAAX01003270_FWD_prot1 (Kurokawa2007)	-	162589984_F1-T_BAAV01015498_FWD_prot1 (Kurokawa2007), GL0038805_MH0074_sf12706_FWD_prot1613654 (Qin2010), 163623416_In-R_BABG01012851_FWD_prot1 (Kurokawa2007), 162542439_F1-S_BAAU01025035_FWD_prot1 (Kurokawa2007), 163300854_In-D_BABD01009838_FWD_prot1 (Kurokawa2007), GL0014743_MH0043_sf14607_FWD_prot0975478 (Qin2010), 162725670_F2-W_BAAY01003291_FWD_prot1 (Kurokawa2007), 163596216_In-M_BABF010050…	11 | 57	4 | 14	4 | 13	1 | 1	5 | 13	3 | 6	4 | 7	9 | 30	9 | 30	-	H = 17, M = 29, L = 11
3.038	COG0574 Phosphoenolpyruvate synthase/pyruvate phosphate dikinase [G]	MTKYVYLFTEGNADMRTLLGGKGANLAEMTNIGLPVPQGFTITTEACTKYYEDGRTINDEIQSQINEYIIKMEEITGKKFGDKENPLLVSVRSGARASMPGMMDTILNLGLNEEVVNVLAEKSNNPRWAWDCYRRFIQMYSDVVMEVGKKYFEQLIDKMKEEKNVKLDVELTADDLKELAREFKEEYKSKIGKDFPDDPKEQLMGAIKAVFRSWDNPRANVYRRDNDIPYSWGTAVNVQSMAFGNMGDDCGTGVAFTRDPATGEKGLFGEFLTNAQGEDVVAGVRTPMKITEMADKFPEAFEEFKRVCATLEEHYRDMQDMEFTVEHGKLYMLQTRNGKRTAQAALKIACDLVDEGMRTEEEAVLMIDPRNLDTLLHPQFDSKAIKAATPVGKGLGASP…	GL0120770_MH0043_sf52248_FWD_prot0981492 (Qin2010)	-	162589363_F1-T_BAAV01016119_FWD_prot1 (Kurokawa2007), GL0048986_O2_sf33795_FWD_prot2159406 (Qin2010), 162715017_F2-W_BAAY01013523_FWD_prot1 (Kurokawa2007), GL0115183_MH0045_sf10091_FWD_prot1013328 (Qin2010), GL0026608_MH0038_sf4228_FWD_prot0892694 (Qin2010), GL0258619_MH0012_sf23087_FWD_prot0299931 (Qin2010), 162589364_F1-T_BAAV01016118_FWD_prot1 (Kurokawa2007), 162592073_F1-T_BAAV01013409_FWD_pr…	9 | 80	5 | 12	5 | 11	1 | 1	6 | 33	3 | 16	6 | 17	8 | 35	8 | 35	-	H = 22, M = 54, L = 4
3.039	COG0574 Phosphoenolpyruvate synthase/pyruvate phosphate dikinase [G]	MSKKYLYYFSEGNDAFGGDKVTMKNTLGGKGAGLAEMTAAGMPVPQGFTITTDACTQYYADGRQINDDITADIFEHLKGLEEITGKKFGDNTNPLLVSVRSGARQSMPGMMDTILNLGLNDEAVEGLAKKTGNARFAYDCYRRFVQMFADVVMMVPKSLFEVEIDKMKEAKGVKNDVDLTADDLKELVGVFKKIYEENEGKPFPQDPRDQLIEAVKAVFRSWDNPRANVYRKMNEIPYEWGTAVNVQQMAFGNSGDRSGTGVAFTRDPATGAKKLMGEYLINAQGEDVVAGVRTPSPISHLKDQMPEVYDQFVEIATRLENYFRDMQDMEFTIEDGHLYMLQTRNGKRTAQAALQIACDLVDEGMITEQEAVLRVEPKQLDTLLHPQFDAAALKAAEVV…	257438131_0150_Fprau_FWD_prot (GutBugs2010)	162727470_F2-W_BAAY01001491_FWD_prot2 (Kurokawa2007), 162563325_F1-S_BAAU01004151_FWD_prot1 (Kurokawa2007)	162566226_F1-S_BAAU01001250_FWD_prot2 (Kurokawa2007), 162561357_F1-S_BAAU01006119_FWD_prot1 (Kurokawa2007), 162723829_F2-W_BAAY01005132_FWD_prot1 (Kurokawa2007), 163635130_In-R_BABG01001143_FWD_prot1 (Kurokawa2007), 162646250_F2-V_BAAX01013355_FWD_prot2 (Kurokawa2007), 162653211_F2-V_BAAX01006394_FWD_prot1 (Kurokawa2007), 162653809_F2-V_BAAX01005796_FWD_prot1 (Kurokawa2007), 162657077_F2-V_BAAX01…	9 | 42	1 | 1	1 | 1	-	6 | 13	3 | 7	4 | 6	7 | 28	7 | 28	-	H = 14, M = 23, L = 5
3.04	COG0574 Phosphoenolpyruvate synthase/pyruvate phosphate dikinase [G]	MRTEEEAVAMIDPRNLDTLLHPQFDAKALKEATPMAKALGASPGAACGKIVFTADDAVEWAARGEKVVLVRLETSPEDITGMKSAQGILTVRGGMTSHAAVVARGMGTCCVSGCGEIAMDEENKKFTLAGKEFHEGDSISLDGSTGNIYDGIIPTVDATIAGEFGRIMGWADKYRTLKVRTNADTPADAKKARELGAEGIGLCRTEHMFFEGDRIDAFREMICSETVEEREAALEKILPEQQGDFEKLYEALEGNPVTIRFLDPPLHEFVPTTEEDIKKLADAQGKTVEQIKTILDSLHEFNPMMGHRGCRLAVTYPEIAKMQTKAVIRAAINVKKAHADWNVCPEIMIPLVGDIKELKYVKKFVVETADAEIAAAGVD	GL0084374_O2_sf7881_FWD_prot2036589 (Qin2010)	-	GL0003275_O2_sf4320_FWD_prot2029170 (Qin2010), GL0050052_O2_sf11551_FWD_prot2041968 (Qin2010), GL0077038_MH0071_sf58352_FWD_prot1562674 (Qin2010), GL0120181_MH0050_sf61163_FWD_prot1097127 (Qin2010), GL0077677_MH0073_sf6581_FWD_prot1586576 (Qin2010), 50843492_0252_Pacne_FWD_prot (GutBugs2010), 167745850_0012_Acacc_FWD_prot (GutBugs2010), GL0146309_MH0059_sf52071_FWD_prot1282586 (Qin2010), 26662230…	9 | 85	3 | 8	3 | 8	-	6 | 32	4 | 10	5 | 22	9 | 45	9 | 45	-	H = 15, M = 64, L = 6
3.041	COG0574 Phosphoenolpyruvate synthase/pyruvate phosphate dikinase [G]	MKYVYLFSEGNKDMRNLLGGKGANLAEMTKLGLPVPQGFTITTEACTRYYEDGEKISDEIQTEIFENIKKMEEITGKKFGDKENPLLVSVRSGARASMPGMMDTILNLGLNEDVVEVLAKKSGNARWAWDCYRRFIQMYSDVVMEVGKKYFETLIDEMKKKKGVTLDVELTAEDLKELAEEFKTEYKSKVGSDFPTDPTEQLMGAVKAVFRSWDNPRANVYRRDNDIPYSWGTAVNVQMMAFGNMGDTSGTGVAFTRDPATGEKHLMGEFLMNAQGEDVVAGVRTPQPIDHLKDVMPEVYDEFVGICKKLEEHYHDMQDMEFTIEDKHLYMLQTRNGKRTAKAALKIACDLVDEGMITDKEAVMMIDPRNLDTLLHPAFDTEALKNAEEIGKGLAASPG…	GL0029487_V1_sf50295_FWD_prot2592968 (Qin2010)	-	GL0121043_MH0081_sf33198_FWD_prot1772451 (Qin2010), GL0122608_MH0012_sf43351_FWD_prot0318964 (Qin2010), GL0096552_MH0063_sf28083_FWD_prot1363355 (Qin2010), GL0114087_MH0006_sf98256_FWD_prot0094190 (Qin2010), GL0007250_V1_sf28512_FWD_prot2513884 (Qin2010), GL0108656_MH0086_sf6063_FWD_prot1880387 (Qin2010), GL0070934_V1_sf37239_FWD_prot2666691 (Qin2010), GL0030718_MH0053_sf37_FWD_prot1138372 (Qin20…	9 | 65	3 | 15	3 | 15	-	7 | 25	3 | 10	6 | 15	7 | 25	7 | 25	-	H = 19, M = 41, L = 5
3.042	COG0574 Phosphoenolpyruvate synthase/pyruvate phosphate dikinase [G]	MGGKQRMSKKYLYYFSEGNEAFGGDKVTMKNTLGGKGAGLAEMTAAGMPVPQGFTITTDACTQYYADGRQINDEITADIFEHLKGLEKITGKKFGDNTNPLLVSVRSGARQSMPGMMDTILNLGLNDEAVEGLAKKTGNTRFAYDCYRRFVQMFADVVMMVPKSLFEVEIDKMKEAKGVKNDVDLTADDLKELVGTFKKIYEENEGRPFPQDPLDQLIEAVKAVFRSWDNPRANVYRKMNEIPYEWGTAVNVQQMAFGNSGDRSGTGVAFTRDPATGAKKLMGEYLINAQGEDVVAGVRTPSPISHLKDQMPEVYDQFVEIATRLENYFRDMQDMEFTIEDGHLYMLQTRNGKRTAQAALQIACDLVDEGMITEQEAVLRVEPKQLDTLLHPQFDAAAL…	160944865_0151_Fprau_FWD_prot (GutBugs2010)	-	162566226_F1-S_BAAU01001250_FWD_prot2 (Kurokawa2007), 162561357_F1-S_BAAU01006119_FWD_prot1 (Kurokawa2007), 163635130_In-R_BABG01001143_FWD_prot1 (Kurokawa2007), 162653211_F2-V_BAAX01006394_FWD_prot1 (Kurokawa2007), 162653809_F2-V_BAAX01005796_FWD_prot1 (Kurokawa2007), GL0043426_V1_sf5179_FWD_prot2656680 (Qin2010), GL0044963_MH0068_sf52681_FWD_prot1484867 (Qin2010), 162814872_F2-Y_BABA01029837_FW…	9 | 37	1 | 1	1 | 1	-	6 | 13	3 | 7	4 | 6	6 | 23	6 | 23	-	H = 13, M = 22, L = 2
3.043	COG0574 Phosphoenolpyruvate synthase/pyruvate phosphate dikinase [G]	DMEFTVEHGKLYMLQTRNGKRTAQAALKIACDLVDEGMRTEEEAVAMIDPRNLDTLLHPQFDGAALKKAVPAGKGLGASPGAACGKIVFTAEDAEKWNERGEKVVLVRLETSPEDITGMKASQGILTVRGGMTSHAAVVARGMGTCCVSGCGDMAMDEENKKFTLAGKTYHEGDYISIDGSTGNIYDGIIPTVDAKIAGEFGRVMEWADKFRTLKVRTNADTPADAKKAKELGAEGIGLCRTEHMFFEADRIAAFREMICSDSVEERETALDKILPYQQGDFEKLYEALEGYPVTIRFLDPPLHEFVPTEEADIKKLADAQGKSVEYIKNLIASLHEFNPMMGHRGCRLAVTYPEIAKMQTKAVIRAAINVKKAHPDWNIKPEIMIPLVCEVKELKFVK…	GL0069754_MH0030_sf8633_FWD_prot0750343 (Qin2010)	-	GL0034809_O2_sf8449_FWD_prot1999816 (Qin2010), 222529398_0008_Ather_FWD_prot (GutBugs2010), GL0072430_MH0006_sf11070_FWD_prot0066959 (Qin2010), GL0077038_MH0071_sf58352_FWD_prot1562674 (Qin2010), GL0120181_MH0050_sf61163_FWD_prot1097127 (Qin2010), 162589364_F1-T_BAAV01016118_FWD_prot1 (Kurokawa2007), 162592073_F1-T_BAAV01013409_FWD_prot1 (Kurokawa2007), 167745850_0012_Acacc_FWD_prot (GutBugs2010)…	9 | 73	2 | 4	2 | 4	-	5 | 27	2 | 6	5 | 21	9 | 42	9 | 42	-	H = 16, M = 51, L = 6
3.044	COG0574 Phosphoenolpyruvate synthase/pyruvate phosphate dikinase [G]	MQDMEFTVDLGKLYMLQTRNGKRTAKAALKIACDLVDEGMRTEEEAVAMIDPRNLDSLLHPQFDAKALKEATPLAKALGASPGAACGKIVFTADDAVEWAERGEKVVLVRLETSPEDITGMKSAQGILTVRGGMTSHAAVVARGMGTCCVSGCGDIAMDEANKKFTLAGKEYHEGDCISLDGSTGNIYDGIIPTVDATIAGEFGRIMGWADKYRTMKVRTNADTPHDAVKARELGAEGIGLCRTEHMFFEGNRIDAFREMICSETEEEREAALAKILPEQQGDFEKLYEALGSXPVTIRFLDPRFMNSFYGRGRL	162862314_In-A_BABB01007693_FWD_prot1 (Kurokawa2007)	-	GL0003275_O2_sf4320_FWD_prot2029170 (Qin2010), GL0009627_MH0037_sf42581_FWD_prot0883561 (Qin2010), 162592073_F1-T_BAAV01013409_FWD_prot1 (Kurokawa2007), GL0077677_MH0073_sf6581_FWD_prot1586576 (Qin2010), 50843492_0252_Pacne_FWD_prot (GutBugs2010), GL0242393_MH0006_sf129793_FWD_prot0100976 (Qin2010), GL0141668_MH0006_sf7179_FWD_prot0065021 (Qin2010), 162740862_F2-X_BAAZ01023401_FWD_prot1 (Kurokawa…	8 | 67	2 | 4	2 | 4	-	4 | 25	2 | 6	4 | 19	8 | 38	8 | 38	-	H = 12, M = 50, L = 5
3.045	COG0574 Phosphoenolpyruvate synthase/pyruvate phosphate dikinase [G]	DMEFTIENEKLYMLQTRNGKRTAKAALKIACDLVDEGKITDKEAVLMIDPRNLDTLLHPTFDTNALKDAHEIGKGLAASPGAAAGKVVFTAEDAKKAHENGEKVVLVRLETSPEDIEGMKASEGILTVRGGMTSHAAVVARGMGTCCVSGCQEIVMDEENKHFTLGTETFTEGSEISIDGSTGRIYKGLIPKTDAAITGEFERIMAWADKYRRLAVRTNADTPKDATKARELGAEGIGLCRTEHMFFEKDRIAAIREMICSDTVEERENALAKIEPMQQKDFEALYEAMEGYGVTIRYLDPPLHEFVPTEEADIKLLADSQGKTVEQIKNIIASLHEFNPMMGHRGCRLAVTFPEIAKMQTRAVIKAAIAVSRRLNTKITPEIMIPLVGEVKELKYVKN…	GL0061129_MH0038_sf57225_FWD_prot0901381 (Qin2010)	-	GL0010196_MH0052_sf26761_FWD_prot1123254 (Qin2010), GL0114087_MH0006_sf98256_FWD_prot0094190 (Qin2010), GL0007250_V1_sf28512_FWD_prot2513884 (Qin2010), GL0108656_MH0086_sf6063_FWD_prot1880387 (Qin2010), GL0070934_V1_sf37239_FWD_prot2666691 (Qin2010), GL0030718_MH0053_sf37_FWD_prot1138372 (Qin2010), 222529398_0008_Ather_FWD_prot (GutBugs2010), GL0054849_MH0079_sf1588_FWD_prot1709202 (Qin2010), GL0…	8 | 49	2 | 12	2 | 12	-	5 | 16	2 | 5	4 | 11	6 | 21	6 | 21	-	H = 11, M = 33, L = 5
3.046	COG0574 Phosphoenolpyruvate synthase/pyruvate phosphate dikinase [G]	MKSAQGILTVRGGMTSHAAVVARGMGTCCVSGCGDIVMDEENKKFELAGKTYTEGSEISIDGTTGNIYDGLIPTVDATIAGEFGRVMAWADKYRTLKVRTNADTPADAKKARELGAEGIGLCRTEHMFFEEDRIAAFREMICSDTVEEREEALAKILPYQQGDFEALYEALEGNPVTIRFLDPPLHEFVPTEEADIEKLAKAKNKSVEESKLSLIHFTSSTL	162636899_F2-V_BAAX01022706_FWD_prot1 (Kurokawa2007)	-	GL0007250_V1_sf28512_FWD_prot2513884 (Qin2010), GL0108656_MH0086_sf6063_FWD_prot1880387 (Qin2010), GL0054849_MH0079_sf1588_FWD_prot1709202 (Qin2010), GL0077677_MH0073_sf6581_FWD_prot1586576 (Qin2010), 50843492_0252_Pacne_FWD_prot (GutBugs2010), GL0022743_MH0020_sf2505_FWD_prot0531890 (Qin2010), GL0025740_MH0009_sf2818_FWD_prot0167530 (Qin2010), 162645350_F2-V_BAAX01014255_FWD_prot1 (Kurokawa2007)…	7 | 106	4 | 26	4 | 25	1 | 1	6 | 44	5 | 29	4 | 15	7 | 36	7 | 36	-	H = 15, M = 79, L = 12
3.047	COG0574 Phosphoenolpyruvate synthase/pyruvate phosphate dikinase [G]	LPYQQEDFEGLFEALEGNPVTIRFLDPPLHEFVPSEEEDIKKLADAQGKTVEEIKTIINSLHEFNPMMGHRGCRLAVTYPEIAKMQTTAVIRAAINVKKAHADWNICPEIMIPLVGDIKELKYVKKFVVETADAEIAAAGVDLKYEVGTMIEIPRAALTADQIASEADFFCFGTNDLTQMTYGFSRDDAGKFLNAYYDAKIFENDPFAKLDQVGVGKLMDMAIKLGKPVNPNLHIGICGEHGGDPSSVEFCNKIGLDYVSCSPFRVPVARLAAAQAAIAQKNK	162754367_F2-X_BAAZ01011055_FWD_prot1 (Kurokawa2007)	-	GL0077324_MH0070_sf1619_FWD_prot1518961 (Qin2010), GL0085653_MH0060_sf2520_FWD_prot1293369 (Qin2010), GL0000975_V1_sf34526_FWD_prot2324098 (Qin2010), GL0128810_um_sf509127_FWD_prot3089122 (Qin2010), 163618782_In-R_BABG01017485_FWD_prot1 (Kurokawa2007), GL0021790_MH0074_sf13763_FWD_prot1614298 (Qin2010), GL0045404_MH0048_sf46003_FWD_prot1072194 (Qin2010), GL0040148_MH0038_sf19788_FWD_prot0896503 (…	7 | 96	4 | 28	4 | 28	-	6 | 36	6 | 19	5 | 17	6 | 32	6 | 32	-	H = 22, M = 57, L = 17
3.048	COG0574 Phosphoenolpyruvate synthase/pyruvate phosphate dikinase [G]	AALKIACDLVDEGMIDEKKAVKMIDPRNLDTLLHPQFDAAALKKAEPVAKALAASPGAACGKIVFTAEDAKAWKAKGEKVVLVRLETSPEDIEGMKAAQGILTVRGGMACHAAVFARGMGTCCVSGCSEIIMDEANKKFVLAGKEYHEGDWMSIDGSTGKIYDGIIPTVDATIAGEFGRIMAWADKYRRLQVRTNADTPRDAAKARELGAEGIGLCRTEHMFFEGNRIDAFREMICSETVEEREAALEKILPEQQGDFEKLYEALEGNPVTIRF	GL0021394_V1_sf7311_FWD_prot2796329 (Qin2010)	-	GL0023732_V1_sf30514_FWD_prot2248464 (Qin2010), GL0077677_MH0073_sf6581_FWD_prot1586576 (Qin2010), 50843492_0252_Pacne_FWD_prot (GutBugs2010), GL0066979_MH0020_sf5502_FWD_prot0538301 (Qin2010)	7 | 74	4 | 14	4 | 14	-	4 | 32	2 | 17	3 | 15	6 | 28	6 | 28	-	H = 11, M = 53, L = 10
3.049	COG0574 Phosphoenolpyruvate synthase/pyruvate phosphate dikinase [G]	VVLVRLETSPEDITGMKASQGILTVRGGMTSHAAVVARGMGTCCVSGCGDINMDEENKKFTLAGKEYHEGDYISIDGSTGNIYDGVIKTVDATIAGEFGRVMEWADKFRTMKVRTNADTPADAKNARELGAEGIGLCRTEHMFFEEDRIAAFREMICSDTVEEREAALEKILPYQQGDFKALYEALEGNPVTIRFLDPPLHEF	GL0043962_MH0002_sf1991_FWD_prot0004674 (Qin2010)	-	GL0072430_MH0006_sf11070_FWD_prot0066959 (Qin2010), GL0054849_MH0079_sf1588_FWD_prot1709202 (Qin2010), GL0022743_MH0020_sf2505_FWD_prot0531890 (Qin2010), GL0025740_MH0009_sf2818_FWD_prot0167530 (Qin2010), 162645350_F2-V_BAAX01014255_FWD_prot1 (Kurokawa2007), GL0195852_MH0006_sf13438_FWD_prot0068303 (Qin2010), GL0144880_MH0003_sf8885_FWD_prot0029552 (Qin2010), 162658918_F2-V_BAAX01000687_FWD_prot1…	6 | 72	4 | 16	4 | 16	-	5 | 26	3 | 7	4 | 19	6 | 30	6 | 30	-	H = 14, M = 50, L = 8
3.05	COG0574 Phosphoenolpyruvate synthase/pyruvate phosphate dikinase [G]	PYQQGDFEKLYEALEGCPVTIRFLDPPLHEFVPTEEEDIEKLAKAQGKSVEQIKAIIASLHEFNPMMGHRGLRLAVTYPEIAKMQTKAVIRAAINVQKAHPDWTVAPEIMIPLSCDAKELKYVKDIVVATADAEIKAAGSDMKYEVGTMIEIPRAALTAGEIAKEAEFFCFGTNDLTQMTYGFSRDDAGKFLNAYYDXKIFENDPFAKLDRXRVGQLMQMAVKNGKATRPQLHCGICGEHGGDPSSVESAPDXSGLCVCSPVVC	162750082_F2-X_BAAZ01014181_FWD_prot1 (Kurokawa2007)	-	162745556_F2-X_BAAZ01018707_FWD_prot1 (Kurokawa2007), GL0085653_MH0060_sf2520_FWD_prot1293369 (Qin2010), GL0000975_V1_sf34526_FWD_prot2324098 (Qin2010), 163618782_In-R_BABG01017485_FWD_prot1 (Kurokawa2007), GL0021790_MH0074_sf13763_FWD_prot1614298 (Qin2010), GL0045404_MH0048_sf46003_FWD_prot1072194 (Qin2010), GL0040148_MH0038_sf19788_FWD_prot0896503 (Qin2010), GL0115911_V1_sf18943_FWD_prot2551886…	6 | 51	3 | 17	3 | 17	-	3 | 10	2 | 4	3 | 6	5 | 24	5 | 24	-	H = 8, M = 31, L = 12
3.051	COG0574 Phosphoenolpyruvate synthase/pyruvate phosphate dikinase [G]	MSKKFLYLFKEGHDAFGGDQTTMKNTLGGKGAGLAEMTHAGMPVPQGFTITTEACTQYYADNREINDEIKADIFKYMGILEEQTGKTFGSIENPLLVSVRSGARQSMPGMMDTILNLGLNDQAVEGLAKKTNNPRFAYDCYRRFIQMYSDVVMELGKSFFEERIDAMKERKGVKQDVELDANDLKELVKEFKQIYLEKQGEQFPQDPKEQLIGAVKAVFRSWDNPRANVYRKMNEIPYEWGTAVNVQQMAFGNSGMRSGTGVAFTRNPATGEKKLMGEYLINAQGEDVVAGIRTPSPISKLHEEMPEVYDQFVEIATRLENYYKDMQDMEFTIEDGKLFMLQTRNGKRTAQAALQIACDLVDEGVIDEKTAVLRVEPKQLDTLLHPQFDAAALKAAEAI…	GL0092813_V1_sf29423_FWD_prot2248006 (Qin2010)	-	163623416_In-R_BABG01012851_FWD_prot1 (Kurokawa2007), 162542439_F1-S_BAAU01025035_FWD_prot1 (Kurokawa2007), GL0014743_MH0043_sf14607_FWD_prot0975478 (Qin2010), 162725670_F2-W_BAAY01003291_FWD_prot1 (Kurokawa2007), 163596216_In-M_BABF01005051_FWD_prot1 (Kurokawa2007), GL0025740_MH0009_sf2818_FWD_prot0167530 (Qin2010), 162645350_F2-V_BAAX01014255_FWD_prot1 (Kurokawa2007), GL0195852_MH0006_sf13438_F…	6 | 21	1 | 2	1 | 2	-	4 | 9	3 | 6	2 | 3	3 | 10	3 | 10	-	H = 6, M = 15, L = 0
3.052	COG0574 Phosphoenolpyruvate synthase/pyruvate phosphate dikinase [G]	MQDMEFTVEHGKLYMLQTRNGKRTAQAALKIACDLVDEGMRTEEEAVLMIDPRNLDTLLHPQFDVGVLKSATPIGKGLGASPGAACGKIVFTASDAEREGLGGNNEKVILVRLETSPEDITGMKASQGILTVRGGMTSHAAVVARGMGTCCVSGCGDIKMNEEKKEFSLAGKTYHEGDIISIDGSTGNIYDGVIPTTDAKIAGEFGRVMAWADKYRILGVRTNADNPTDAKKAVELGAEGIGLCRTEHMFFDEARIRSMRKMILSDTVEEREKALAELIPYQKGDFKAMYKVLNGLPMTVRYLDPPLHEFLPTEEKEIIDLAKDMGVTVKQLKQKCVDLHEFNPMMGHRGCRLDVTYPEIARMQTRALMEAAIEVKEEDGFDIIPEIMIPLVGEVKELK…	GL0082005_V1_sf88441_FWD_prot2524589 (Qin2010)	-	GL0034809_O2_sf8449_FWD_prot1999816 (Qin2010), GL0072430_MH0006_sf11070_FWD_prot0066959 (Qin2010), GL0006739_MH0058_sf13559_FWD_prot1257654 (Qin2010), 162589364_F1-T_BAAV01016118_FWD_prot1 (Kurokawa2007), 162592073_F1-T_BAAV01013409_FWD_prot1 (Kurokawa2007), GL0242393_MH0006_sf129793_FWD_prot0100976 (Qin2010), GL0020036_MH0006_sf17075_FWD_prot0069868 (Qin2010), GL0141668_MH0006_sf7179_FWD_prot006…	6 | 55	1 | 1	1 | 1	-	5 | 23	2 | 6	5 | 17	6 | 31	6 | 31	-	H = 16, M = 36, L = 3
3.053	COG0574 Phosphoenolpyruvate synthase/pyruvate phosphate dikinase [G]	MIDEKKAVKMIDPRNLDTLLHPQFDAAALKKAEPVAKALAASPGAACGKIVFTAEDAKTWKAKGEKVVLVRLETSPEDIEGMKAAQGILTVRGGMTSHAAVVARGMGTCCVSGCSEIIMDEANKKFVLAGKEYHEGDWMSIDGSTGXIYDGIIPTVDATIAGEFGRIMAWADKYRRLQVRTNADTPRDAAKARELGAEGIGLCRTEHMFFEGHRIDAFREMICSETVEEREAALEKILPEQAGDFEKLYEALEGDPSYHPLS	162714576_F2-W_BAAY01013964_FWD_prot1 (Kurokawa2007)	-	GL0126106_MH0050_sf18251_FWD_prot1090176 (Qin2010), GL0047675_MH0052_sf59865_FWD_prot1128280 (Qin2010), GL0023732_V1_sf30514_FWD_prot2248464 (Qin2010), GL0046920_O2_sf3858_FWD_prot2152140 (Qin2010), GL0077677_MH0073_sf6581_FWD_prot1586576 (Qin2010), 50843492_0252_Pacne_FWD_prot (GutBugs2010), GL0005410_MH0030_sf28430_FWD_prot0757295 (Qin2010), 162722812_F2-W_BAAY01006149_FWD_prot3 (Kurokawa2007),…	6 | 74	3 | 10	3 | 10	-	4 | 35	2 | 18	4 | 17	5 | 29	5 | 29	-	H = 13, M = 52, L = 9
3.054	COG0574 Phosphoenolpyruvate synthase/pyruvate phosphate dikinase [G]	MGWADKYRTMKVRTNADTPADAKKARELGAEGIGLCRTEHMFFEADRIAAFREMICSDTVEEREAALAKIEPMQQGDFEALYEALEGNPVTIRFLDPPLHEFVPTEEEDIKKLADAQGKTVDQIKAIIASLHEFNPMMGHRGCRLAVTYPEIAKMQTKAIIKAAINVKAKHPDWTVKPEIMIPLVGDVKELKFVKKVVVETADAEIAAAGSDLTYEVGTMIEIPRAALTADEIAKEADFFCFGTNDLTQMTYGFSRDDAGKFLGAYYDAKIFESDPFAKLDQTGVGKLMKMAIELGKPVNSKLHCGIAA	162636548_F2-V_BAAX01023057_FWD_prot1 (Kurokawa2007)	-	163276914_In-D_BABD01033774_FWD_prot1 (Kurokawa2007), 162717950_F2-W_BAAY01010745_FWD_prot1 (Kurokawa2007), GL0077677_MH0073_sf6581_FWD_prot1586576 (Qin2010), 50843492_0252_Pacne_FWD_prot (GutBugs2010), GL0143162_MH0075_sf9879_FWD_prot1633019 (Qin2010), GL0027401_O2_sf60780_FWD_prot1965403 (Qin2010), 162758713_F2-X_BAAZ01006760_FWD_prot2 (Kurokawa2007), GL0102016_MH0040_sf32947_FWD_prot0930532 (Q…	6 | 41	3 | 14	3 | 14	-	3 | 9	1 | 1	2 | 8	5 | 18	5 | 18	-	H = 5, M = 30, L = 6
3.055	COG0574 Phosphoenolpyruvate synthase/pyruvate phosphate dikinase [G]	MDMKYVYLFTEGNADMRNLLGGKGANLAEMTNIGLPVPQGFTITTEACTQYYEDGKGINDEIQAQINEYIAKMEEITGKKFGDLENPLLVSVRSGARASMPGMMDTILNLGLNEDVVNVLAEKSGNPRWAWDCYRRFIQMYSDVVMEVGKKYFEELIDQMKEKKGVKLDVELTAEDLHELADQFKAEYKSKIGEDFPNDPKVQLMGAIKAVFRSWDNPRANVYRRDNDIPYSWGTAVNVQSMAFGNMGDDCGTGVAFTRDPATGEKGLFGEFLTNAQGEDVVAGVRTPMHISEMEEKFPEAFKQFKEVCATLESHYRDMQDMEFTVEHGKLYMLQTRNGKRTAKAALKIACDLVDEGMRTEEEAVAMIDPRNLDTLLHPQFDTDALKKATPIGKGLGAS…	GL0120536_MH0059_sf39985_FWD_prot1280860 (Qin2010)	-	162589364_F1-T_BAAV01016118_FWD_prot1 (Kurokawa2007), GL0002874_V1_sf5921_FWD_prot2392581 (Qin2010), GL0017243_V1_sf87546_FWD_prot2307150 (Qin2010), GL0060178_MH0040_sf96655_FWD_prot0943873 (Qin2010), 163630233_In-R_BABG01006034_FWD_prot1 (Kurokawa2007), GL0011240_MH0057_sf2456_FWD_prot1246791 (Qin2010), GL0069252_MH0056_sf4940_FWD_prot1227079 (Qin2010), 163286291_In-D_BABD01024397_FWD_prot1 (Kur…	6 | 74	3 | 14	3 | 12	2 | 2	5 | 30	3 | 10	5 | 20	6 | 30	6 | 30	-	H = 16, M = 48, L = 10
3.056	COG0574 Phosphoenolpyruvate synthase/pyruvate phosphate dikinase [G]	ADWNIKPEIMIPLIGDVKELKYVKKFVVETADAEIAAAGANLEYEVGTMIEIPRAALTADEIAKEADFFCFGTNDLTQLTFGFSRDDAGKFLDAYYDAKIFENDPFAKLDQDGVGKLMETALKLGKPANSALHCGICGEHGGDPSSVEFCNKIGLDYVSCSPFRVPIARLAAAQAAIAQKSK	GL0299016_MH0006_sf39433_FWD_prot0078040 (Qin2010)	-	210617137_0107_Cnexi_FWD_prot (GutBugs2010), GL0085720_V1_sf5729_FWD_prot2686803 (Qin2010), GL0064878_V1_sf5716_FWD_prot2656895 (Qin2010), GL0003268_MH0047_sf25094_FWD_prot1052731 (Qin2010), GL0054659_V1_sf37544_FWD_prot2282228 (Qin2010), GL0006377_MH0006_sf52926_FWD_prot0081927 (Qin2010), GL0044116_O2_sf36169_FWD_prot1979045 (Qin2010), GL0056468_V1_sf72174_FWD_prot2758361 (Qin2010), GL0102354_MH…	6 | 44	2 | 12	2 | 12	-	4 | 13	3 | 5	3 | 8	5 | 19	5 | 19	-	H = 12, M = 20, L = 12
3.057	COG0574 Phosphoenolpyruvate synthase/pyruvate phosphate dikinase [G]	YRDMQDMEFTVEHGELFMLQTRNGKRTAQAALKIACDLVDEGMRTEEEAVAMIDPRNLDTLLHPQFDAKALKAAAPVGKGLRASPGAACGKIVFTADDAVAWAEKGEKVVLVRLETSPEDITGMKSAQGILTVRGGMTSHAAVVARGMGTCCVSGCGDIKMDEANKKFELAGKTYHEGDFISIDGSTGNIYDGIIPTVDATIAGEFGRIMAWADKYRALKVRTNADTPADAKKARELGA	GL0033564_O2_sf21601_FWD_prot2051971 (Qin2010)	-	GL0047675_MH0052_sf59865_FWD_prot1128280 (Qin2010), GL0005410_MH0030_sf28430_FWD_prot0757295 (Qin2010), GL0003892_MH0071_sf36158_FWD_prot1558121 (Qin2010), GL0025740_MH0009_sf2818_FWD_prot0167530 (Qin2010), 162645350_F2-V_BAAX01014255_FWD_prot1 (Kurokawa2007), GL0195852_MH0006_sf13438_FWD_prot0068303 (Qin2010), GL0144880_MH0003_sf8885_FWD_prot0029552 (Qin2010), 162658918_F2-V_BAAX01000687_FWD_pro…	5 | 51	1 | 1	1 | 1	-	5 | 25	3 | 7	5 | 18	4 | 25	4 | 25	-	H = 13, M = 36, L = 2
3.058	COG0574 Phosphoenolpyruvate synthase/pyruvate phosphate dikinase [G]	VIRAALNTLKAHPDWTIEPEIMIPLIGDIKELKFVKKVVVDTADAEIKAAGSNMKYEVGTMIEIPRAALTADQIASEAEFFCFGTNDLTQMTYGFSRDDAGKFLEAYYEAKIFENDPFAKLDQTGVGLLMEMAIEKGKKVRPSLHCGICGEHGGDPTSVEFCDKIGLDYVSCSPFRVPIARLAAAQAAIKQK	GL0127023_V1_sf5440_FWD_prot2853667 (Qin2010)	-	GL0102134_MH0053_sf23272_FWD_prot1148905 (Qin2010), GL0044116_O2_sf36169_FWD_prot1979045 (Qin2010), GL0083192_MH0079_sf10423_FWD_prot1710647 (Qin2010), GL0012984_O2_sf2724_FWD_prot2007435 (Qin2010), 162745557_F2-X_BAAZ01018706_FWD_prot2 (Kurokawa2007), GL0019586_O2_sf14137_FWD_prot1950249 (Qin2010), GL0128810_um_sf509127_FWD_prot3089122 (Qin2010), GL0015233_MH0065_sf6992_FWD_prot1399172 (Qin2010)…	5 | 56	3 | 20	3 | 20	-	5 | 17	3 | 5	5 | 12	3 | 19	3 | 19	-	H = 16, M = 28, L = 12
3.059	COG0574 Phosphoenolpyruvate synthase/pyruvate phosphate dikinase [G]	MYRIMGERPMTIRYLDPPLHEFLPTKAEDIEALAKDMGMTTEELNNVVVSLHEFNPMMGHRGCRLAVTYPEIAEMQTNAVIKAALKVSAETGKMITPHIMIPLVGEVKELKFVKDVVVKTADALIAAAGVDMKYEVGTMIEIPRAALTAGEIAKEADFFSFGTNDLTQMTFGFSRDDAAKFLTAYYDAKIYESDPFQHLDQIGVGKLVKMAAHDGRATNPNLGLGICGEHGGDPSSVEFCHNVGLDYVSCSPYRVPIARLAAAQAAIKNPRS	162723564_F2-W_BAAY01005397_FWD_prot1 (Kurokawa2007)	-	162827372_F2-Y_BABA01017337_FWD_prot1 (Kurokawa2007), 163301280_In-D_BABD01009412_FWD_prot1 (Kurokawa2007), GL0056490_V1_sf13890_FWD_prot2345487 (Qin2010), 162554818_F1-S_BAAU01012658_FWD_prot2 (Kurokawa2007), GL0016590_O2_sf304_FWD_prot2014352 (Qin2010), GL0038653_V1_sf2037_FWD_prot2228071 (Qin2010), GL0085488_MH0066_sf8219_FWD_prot1442772 (Qin2010), GL0068000_MH0038_sf12478_FWD_prot0895097 (Qin…	5 | 33	2 | 9	2 | 9	-	3 | 6	1 | 1	3 | 5	4 | 18	4 | 18	-	H = 8, M = 18, L = 7
3.06	COG0574 Phosphoenolpyruvate synthase/pyruvate phosphate dikinase [G]	MSKKFLYLFKEGHDAFGGDQTTMKNILGGKGAGLAEMTHAGMPVPQGFTITTEACTQYYADNREINEEIKADIFKYMGILEEQTGKTFGSVDNPLLVSVRSGARQSMPGMMDTILNLGLNDQAVEGLAKKTDNPRFAYDCYRRFIQMYSDVVMELGKSFFEERIDAMKERKGVKQDVELTADDLKELVKEFKQIYREKQGSEFPQDPKEQLIGAVKAVFRSWDNPRANVYRKMNEIPYEWGTAVNVQQMAFGNSGMRSGTGVAFTRNPATGEKKLMGEYLINAQGEDVVAGIRTPSPISKLHEEMPEVYDQFVEIATRLENYYKDMQDMEFTIEDGKLFMLQTRNGKRTAQAALQIACDLVDEGVISEQTAVLRVEPKQLDTLLHPQFDAAALKAAEAI…	261367658_0286_Svari_FWD_prot (GutBugs2010)	-	162725670_F2-W_BAAY01003291_FWD_prot1 (Kurokawa2007), 163596216_In-M_BABF01005051_FWD_prot1 (Kurokawa2007), 154244451_0296_Xauto_FWD_prot (GutBugs2010), GL0036803_MH0034_sf2317_FWD_prot0823534 (Qin2010), 83589471_0235_Mther_FWD_prot (GutBugs2010), GL0078647_MH0044_sf19153_FWD_prot1002296 (Qin2010), GL0060423_MH0003_sf35618_FWD_prot0037516 (Qin2010), GL0037516_MH0022_sf21109_FWD_prot0592120 (Qin20…	5 | 25	1 | 2	1 | 2	-	4 | 10	2 | 5	3 | 5	3 | 13	3 | 13	-	H = 9, M = 16, L = 0
3.061	COG0574 Phosphoenolpyruvate synthase/pyruvate phosphate dikinase [G]	MSHKYVYLFSEGNGSMRELLGGKGANLAEMTVLGMPVPQGFTVSTEACTRYYEDGKKIAPEIEEEIYANLAKMEEINGKKFGDKENPLLVSVRSGARASMPGMMDTILNLGLNDDVVAGMIAKNSDIKFVRFVYDSYRRFIQMFSDVVMGLAKSTFEVIIDEVKEKKGVKNDIDLDADDMKELVKLFKAHYKKEMGEDFPSDPKTQLMESVKAVFRSWDNPRANVYRRMNEIPYSWGTAVNVQPMVFGNLNENSGTGVAFTRDPATGERALFGEYLINAQGEDVVAGIRTPSHISKLAEDMPEVYKQFADIANRLEEHYADMQDMEFTIENGKLYMLQTRNGKRTAAAALKIAVDLVDEGKISEDTAVLRVEPKQLDALLHPQFDAKALKAAKAIGKGL…	160931470_0105_Clept_FWD_prot (GutBugs2010)	-	218282547_0143_Ebifo_FWD_prot (GutBugs2010), GL0088168_MH0041_sf55288_FWD_prot0957223 (Qin2010), GL0125410_MH0081_sf28273_FWD_prot1771429 (Qin2010), GL0069774_V1_sf40154_FWD_prot2516246 (Qin2010), 162592073_F1-T_BAAV01013409_FWD_prot1 (Kurokawa2007), 154244451_0296_Xauto_FWD_prot (GutBugs2010), GL0036803_MH0034_sf2317_FWD_prot0823534 (Qin2010), GL0242393_MH0006_sf129793_FWD_prot0100976 (Qin2010),…	5 | 33	1 | 3	1 | 3	-	3 | 15	2 | 9	3 | 6	5 | 15	5 | 15	-	H = 11, M = 22, L = 0
3.062	COG0574 Phosphoenolpyruvate synthase/pyruvate phosphate dikinase [G]	MSHKYVYLFSEGDETMRELLGGKGANLAQMTRLGMPVPQGFTISTEACTRYYEDGKTIAPEIEAEIYEYLAKIEAINEKKFGDPECPLLVSVRSGARASMPGMMDTILNLGLNDEVAEGLIKGNPDPSFARFVYDSYRRFIQMFSDVVMELSKKKFEVIIDELKAKKGVTYDVELDTEDMKELVKLFKAFYKSEKGVDFPTDPKEQMMEAVKAVFRSWDNPRANVYRRMNDIPYSWGTAVNVQPMVFGNLNMKSGTGVAFTRNPATGEKGLYGEYLINAQGEDVVAGVRTPSPISKLQEEMPEVYAQFHDIAMNLENHYKDMQDMEFTIENGKLYMLQTRNGKRTAAAALKVAVDLVDEGMIDEKEAVLRVEPKQLDSLLHDQFDAAALKAATPIGKGI…	GL0046066_V1_sf5980_FWD_prot2615363 (Qin2010)	-	GL0085653_MH0060_sf2520_FWD_prot1293369 (Qin2010), GL0000975_V1_sf34526_FWD_prot2324098 (Qin2010), GL0122241_MH0059_sf39985_FWD_prot1280861 (Qin2010), 162736879_F2-X_BAAZ01027117_FWD_prot1 (Kurokawa2007), GL0060423_MH0003_sf35618_FWD_prot0037516 (Qin2010), 163618782_In-R_BABG01017485_FWD_prot1 (Kurokawa2007), GL0037516_MH0022_sf21109_FWD_prot0592120 (Qin2010), 163630233_In-R_BABG01006034_FWD_prot…	5 | 30	1 | 8	1 | 8	-	3 | 6	1 | 1	3 | 5	4 | 16	4 | 16	-	H = 7, M = 18, L = 5
3.063	COG0574 Phosphoenolpyruvate synthase/pyruvate phosphate dikinase [G]	MGLPRTEHMFLEGNRIDAFREMIGSETVEEREAALEKIXPEQQGDFEKLYEALEGNPVTIRFLDPPLHEFVPTEEEDIKKLADAQGKTVEQIKAICDALHEFNPMMGHRGCRLAVTYPEIAKMQTRAVIRAAINVKKAHADWNVCPEIMIPLICDTKELKYVKKIVVETADAEIAAAGVDLKYEVGTMIEIPRAALTADEIAKDAEFFCFGTNDLIQMTYGFSRDDAGNLTK	162714575_F2-W_BAAY01013965_FWD_prot1 (Kurokawa2007)	-	GL0050052_O2_sf11551_FWD_prot2041968 (Qin2010), GL0026287_V1_sf16081_FWD_prot2272540 (Qin2010), GL0072249_MH0043_sf82333_FWD_prot0985997 (Qin2010), GL0085653_MH0060_sf2520_FWD_prot1293369 (Qin2010), GL0143162_MH0075_sf9879_FWD_prot1633019 (Qin2010), GL0000975_V1_sf34526_FWD_prot2324098 (Qin2010), GL0027401_O2_sf60780_FWD_prot1965403 (Qin2010), GL0107643_MH0064_sf26027_FWD_prot1387170 (Qin2010), G…	5 | 28	2 | 12	2 | 12	-	2 | 6	2 | 4	1 | 2	4 | 10	4 | 10	-	H = 2, M = 22, L = 4
3.064	COG0574 Phosphoenolpyruvate synthase/pyruvate phosphate dikinase [G]	MGHWGCGLAVTYPEIARMQTRAVIRAAINVQKAHADWDVCPEIMIPLIGDIKELKYVKKVVVETADAEIEAAGVELKYHVGTMIEIPRAALTADEIAKEADFFCFGTNDLTQMTFGFSRDDAGKFLEGYYDAKIFENDPFAKLDQIGVGKLMETAVKLGRPANPDLHVGICGEHGGDPSSVEFCHKIGLDYVSCSPFRVPIARLAAAQAAINNK	162860356_In-A_BABB01009651_FWD_prot2 (Kurokawa2007)	-	GL0064878_V1_sf5716_FWD_prot2656895 (Qin2010), GL0054659_V1_sf37544_FWD_prot2282228 (Qin2010), GL0044116_O2_sf36169_FWD_prot1979045 (Qin2010), GL0083192_MH0079_sf10423_FWD_prot1710647 (Qin2010), GL0012984_O2_sf2724_FWD_prot2007435 (Qin2010), 162745557_F2-X_BAAZ01018706_FWD_prot2 (Kurokawa2007), GL0019586_O2_sf14137_FWD_prot1950249 (Qin2010), 162826228_F2-Y_BABA01018481_FWD_prot1 (Kurokawa2007), G…	5 | 43	2 | 12	2 | 12	-	3 | 12	2 | 4	3 | 8	4 | 19	4 | 19	-	H = 11, M = 22, L = 10
3.065	COG0574 Phosphoenolpyruvate synthase/pyruvate phosphate dikinase [G]	MANKWVYLFTEGNANMRELLGGKGANLAEMTGLGLPVPQGFTITAEACTQYYEDGREINAEIQGQINEYIEKMEEITGKKFGDKENPLLVSVRSGARASMPGMMDTILNLGLNEDVVEVIAKKSNNPRWAWDCYRRFIQMYSDVVMEVGKKYFEELIDKMKAERGVTYDVELTADDLKELAGQFKAEYKEKIGQDFPDDPKEQLMGAVKAVFRSWD	GL0097894_MH0025_sf90003_FWD_prot0675680 (Qin2010)	-	GL0013259_O2_sf62272_FWD_prot2134976 (Qin2010), GL0020465_MH0006_sf94986_FWD_prot0093338 (Qin2010), GL0146243_MH0011_sf10665_FWD_prot0224100 (Qin2010), GL0083163_V1_sf16808_FWD_prot2435235 (Qin2010), GL0002585_O2_sf6323_FWD_prot2034139 (Qin2010), 162563923_F1-S_BAAU01003553_FWD_prot1 (Kurokawa2007), 163281387_In-D_BABD01029301_FWD_prot1 (Kurokawa2007), GL0021398_O2_sf7881_FWD_prot2036590 (Qin2010…	5 | 21	2 | 4	2 | 4	-	5 | 15	2 | 8	5 | 7	2 | 2	2 | 2	-	H = 11, M = 10, L = 0
3.066	COG0574 Phosphoenolpyruvate synthase/pyruvate phosphate dikinase [G]	GKKYFEELIDEMKEKRGVKQDVELTTEDLKELAAQFKAEYKEKIGEDFPDDPKEQLMGAIKAVFRSWDNPRANVYRRDNDIPYSWGTAVNVQSMAFGNMGDDCGTGVAFTRDPATGEKGLFGEFLTNAQGEDVVAGVRTPMKIAEMEQKFPEAFKQFTEVCQTLEKHYRDMQDMEFTVEHGKLYMLQTRNGKRTAQAALKIACDLVDEGMRTEEEAVAMIDPRNLDTLLHPQFDAAALKAATPVGKGLGASPGAACGKIVFSAEDAENWAGRGE	GL0029316_MH0009_sf44766_FWD_prot0187246 (Qin2010)	-	162812619_F2-Y_BABA01032090_FWD_prot1 (Kurokawa2007), GL0002874_V1_sf5921_FWD_prot2392581 (Qin2010), GL0037242_MH0053_sf62881_FWD_prot1158552 (Qin2010), GL0060178_MH0040_sf96655_FWD_prot0943873 (Qin2010), 163630233_In-R_BABG01006034_FWD_prot1 (Kurokawa2007), 162831992_F2-Y_BABA01012717_FWD_prot1 (Kurokawa2007), 163603027_In-R_BABG01033039_FWD_prot1 (Kurokawa2007), 163610766_In-R_BABG01025300_FWD_…	5 | 63	2 | 12	2 | 11	1 | 1	4 | 35	3 | 22	3 | 13	5 | 16	5 | 16	-	H = 11, M = 46, L = 6
3.067	COG0574 Phosphoenolpyruvate synthase/pyruvate phosphate dikinase [G]	EGNPVTIRFLDPPLHEFVPTEEEDIKKLADAQGKTVDQIKAIIDSLHEFNPMMGHRGCRLAVTYPEIAKMQTSAVIRAAINVKKAHPDWNVKPEIMIPLVGDIKELKYVKKFVVETADAEIAAAGSDLEYEVGTMIEIPRAALTADDIAKEADFFCFGTNDLTQMTYGFSRDDAGKFLDAYYDAKIFENDPFAKLDQVGVGKLMKMAIELGKPVNPSLHVGICGEHGGDPSSVEFCDSIGLDYVSCSPFRVPIARLAAAQAAIAKKNA	162657139_F2-V_BAAX01002466_FWD_prot2 (Kurokawa2007)	-	GL0021790_MH0074_sf13763_FWD_prot1614298 (Qin2010), 162825680_F2-Y_BABA01019029_FWD_prot1 (Kurokawa2007), 162636899_F2-V_BAAX01022706_FWD_prot2 (Kurokawa2007), GL0011806_MH0009_sf81866_FWD_prot0196424 (Qin2010), 163629200_In-R_BABG01007067_FWD_prot3 (Kurokawa2007), GL0052989_O2_sf7952_FWD_prot2087957 (Qin2010), GL0119671_MH0033_sf26350_FWD_prot0807517 (Qin2010), GL0055456_V1_sf3048_FWD_prot246772…	5 | 45	1 | 7	1 | 7	-	3 | 16	2 | 4	3 | 12	5 | 22	5 | 22	-	H = 12, M = 25, L = 8
3.068	COG0574 Phosphoenolpyruvate synthase/pyruvate phosphate dikinase [G]	ATAAAASPLTYPEIAKMQTKAVIRAAINVSKAHPDWTIVPEIMIPLVGDIKELKYVKNVVVETADAEIAAAGVSLKYEVGTMIEIPRAALTADEIAKEAEFFCFGTNDLTQMTFGFSRDDAGKFLGAYYDKKIYENDPFAKLDQIGVGKLMEMAVKLGKGVRPTMHCGICGEHGGDPTSVEFCHKIGLDYVSCSPFRVPIARLAAAQAAIKDKKA	162743706_F2-X_BAAZ01020557_FWD_prot1 (Kurokawa2007)	-	GL0107016_MH0054_sf18148_FWD_prot1178045 (Qin2010), GL0046094_MH0065_sf11103_FWD_prot1401627 (Qin2010), 162843840_F2-Y_BABA01000869_FWD_prot1 (Kurokawa2007), GL0007677_O2_sf51_FWD_prot2013073 (Qin2010), 163275742_In-D_BABD01034946_FWD_prot1 (Kurokawa2007), GL0072249_MH0043_sf82333_FWD_prot0985997 (Qin2010), GL0083192_MH0079_sf10423_FWD_prot1710647 (Qin2010), GL0012984_O2_sf2724_FWD_prot2007435 (Q…	5 | 36	2 | 13	2 | 13	-	4 | 11	2 | 2	4 | 9	3 | 12	3 | 12	-	H = 11, M = 19, L = 6
3.069	COG0574 Phosphoenolpyruvate synthase/pyruvate phosphate dikinase [G]	AAFREMICSDTAEEREAALEKILPYQQGDFEKLYEALEGCPVTIRFLDPPLHEFVPTEEEDIKKLADAQGKSVEQIKAIIASLHEFNPMMGHRGLRLAVTYPEIAKMQTKAVIRAAINVQKAHPDWNVAPEIMIPLSCDAKELKYVKDIVVATADAEIAAAGSDMKYEVGTMIEIPRAALTAGDIAKEAEFFCFGTNDLTQMTYGFSRDDAGKFLNAYYDAKIFESDPFAKLDQTGVGQLMEMAVKNGKATRPELHCGICGEHG	GL0010745_MH0054_sf33488_FWD_prot1180894 (Qin2010)	-	GL0085653_MH0060_sf2520_FWD_prot1293369 (Qin2010), GL0000975_V1_sf34526_FWD_prot2324098 (Qin2010), 163618782_In-R_BABG01017485_FWD_prot1 (Kurokawa2007), GL0021790_MH0074_sf13763_FWD_prot1614298 (Qin2010), GL0045404_MH0048_sf46003_FWD_prot1072194 (Qin2010), GL0040148_MH0038_sf19788_FWD_prot0896503 (Qin2010), GL0115911_V1_sf18943_FWD_prot2551886 (Qin2010), 162825680_F2-Y_BABA01019029_FWD_prot1 (Kur…	5 | 58	3 | 18	3 | 18	-	2 | 22	2 | 13	2 | 9	4 | 18	4 | 18	-	H = 8, M = 43, L = 7
3.07	COG0574 Phosphoenolpyruvate synthase/pyruvate phosphate dikinase [G]	REMICSDTVEEREAALAKIEPMQQGDFEKLYEALEGNPVTIRFLDPPLHEFVPTEEADIEALAKAQGKSVETIKNIIASLHEFNPMMGHRGCRLAVTYPEIAKMQTAAVIKAAINVKKAHPDWTIVPEIMIPLVGEVKELKFVKDIVVKTADEIIAASGSDLKYSVGTMIEI	GL0004104_MH0044_sf29654_FWD_prot1003553 (Qin2010)	-	GL0075658_V1_sf23409_FWD_prot2437003 (Qin2010), GL0021790_MH0074_sf13763_FWD_prot1614298 (Qin2010), 162825680_F2-Y_BABA01019029_FWD_prot1 (Kurokawa2007), 162636899_F2-V_BAAX01022706_FWD_prot2 (Kurokawa2007), GL0011806_MH0009_sf81866_FWD_prot0196424 (Qin2010), 163629200_In-R_BABG01007067_FWD_prot3 (Kurokawa2007), GL0119671_MH0033_sf26350_FWD_prot0807517 (Qin2010), GL0045329_MH0065_sf39943_FWD_prot…	4 | 35	2 | 13	2 | 13	-	3 | 9	3 | 5	1 | 4	4 | 13	4 | 13	-	H = 5, M = 25, L = 5
3.071	COG0574 Phosphoenolpyruvate synthase/pyruvate phosphate dikinase [G]	QKAHPDWTVAPEIMIPLSCDVKELKYVKDVVVATADAEIAAAGIDMKYEVGTMIEIPRAALTADKIAEQAEFFCFGTNDLTQMTYGFSRDDAGKFLNAYYDAKIFENDPFAKLDTEGVGQLMKMAVEKGKATRPSLHCGICGEHGGDPSSVEFCNEIGLDYVSCSPFRVPIARLAAAQAAIKAKKA	GL0041842_O2_sf14100_FWD_prot2090643 (Qin2010)	-	GL0060423_MH0003_sf35618_FWD_prot0037516 (Qin2010), 163618782_In-R_BABG01017485_FWD_prot1 (Kurokawa2007), GL0037516_MH0022_sf21109_FWD_prot0592120 (Qin2010), GL0079602_MH0052_C2503825_FWD_prot1132779 (Qin2010), GL0076955_MH0014_sf36176_FWD_prot0436559 (Qin2010), GL0061628_MH0020_sf8747_FWD_prot0543445 (Qin2010), GL0041499_MH0053_sf619_FWD_prot1138764 (Qin2010), 162539731_F1-S_BAAU01027743_FWD_pro…	4 | 73	3 | 23	3 | 23	-	4 | 30	3 | 16	4 | 14	3 | 20	3 | 20	-	H = 17, M = 45, L = 11
3.072	COG0574 Phosphoenolpyruvate synthase/pyruvate phosphate dikinase [G]	MSKKYVYLFSEGNETMRELLGGKGANLAEMMTLGMPVPYGFTVTTEVCNQYYADEEKINDEIRKQIFEYLMKLEELSNKQFGDPKNPLLVSVRSGARASMPGMMDTILNLGMNDEVVEGVAALTDNPRFAYDSYRRFIQMFADVVMGLNKAKFEEIIDEIKEKKKIKEDLDLDAEDMKELVKRFKAFYQDCLHEDFPQDPREQLYRAIEAVFRSWNNQRAIFYRKMNDIPSDWGTAVNVQMMVFGNMGNDCGTGVAFTRNPSTGENKLYGEFLMNAQGEDVVAGIRTPQKIDQLKEVAPEAYERFVEICSILEKHYKNMQDMEFTIEKGKLFMLQTRNGKRTAASALKIACDMVDEGMITKEEALMMVEPKQLDSLLHPRFDDEDLKSAKPIASALPAS…	160915584_0144_Edoli_FWD_prot (GutBugs2010)	-	293402211_0135_Ebact_FWD_prot (GutBugs2010), GL0076518_O2_sf8317_FWD_prot2037360 (Qin2010), 218282547_0143_Ebifo_FWD_prot (GutBugs2010), GL0088168_MH0041_sf55288_FWD_prot0957223 (Qin2010), GL0125410_MH0081_sf28273_FWD_prot1771429 (Qin2010), GL0069774_V1_sf40154_FWD_prot2516246 (Qin2010), 154244451_0296_Xauto_FWD_prot (GutBugs2010), GL0193615_MH0006_sf55390_FWD_prot0082616 (Qin2010), GL0036803_MH0…	4 | 23	-	-	-	2 | 8	1 | 4	2 | 4	4 | 15	4 | 15	-	H = 9, M = 14, L = 0
3.073	COG0574 Phosphoenolpyruvate synthase/pyruvate phosphate dikinase [G]	MHKYVYLFSEGNGSMRELLGGKGANLAEMTNLGMPVPQGFTISTEACTKYYEDDRNINDEIKAQVYEALARIEKINGKKFGDAKNPLLVSVRSGARASMPGMMDTILNLGLNDEVAAGLIAGNPTPAFTRFVYDSYRRFIQMFSDVVMELSKKTFEVIIDEVKAAKGVKNDIDLDADDMKKLVDLFKAHYKEEKGEDFPTDPAVQLMEAIKAVFRSWDNPRANVYRRMNDIPYSWGTAVNVQPMVFGNLNDKSGTGVAFTRDPATGEKALFGEYLINAQGEDVVAGIRTPSKISKLHEEMPAVYDQFADIANRLENHYRDMQDMEFTIENGKLYMLQTRNGKRTAAAALKIACDLVDEGMISREEAVMRVEPKQLDSLLHPQFDAAALKAAEVVGKGLA…	162765295_F2-X_BAAZ01000178_FWD_prot8 (Kurokawa2007)	-	GL0069994_O2_sf40116_FWD_prot2119725 (Qin2010), 162592073_F1-T_BAAV01013409_FWD_prot1 (Kurokawa2007), GL0149471_MH0012_sf17479_FWD_prot0293440 (Qin2010), GL0046901_MH0071_sf10059_FWD_prot1550276 (Qin2010), GL0193615_MH0006_sf55390_FWD_prot0082616 (Qin2010), GL0012016_MH0076_sf67433_FWD_prot1657265 (Qin2010), GL0242393_MH0006_sf129793_FWD_prot0100976 (Qin2010), GL0102389_MH0045_sf4902_FWD_prot1012…	4 | 29	1 | 5	1 | 5	-	2 | 15	2 | 13	1 | 2	3 | 9	3 | 9	-	H = 7, M = 20, L = 2
3.074	COG0574 Phosphoenolpyruvate synthase/pyruvate phosphate dikinase [G]	MGKKYVYLFTEGNAGMRELLGGKGANLAEMTNLGLPVPQGFTISTEACTQYYEDGRRINDDIQAEIMENIEKMESITGKKFGDLENPLLVSVRSGARASMPGMMDTILNLGLNEEVVEVMAKKSGNPRWAYDCYRRFIQMYSDVVMEVGKKYFEQLIDKMKEEKGVTQDVELTADDLKELANQFKAEYKEKIGEDFPSDPKEQLMGAIKAVFRSWDNPRANVYRRDNDIPYSWGTAVNVQMMAFGNMGETSGTGVAFTRNPSTGEKVLTGEFLMNAQGEDVVAGVRTPQHIDQLKEVMPEVYAQFVEICNKLENHYRDMQDMEFTIEDKHLYMLQTRNGKRTPAAALKIACDLIDEGMIDEKQAVLMIEPRNLDALLHPQFDAKALKAAAPVAKALAAS…	GL0039879_O2_sf2262_FWD_prot2023061 (Qin2010)	-	162715017_F2-W_BAAY01013523_FWD_prot1 (Kurokawa2007), GL0046920_O2_sf3858_FWD_prot2152140 (Qin2010), 162869512_In-A_BABB01000495_FWD_prot6 (Kurokawa2007), 212693124_0040_Bdore_FWD_prot (GutBugs2010), GL0076057_MH0086_sf13480_FWD_prot1886344 (Qin2010), GL0177561_MH0006_sf9285_FWD_prot0065935 (Qin2010), 162722812_F2-W_BAAY01006149_FWD_prot3 (Kurokawa2007), 162648751_F2-V_BAAX01010854_FWD_prot2 (Kur…	4 | 36	3 | 9	3 | 8	1 | 1	2 | 10	2 | 5	2 | 5	3 | 17	3 | 17	-	H = 8, M = 20, L = 8
3.075	COG0574 Phosphoenolpyruvate synthase/pyruvate phosphate dikinase [G]	MEEDKKYVYLFQEGNAKMKDILGGKGANLAEMTNLGLPIPQGFIISAECCNKYYEDGEKISEDIIKQIEIALDKLEEITGKKFGDIQKPLLVSVRSGARVSMPGMMDTILNLGINDETVKTLAVKNRRFAYDSYRRFIQMYSDVVKGIPNSIYEKAIDTKKMQRGLAQDIDMDANDLEDLVKVFKGIYYEQTGSAFPQDVKSLLIECIEAVFKSWNNERAIKYRRLNDIPSQWGTAVNIQMMVFGNMGDDCGTGVAFSRNPATGENKIYGEFLMNAQGEDVVAGIRTPMTIDKLAEMNPDIYNEFVRSAKKLEKHYKDMQDLEFTIEHGNLYILQTRNGKRTATAALQVAVDLVEEGLIDEREAVLRVEPKQLEQLLHPTFDKEKLKYARQIAQGLAAS…	GL0096928_MH0067_sf36904_FWD_prot1470161 (Qin2010)	-	GL0097028_MH0014_sf4587_FWD_prot0419140 (Qin2010), 218282547_0143_Ebifo_FWD_prot (GutBugs2010), GL0088168_MH0041_sf55288_FWD_prot0957223 (Qin2010), GL0005355_O2_sf30311_FWD_prot2118195 (Qin2010), GL0125410_MH0081_sf28273_FWD_prot1771429 (Qin2010), 163275742_In-D_BABD01034946_FWD_prot1 (Kurokawa2007), GL0069774_V1_sf40154_FWD_prot2516246 (Qin2010), 154244451_0296_Xauto_FWD_prot (GutBugs2010), 1500…	4 | 22	-	-	-	2 | 8	1 | 4	2 | 4	4 | 14	4 | 14	-	H = 7, M = 15, L = 0
3.076	COG0574 Phosphoenolpyruvate synthase/pyruvate phosphate dikinase [G]	HEFVPTEDADIEKLAKAKNKSVEEIKAICASLHEFNPMMGHRGCRLAVTYPSSAKMQTKAVIRAAIEVQKEHADWTVKPEIMIPLVCEVKELKYVKNIVVETADAEIAAAGVNLEYEVGTLTETPSSALPADEIATEADFFCFGTNDLTQMTFGFSRDDAGKFLNAYYDKKIFERDPFAKLDQTGVGKLMETAIKLGKPVNPKLHVGICGEHGGDPSSVEFCHKIGLDYVSCSPFRVPIARLAAAQAAIAEKAAK	GL0006763_V1_sf18709_FWD_prot2626589 (Qin2010)	162744958_F2-X_BAAZ01019305_FWD_prot1 (Kurokawa2007)	GL0014948_MH0061_sf18763_FWD_prot1323100 (Qin2010), GL0083192_MH0079_sf10423_FWD_prot1710647 (Qin2010), GL0012984_O2_sf2724_FWD_prot2007435 (Qin2010), 162745557_F2-X_BAAZ01018706_FWD_prot2 (Kurokawa2007), GL0019586_O2_sf14137_FWD_prot1950249 (Qin2010), GL0015233_MH0065_sf6992_FWD_prot1399172 (Qin2010), GL0023170_MH0014_sf13544_FWD_prot0426417 (Qin2010), GL0060457_MH0054_sf7669_FWD_prot1175421 (Qi…	4 | 29	2 | 6	2 | 6	-	3 | 7	1 | 1	3 | 6	3 | 16	3 | 16	-	H = 10, M = 13, L = 6
3.077	COG0574 Phosphoenolpyruvate synthase/pyruvate phosphate dikinase [G]	GAEGIGLTRTEHMFFDPDRIGAFREMICADTVEQRKLALDKIEPMQQKDFEGLMEALEGRSVTIRFLDPPLHEFVPTTEEEIELLAKTQNKSVAQIKQLISDLHEVNPMMGHRGCRLAVTYPEIAVMQTKAVIKAAINVQNRHPEWNVVPEIMIPLICEIKELEYVKKVVVDTADEVIKQAKSNLKYQVGTMIEIPRAALTADEIAKEAEFFCFGTNDLTQMTFGFSRDDAGKFLPSYYENKIFESDPFARLDTNGVGKLMEMAMKLGKATRPTLHAGICGEHGGDPSSIEFCHKIGLDYVSCSPFRVPIARLAAAQANIKNPRN	GL0075928_MH0082_sf44178_FWD_prot1809393 (Qin2010)	-	GL0083192_MH0079_sf10423_FWD_prot1710647 (Qin2010), GL0012984_O2_sf2724_FWD_prot2007435 (Qin2010), 162745557_F2-X_BAAZ01018706_FWD_prot2 (Kurokawa2007), GL0019586_O2_sf14137_FWD_prot1950249 (Qin2010), GL0015233_MH0065_sf6992_FWD_prot1399172 (Qin2010), GL0023170_MH0014_sf13544_FWD_prot0426417 (Qin2010), GL0060457_MH0054_sf7669_FWD_prot1175421 (Qin2010), GL0107354_MH0038_sf18555_FWD_prot0896280 (Qi…	4 | 20	1 | 5	1 | 5	-	2 | 6	1 | 1	2 | 5	3 | 9	3 | 9	-	H = 7, M = 9, L = 4
3.078	COG0574 Phosphoenolpyruvate synthase/pyruvate phosphate dikinase [G]	EIMEYVAKMEEMNGKKFGDLKNPLLVSVRSGARASMPGMMDTILNLGLNDDVVAAMIAGNPDPNFERFVYDSYRRFIQMFSDVVMEVGKKYFEQLIDAMKEKRGVKLDIELTAADLKELAEQFKAEYKQQIGEDFPSDPKTQLYEAIRAVFRSWDNPRANVYRRDNDIPYSWGTAVNVMPMVFGNLNDNSGTGVAFTRDPATGEKKLMGEFLTNAQGEDVVAGVRTPMPISQMEEKFPQAYADFVKVCDLLEDHYRDMQDMEFTVENGKLYMLQCRSGKRTAQAALKIACDLVDEGMIDEKKAVSMIDPRNLDTLLHPQFDAAVLKKAPAIAKALPASPGAACGKIVFSAEDAKEWKERGEKVVLVRLETSPEDIEGMKAPQGILTVRGGMTSHAAVVA…	GL0095831_O2_sf16087_FWD_prot2115501 (Qin2010)	-	GL0193615_MH0006_sf55390_FWD_prot0082616 (Qin2010), GL0002148_MH0057_sf29488_FWD_prot1253181 (Qin2010), GL0097808_MH0020_sf21535_FWD_prot0553583 (Qin2010), GL0012016_MH0076_sf67433_FWD_prot1657265 (Qin2010), GL0102389_MH0045_sf4902_FWD_prot1012181 (Qin2010), GL0070283_MH0020_sf795_FWD_prot0526610 (Qin2010), GL0053794_MH0080_sf68953_FWD_prot1749335 (Qin2010), GL0089441_V1_sf17726_FWD_prot2511618 (…	4 | 17	-	-	-	1 | 6	1 | 4	1 | 2	4 | 11	4 | 11	-	H = 5, M = 11, L = 1
3.079	COG0574 Phosphoenolpyruvate synthase/pyruvate phosphate dikinase [G]	EACLSVLTGARQSMPGMMDIILNLGLNDASVEGLAKKTGNPRFAYDSYRRFVQMFADVVMGVSKSLFEEEIDKMKAAKGVTNDVDLDADDLKQLVVIFKKIYEDNEHKPFPQDPNEQLIEAVKAVFRSWDNPRANVYRKMNEIPYEWGTAVNVQQMAFGNSGDRSGTGVAFTRDPATGEKKLMGEYLINAQGEDVVAGVRTPSPISHLQEQMPEVYDEFVAIANRLEHYFKDMQDMEFTIEDGKLYMLQTRNGKRTAQAALQIACDLVDEGMITEREAVLRVEPKQLDTLLHPQFDAEALKRADAIGKGLAASPGSACGQVVFSAEDAEEAVKNKTMPKVVLVRLETSPEDIVGMQVSQGILTVRGGMTSHAAVVARGMGTCCVSGCGNDNNVRISYAD…	162652489_F2-V_BAAX01007116_FWD_prot1 (Kurokawa2007)	GL0039440_O2_sf17555_FWD_prot2131730 (Qin2010), 162826229_F2-Y_BABA01018480_FWD_prot1 (Kurokawa2007)	163596216_In-M_BABF01005051_FWD_prot1 (Kurokawa2007), 162592073_F1-T_BAAV01013409_FWD_prot1 (Kurokawa2007), GL0242393_MH0006_sf129793_FWD_prot0100976 (Qin2010), GL0141668_MH0006_sf7179_FWD_prot0065021 (Qin2010), 162740862_F2-X_BAAZ01023401_FWD_prot1 (Kurokawa2007), 162647984_F2-V_BAAX01011621_FWD_prot1 (Kurokawa2007), 163630233_In-R_BABG01006034_FWD_prot1 (Kurokawa2007), GL0025740_MH0009_sf2818_F…	3 | 14	-	-	-	2 | 7	2 | 5	1 | 2	2 | 7	2 | 7	-	H = 4, M = 10, L = 0
3.08	COG0574 Phosphoenolpyruvate synthase/pyruvate phosphate dikinase [G]	MTYGFSRDDAGKFLNAYYDKKIFENDPFAKLDQDGVGKLMKTAIKLGKPVNPNLHIGICGEHGGDPSSVEFCHNIGLNYVSCSPFRVPIARLAAAQAAIKAKNK	GL0031396_MH0012_sf1352_FWD_prot0264979 (Qin2010)	-	GL0060423_MH0003_sf35618_FWD_prot0037516 (Qin2010), GL0037516_MH0022_sf21109_FWD_prot0592120 (Qin2010), GL0079602_MH0052_C2503825_FWD_prot1132779 (Qin2010), GL0076955_MH0014_sf36176_FWD_prot0436559 (Qin2010), GL0061628_MH0020_sf8747_FWD_prot0543445 (Qin2010), GL0041499_MH0053_sf619_FWD_prot1138764 (Qin2010), 162539731_F1-S_BAAU01027743_FWD_prot1 (Kurokawa2007), 163297769_In-D_BABD01012919_FWD_pro…	3 | 28	1 | 7	1 | 7	-	2 | 8	1 | 3	2 | 5	3 | 13	3 | 13	-	H = 10, M = 12, L = 6
3.081	COG0574 Phosphoenolpyruvate synthase/pyruvate phosphate dikinase [G]	MSEKYVYLFSEGNGKMRELLGGKGANLAEMTNLGMPVPQGFTVTTEVCTRYYEDGEKIAPEITEEINRNLKTLEEMTGKKMGDKENPLLVSVRSGARASMPGMMDTILNLGINDEVVETIAAKTENPRFAYDSYRRFIQMFSDVVMGLPKSKFEVIIDELKDRKGVKLDTELDADDMKEMTARFKEFYKENLNEDFPQDPKEQMIRAVEAVFRSWNNPRAIYYRKMNDIPGSWGTAVNVQMMVFGNMGNTCGTGVAFTRNPATGENKLFGEFLMNAQGEDVVAGIRTPQTIDELKEVMPDAYNSFVEICGKLEKHYRDMQDMEFTIENGKLFMLQTRNGKRTAAAALKIACDMVAEGLITKDEALMMVEPKALDALLHPQFDPAELKQAHLIASGLPAS…	223984589_0175_Hfili_FWD_prot (GutBugs2010)	-	154244451_0296_Xauto_FWD_prot (GutBugs2010), GL0036803_MH0034_sf2317_FWD_prot0823534 (Qin2010), 83589471_0235_Mther_FWD_prot (GutBugs2010), GL0078647_MH0044_sf19153_FWD_prot1002296 (Qin2010), GL0060423_MH0003_sf35618_FWD_prot0037516 (Qin2010), GL0037516_MH0022_sf21109_FWD_prot0592120 (Qin2010), GL0025740_MH0009_sf2818_FWD_prot0167530 (Qin2010), 162645350_F2-V_BAAX01014255_FWD_prot1 (Kurokawa2007)…	3 | 20	-	-	-	3 | 9	1 | 4	3 | 5	3 | 11	3 | 11	-	H = 9, M = 11, L = 0
3.082	COG0574 Phosphoenolpyruvate synthase/pyruvate phosphate dikinase [G]	MIKWVYLFKEGSADMRNLLGGKGANLAEMTNIGLPVPQGFTITTEACTQYYEDGREINEEIRAQIDEYIGKMEEITGKKFGDKKNPLLVSVRSGARASMPGMMDTILNLGLNEEVVNAIAEMSGNSRWAWDCYRRFIQMYSDVVMEVGKKYFEELIDEMKEKRGVKQDVELTTEDLKELAAQFKAEYKEKIGEDFPDDPKEQLMGAIKAVFRSWDNPRANVYRRDNDIPYSWGTAVNVQSMAFGNMGDDCGTGVAFTRDPATGEKGLFGEFLTNAQGEDVVAGVRTPMKIAEMEQKFPEAFKQFTEVCQTLEK	GL0123666_MH0006_sf37121_FWD_prot0077053 (Qin2010)	-	162812619_F2-Y_BABA01032090_FWD_prot1 (Kurokawa2007), 163266506_In-B_BABC01006885_FWD_prot1 (Kurokawa2007), GL0005914_O2_sf2805_FWD_prot1990045 (Qin2010), GL0000588_MH0069_sf962_FWD_prot1487900 (Qin2010), 163603027_In-R_BABG01033039_FWD_prot1 (Kurokawa2007), GL0047664_MH0031_sf39169_FWD_prot0779939 (Qin2010), GL0128524_MH0083_sf3003_FWD_prot1830929 (Qin2010), GL0011358_O2_sf34651_FWD_prot1957053 …	3 | 24	1 | 6	1 | 5	1 | 1	2 | 12	2 | 8	1 | 4	3 | 6	3 | 6	-	H = 5, M = 18, L = 1
3.083	COG0574 Phosphoenolpyruvate synthase/pyruvate phosphate dikinase [G]	MGWADAARRLNVEANADNPRDAQQAVDLGAEGIGLCRTEHMFFAEDRIKAVREMICARTVEARKVALAKVEPFQQGDFEAMYRIMGTRPMTIRYLDPPLHEFLPTQKADIEELAQEMGMTFDELQDVVVSLHEFNPMMGHRGCRLCVTYPEIAEMQTNAVIKAALKVSAETGTMITPHIMIPLVGERKELKFIKDIVVRTADALIKDAGVDMKYHVGTMIEIPRAALTADEIAKEADFFSFGTNDLTQMTFGFSRDDAAKFLGAYYDTKIYESDPFQHLDVNGVGKLVEMACK	GL0020903_V1_sf6796_FWD_prot2616387 (Qin2010)	-	162826228_F2-Y_BABA01018481_FWD_prot1 (Kurokawa2007), GL0054708_O2_sf17555_FWD_prot2131729 (Qin2010), GL0051299_MH0062_sf7104_FWD_prot1333820 (Qin2010), 162758713_F2-X_BAAZ01006760_FWD_prot2 (Kurokawa2007), GL0102016_MH0040_sf32947_FWD_prot0930532 (Qin2010), 162744502_F2-X_BAAZ01019761_FWD_prot1 (Kurokawa2007), GL0105381_MH0063_sf63995_FWD_prot1369502 (Qin2010), GL0047795_MH0070_sf38146_FWD_prot1…	3 | 6	-	-	-	1 | 2	1 | 2	-	2 | 4	2 | 4	-	H = 1, M = 5, L = 0
3.084	COG0574 Phosphoenolpyruvate synthase/pyruvate phosphate dikinase [G]	MGKKYVYLFTEGNGTMRELLGGKGANLAEMTNLGLPVPQGFTISTEACTQYYEDGKVINPEIQAEIMEYIAKMEDITGKKFGDLENPLLVSVRSGARASMPGMMDTILNLGLNEQVVDVIAKKSNNPRWAWDCYRRFIQMYSDVVMEVGKKYFEELIDKMKAAKGVTLDVELGADDLKELAHQFKAEYKAKIGADFPDDPKEQLM	GL0143040_MH0012_sf47184_FWD_prot0321756 (Qin2010)	-	GL0017243_V1_sf87546_FWD_prot2307150 (Qin2010), GL0011240_MH0057_sf2456_FWD_prot1246791 (Qin2010), GL0069252_MH0056_sf4940_FWD_prot1227079 (Qin2010), 163286291_In-D_BABD01024397_FWD_prot1 (Kurokawa2007), GL0023962_O2_sf16862_FWD_prot2131646 (Qin2010), GL0012475_V1_sf26345_FWD_prot2868138 (Qin2010), GL0098277_MH0053_sf19262_FWD_prot1147283 (Qin2010), GL0114106_MH0053_sf78312_FWD_prot1161334 (Qin20…	3 | 23	2 | 8	2 | 7	1 | 1	3 | 10	2 | 4	3 | 6	2 | 5	2 | 5	-	H = 9, M = 8, L = 6
3.085	COG0574 Phosphoenolpyruvate synthase/pyruvate phosphate dikinase [G]	MGGKQRMSKKYLYYFSEGNDAFGGDKVTMKNTLGGKGAGLAEMTAAGMPVPQGFTITTDACTQYYADGRQINDEITADIFEHLKGLEEITGKKFGDNQNPLLVSVRSGARQSMPGMMDTIL	162648242_F2-V_BAAX01011363_FWD_prot1 (Kurokawa2007)	-	162582972_F1-T_BAAV01022510_FWD_prot1 (Kurokawa2007), GL0037510_MH0074_sf8612_FWD_prot1611006 (Qin2010)	3 | 3	1 | 1	1 | 1	-	-	-	-	2 | 2	2 | 2	-	H = 1, M = 1, L = 1
3.086	COG0574 Phosphoenolpyruvate synthase/pyruvate phosphate dikinase [G]	MAKKYVYLFKEGNANMRELLGGKGANLAEMTNLGMPVPQGFTVTTEACTRYYTDGKVIGDDIVEQIYAALAETEKVAGKKFGDDKDPFLVSVRSGARASMPGMMDTILNLGLTDVSVVGLANLTNNPHFAYDAYRRFIAMFSDVVMEIPKNEFEAVLDEFKEKKGVKYDRDLSADDLKEVVVRFKEIYKKHMGVDFPQDPKVQLMEAVKAVFRSWDNPRAIYYRRMNDIPGDWGTAVNVQSMVFGNMGETSGTGVAFTRNPSTGEKKLYGEYLPNAQGEDVVAGIRTPEPISHLQEQMPDVYQQFVDIATKLEAHYRDMQDMEYTIERGKLYMLQTRNGKRTAAAALKIAVDLVDEGVLSEEEAVLKVEPKQLDTLLHPNFDAAAVKKAPVIAKGLPAS…	GL0040569_V1_sf10099_FWD_prot2509416 (Qin2010)	-	162721328_F2-W_BAAY01007633_FWD_prot1 (Kurokawa2007), 163630233_In-R_BABG01006034_FWD_prot1 (Kurokawa2007), 162831992_F2-Y_BABA01012717_FWD_prot1 (Kurokawa2007), 163610766_In-R_BABG01025300_FWD_prot1 (Kurokawa2007), 162758151_F2-X_BAAZ01007322_FWD_prot1 (Kurokawa2007), 162652599_F2-V_BAAX01007006_FWD_prot1 (Kurokawa2007)	3 | 22	1 | 3	1 | 3	-	2 | 10	2 | 8	1 | 2	2 | 9	2 | 9	-	H = 6, M = 15, L = 1
3.087	COG0574 Phosphoenolpyruvate synthase/pyruvate phosphate dikinase [G]	LEEDLPECYKEFMELAHKLENHYRDMQDMEFTIQEGKLYFLQTRNGKRTAPAAIKIACDLVDEGMITPEEAVLRIEAKSLDQLLHPVFEPTALKQAKVIGTGLNAAPGAGAGKVVFTAEEAKELGKGGKGERVVLVRLETTPEDIEGMAAAQGILTVRGGRTSHAAVVARGMGACCVAGCGDIKINEEKEEFELGGRTFHKGDYISIDGTTGNIYGEDIPTHEAEISGNFGRIMAWADEFRNLGVRTNADNPRDTKKAVELGAEGIGLCRTEHMFFEEDRIPKIRKMILSETVEAREKALNELIPFQKGDFKAMYKELKGLPMTVRYLDPPLHEFLPTDENDIKALAEEMGVTVEHLKQKCADLHEFNPMMGHRGCRSAVTYPEIAKMQTRALMEAAIE…	GL0113051_O2_sf31994_FWD_prot2215456 (Qin2010)	-	162554818_F1-S_BAAU01012658_FWD_prot2 (Kurokawa2007), GL0016590_O2_sf304_FWD_prot2014352 (Qin2010), GL0038653_V1_sf2037_FWD_prot2228071 (Qin2010), GL0085488_MH0066_sf8219_FWD_prot1442772 (Qin2010), GL0068000_MH0038_sf12478_FWD_prot0895097 (Qin2010), 162706785_F2-W_BAAY01021108_FWD_prot1 (Kurokawa2007), GL0132419_MH0058_sf57445_FWD_prot1262590 (Qin2010), 162712946_F2-W_BAAY01015594_FWD_prot2 (Kuro…	3 | 12	-	-	-	2 | 4	-	2 | 4	3 | 8	3 | 8	-	H = 7, M = 5, L = 0
3.088	COG0574 Phosphoenolpyruvate synthase/pyruvate phosphate dikinase [G]	MANKWVYLFSEGNANMRELLGGKGANLAEMTSLGLPVPQGFTITTEACTQYYEDGREINEEIQGQINEYIGKMEEITGKKFGDLENPLLVSVRSGARASMPGMMDTILNLGLNEEVIEVIAKKTNTPRWAWDCYRRFIQMYSDVVMEVGKKYFEELIDEMKAKKGVTQDVELDADDLKELASQFKAEYK	GL0062202_V1_sf17911_FWD_prot2418017 (Qin2010)	GL0037990_O2_sf4136_FWD_prot2007817 (Qin2010)	GL0017243_V1_sf87546_FWD_prot2307150 (Qin2010), GL0011240_MH0057_sf2456_FWD_prot1246791 (Qin2010), GL0069252_MH0056_sf4940_FWD_prot1227079 (Qin2010), 163286291_In-D_BABD01024397_FWD_prot1 (Kurokawa2007), GL0023962_O2_sf16862_FWD_prot2131646 (Qin2010), GL0012475_V1_sf26345_FWD_prot2868138 (Qin2010), GL0098277_MH0053_sf19262_FWD_prot1147283 (Qin2010), GL0114106_MH0053_sf78312_FWD_prot1161334 (Qin20…	2 | 17	1 | 7	1 | 6	1 | 1	2 | 5	2 | 2	1 | 3	2 | 5	2 | 5	-	H = 5, M = 6, L = 6
3.089	COG0574 Phosphoenolpyruvate synthase/pyruvate phosphate dikinase [G]	MPSVSRAVCVQRASGNNGRRCRDGAAAAGRRSVVAQRARHGKPEVAIRSGSGGSARGGHCSPLRAVAAPIPTTKKRVFHFGKGKSEGNKAMKDLLGGKGANLAEMASIGLSVPPGFTVSTEACQQYQAAGKTLPAGLWEEIVEGLQWVEEYMAARLGDPARPLLLSVRSGAAVSMPGMMDTVLNLGLNDEVAAGLAAKSGDRFAYDSYRRFLDMFGNVVMDIPHALFEEKLEAMKAVKGLHNDTDLTATDLKELVAQYKDVYVEAKGEPFPSDPKKQLQLAVLAVFNSWDSPRAIKYRSINKITGLKGTAVNVQTMVFGNMGNTSGTGVLFTRNPSTGEKKLYGEFLVNAQGEDVVAGIRTPEDLDAMRDHMPEPYEELVENCKILESHYKEMMDIEFT…	Q6AVA8_PPDK1_ORYSJ_Osati_FWD_prot (FoodStuffs2010)	B8AYC1_B8AYC1_ORYSI_Osati_FWD_prot (FoodStuffs2010), B9FPJ4_B9FPJ4_ORYSJ_Osati_FWD_prot (FoodStuffs2010)	GL0025740_MH0009_sf2818_FWD_prot0167530 (Qin2010), 162645350_F2-V_BAAX01014255_FWD_prot1 (Kurokawa2007), GL0195852_MH0006_sf13438_FWD_prot0068303 (Qin2010), GL0144880_MH0003_sf8885_FWD_prot0029552 (Qin2010), 162658918_F2-V_BAAX01000687_FWD_prot1 (Kurokawa2007), GL0020727_MH0006_sf135651_FWD_prot0102228 (Qin2010), GL0002884_MH0011_sf4219_FWD_prot0220547 (Qin2010), 257066732_0010_Aprev_FWD_prot (Gu…	2 | 13	-	-	-	1 | 6	1 | 4	1 | 2	2 | 7	2 | 7	-	H = 4, M = 9, L = 0
3.09	COG0574 Phosphoenolpyruvate synthase/pyruvate phosphate dikinase [G]	MHASQGILTVRGGMTSHAAVVARGMGTCCVSGCGEIKIDEEAKTFELGGYTFHEGDYISLDGTTGKIYKGDIKTVEASVGGDFGRVMAWADQFRKLSVRTNADTPADTLNAVRLGAEGIGLCRTEHMFFGEDRIPKIRKMILSKTVEQREAALAELLQFQKADFKAMYEALEGRPMTVRYLDPPLHEFYPTDPEDIAALAIHLTGSFSL	162714326_F2-W_BAAY01014214_FWD_prot1 (Kurokawa2007)	-	GL0025740_MH0009_sf2818_FWD_prot0167530 (Qin2010), 162645350_F2-V_BAAX01014255_FWD_prot1 (Kurokawa2007), GL0195852_MH0006_sf13438_FWD_prot0068303 (Qin2010), GL0144880_MH0003_sf8885_FWD_prot0029552 (Qin2010), 162658918_F2-V_BAAX01000687_FWD_prot1 (Kurokawa2007), GL0020727_MH0006_sf135651_FWD_prot0102228 (Qin2010), GL0002884_MH0011_sf4219_FWD_prot0220547 (Qin2010), 257066732_0010_Aprev_FWD_prot (Gu…	2 | 15	1 | 2	1 | 2	-	1 | 6	1 | 4	1 | 2	2 | 7	2 | 7	-	H = 3, M = 12, L = 0
3.091	COG0574 Phosphoenolpyruvate synthase/pyruvate phosphate dikinase [G]	LKIAVDLVNEGMITTDEAILKVEPKQLDSLLHPQFDAVALKKAKEIAMGLAASPGAACGMVYFTAEEATAAAKTGKKVVLVRLETSPEDIEGMAHAQGILTARGGMTSHAAVVARGMGTCCVAGCGALRVDEEAKTATIGDVVFHEGDWMSIDGSTGKVYAEAIPTVDASVSGDFATLMGWADAARKLGVRTNADNPHDAAVAVKYGAEGIGLCRTEHMFFEATRIADMRQMILSETEEQRREALAKLLPYQKADFKGMYKALEGRPMTVRYLDPPLHEFLPAKNMTEEIEALAKELGTTTDKIVAKIDELHEFNPMMGFRGCRLAVRYPEIAEMQTRAVIEAAIEVKQEDGYDIHPEIMIPLVGEVKELAYVKKVVLDTAKKVMEEKGVELEVKVGTM…	GL0025840_V1_sf16662_FWD_prot2550431 (Qin2010)	-	GL0025740_MH0009_sf2818_FWD_prot0167530 (Qin2010), 162645350_F2-V_BAAX01014255_FWD_prot1 (Kurokawa2007), GL0195852_MH0006_sf13438_FWD_prot0068303 (Qin2010), GL0144880_MH0003_sf8885_FWD_prot0029552 (Qin2010), 162658918_F2-V_BAAX01000687_FWD_prot1 (Kurokawa2007), GL0020727_MH0006_sf135651_FWD_prot0102228 (Qin2010), GL0002884_MH0011_sf4219_FWD_prot0220547 (Qin2010), 257066732_0010_Aprev_FWD_prot (Gu…	2 | 13	-	-	-	1 | 6	1 | 4	1 | 2	2 | 7	2 | 7	-	H = 3, M = 10, L = 0
4.001	COG0057 Glyceraldehyde-3-phosphate dehydrogenase/erythrose-4-phosphate dehydrogenase [G]	MNFFPSFQLFNYDFGYEYKNIFLLLHRKSERIAISKRKFIFKHYKTLKSLNKMIKVGINGFGRIGRFVFRAAMKRNDIQIVGINDLCPVDYLAYMLKYDTMHGQFDGTIEADVENSKLIVNGQAIRITAERNPADLKWNEVEAEYVVESTGLFLSKDKAQAHIEAGAKYVVMSAPSKDDTPMFVCGVNEKTYVKGTQFVSNASCTTNCLAPIAKVLNDKWGITDGLMTTVHSTTATQKTVDGPSMKDWRGGRAASGNIIPSSTGAAKAVGKVIPALNGKLTGMSMRVPTLDVSVVDLTVNLAKPATYAEICAAMKEASEGELKGVLGYTEDAVVSSDFLGDTRTSIFDAKAGIALTDTFVKVVSWYDNEIGYSNKVLDLIAHMASVNC	160890967_0053_Bunif_FWD_prot (GutBugs2010)	270294280_0032_BD20_FWD_prot (GutBugs2010)	218129664_0041_Begge_FWD_prot (GutBugs2010), 162557416_F1-S_BAAU01010060_FWD_prot1 (Kurokawa2007), 167765186_0051_Bster_FWD_prot (GutBugs2010), GL0118222_MH0071_sf688_FWD_prot1545065 (Qin2010), 162829250_F2-Y_BABA01015459_FWD_prot2 (Kurokawa2007), 163310653_In-D_BABD01000048_FWD_prot7 (Kurokawa2007), 189460125_0037_Bcopr_FWD_prot (GutBugs2010), 198276602_0050_Bpleb_FWD_prot (GutBugs2010), 2240243…	15 | 106	6 | 20	5 | 17	2 | 3	15 | 63	7 | 33	15 | 30	9 | 23	7 | 15	4 | 8	H = 0, M = 49, L = 57
4.002	COG0057 Glyceraldehyde-3-phosphate dehydrogenase/erythrose-4-phosphate dehydrogenase [G]	MIKVGINGFGRIGRFVFRAAQKRNDIQIVGINDLCPVDYLAYMLKYDTMHGQFDGTIEADVENSKLIVNGNAIRVTAERNPADLKWDAIGAEYVVESTGLFLTKEKAQAHIEAGAKYVVMSAPSKDDTPMFVCGVNEKTYVKGTQFVSNASCTTNCLAPIAKVLNDKWGITDGLMTTVHSTTATQKTVDGPSMKDWRGGRAASGNIIPSSTGAAKAVGKVIPELNGKLTGMSMRVPTLDVSVVDLTVNLAKPATYAEICAAMKEASEGELAGVLGYTEDAVVSSDFLGDTRTSIFDAKAGIALTDTFVKVVSWYDNEIGYSNKVLDLIAHMASVNC	150006076_0054_Bvulg_FWD_prot (GutBugs2010), 162567204_F1-S_BAAU01000272_FWD_prot3 (Kurokawa2007), 162727916_F2-W_BAAY01001045_FWD_prot1 (Kurokawa2007), 162869332_In-A_BABB01000675_FWD_prot3 (Kurokawa2007), 163633176_In-R_BABG01003091_FWD_prot2 (Kurokawa2007), 212692105_0040_Bdore_FWD_prot (GutBugs2010), 237709044_0030_B9142FAA_FWD_prot (GutBugs2010), 237724621_0039_Bdore_FWD_prot (GutBugs2010), …	-	162817878_F2-Y_BABA01026831_FWD_prot1 (Kurokawa2007), 163310653_In-D_BABD01000048_FWD_prot7 (Kurokawa2007), 189460125_0037_Bcopr_FWD_prot (GutBugs2010), 198276602_0050_Bpleb_FWD_prot (GutBugs2010), 224024375_0038_Bcopr_FWD_prot (GutBugs2010), GL0086994_O2_sf5486_FWD_prot1945376 (Qin2010), 163277282_In-D_BABD01033406_FWD_prot1 (Kurokawa2007), 163282730_In-D_BABD01027958_FWD_prot1 (Kurokawa2007), G…	15 | 125	6 | 21	5 | 18	2 | 3	14 | 80	8 | 54	13 | 26	10 | 24	7 | 15	5 | 9	H = 6, M = 65, L = 54
4.003	COG0057 Glyceraldehyde-3-phosphate dehydrogenase/erythrose-4-phosphate dehydrogenase [G]	MTVKIGINGFGRIGRLAFRRIFELQARGGQAGDIEVAAINDLTTPSMLAYLLKYDSTHGTFRHDDGTPVEVTSTDDSIVVDGKEYKVYAEKDANNIPWVKNDGVEFVLECTGFYTSAEKSQAHINAGAKKVLISAPAKDETTPTIVFGVNHETLKASDVIVSAGSCTTNSMAAMVKLLDENWGIKAGFMTTIHAYTGTQMILDGPRFPKARNNRAAAINTIPHSTGAAKAIGKVVPSVNGKLQGHAQRIQVPDGSVTELTTVLNKEVTADEINAAFKAAFSDTDFYGYNEDGIVSSDIIGDTHGGVFDPTQTDVNTVDGLTMARTVSWYDNEYGFTCNMVRTLLYFAEISE	119026097_0057_Badol_FWD_prot (GutBugs2010), 154488870_0058_Badol_FWD_prot (GutBugs2010), 162726067_F2-W_BAAY01002894_FWD_prot1 (Kurokawa2007)	-	GL0086802_MH0042_sf12108_FWD_prot0964077 (Qin2010), 163273150_In-B_BABC01000241_FWD_prot13 (Kurokawa2007), 171742542_0067_Bdent_FWD_prot (GutBugs2010), 283456372_0068_Bdent_FWD_prot (GutBugs2010), 212715577_0066_Bcate_FWD_prot (GutBugs2010), 225351397_0075_Bpseu_FWD_prot (GutBugs2010), 162595992_F1-T_BAAV01009490_FWD_prot2 (Kurokawa2007), GL0136750_V1_sf19130_FWD_prot2396166 (Qin2010), 224282673_…	14 | 218	11 | 49	11 | 35	7 | 14	12 | 84	9 | 44	10 | 40	13 | 85	11 | 33	13 | 52	H = 1, M = 210, L = 7
4.004	COG0057 Glyceraldehyde-3-phosphate dehydrogenase/erythrose-4-phosphate dehydrogenase [G]	MKNKTNAETERYLNKYYKTLKSLNKMIKVGINGFGRIGRFVFRAAMKRNDIQIVGINDLCPVDYLAYMLKYDTMHGQFDGTIEADVENSKLIVNGQAIRITAERNPADLKWNEVEAEYVVESTGLFLSKDKAQAHIEAGAKYVVMSAPSKDDTPMFVCGVNEKTYVKGTQFVSNASCTTNCLAPIAKVLNDKFGILDGLMTTVHSTTATQKTVDGPSMKDWRGGRAASGNIIPSSTGAAKAVGKVIPALNGKLTGMSMRVPTLDVSVVDLTVNLAKPATYAEICAAMKEASEGELKGILGYTEDAVVSSDFLGDTRTSIFDAKAGIALTDTFVKVVSWYDNEIGYSNKVLDLIAHMASVNA	260642715_0042_Bfine_FWD_prot (GutBugs2010)	253569958_0021_B116_FWD_prot (GutBugs2010), 29349671_0052_Bthet_FWD_prot (GutBugs2010)	153807593_0034_Bcacc_FWD_prot (GutBugs2010), 162829250_F2-Y_BABA01015459_FWD_prot2 (Kurokawa2007), GL0111763_V1_sf25514_FWD_prot2630781 (Qin2010), 163617707_In-R_BABG01018560_FWD_prot1 (Kurokawa2007), 163630319_In-R_BABG01005948_FWD_prot1 (Kurokawa2007), 224538419_0036_Bcell_FWD_prot (GutBugs2010), 162720380_F2-W_BAAY01008581_FWD_prot2 (Kurokawa2007), 162559661_F1-S_BAAU01007815_FWD_prot1 (Kuroka…	13 | 98	5 | 17	4 | 14	2 | 3	12 | 58	6 | 31	12 | 27	9 | 23	6 | 14	5 | 9	H = 0, M = 46, L = 52
4.005	COG0057 Glyceraldehyde-3-phosphate dehydrogenase/erythrose-4-phosphate dehydrogenase [G]	MIKVGINGFGRIGRFVFRAAMKRNDIQIVGINDLCPVDYLAYMLKYDTMHGQFDGTIEADVENSKLIVNGQAIRITAERNPADLKWDAVGAEYVVESTGLFLSKDKAQAHIEAGAKYVVMSAPSKDDTPMFVCGVNEKTYVKGTQFVSNASCTTNCLAPIAKVLNDKFGILDGLMTTVHSTTATQKTVDGPSMKDWRGGRAASGNIIPSSTGAAKAVGKVIPALNGKLTGMSMRVPTLDVSVVDLTVNLAKPATYAEICAAMKEASEGELKGILGYTEDAVVSSDFLGDARTSIFDAKAGIALTDTFVKVVSWYDNEIGYSNKVLDLIAHMASVNN	189467910_0046_Binte_FWD_prot (GutBugs2010)	-	237715566_0031_BD1_FWD_prot (GutBugs2010), 262408575_0023_B2122_FWD_prot (GutBugs2010), 160887080_0047_Bovat_FWD_prot (GutBugs2010), 237721352_0026_B224_FWD_prot (GutBugs2010), 260171607_0033_BD2_FWD_prot (GutBugs2010), 293369432_0048_Bovat_FWD_prot (GutBugs2010), 162829250_F2-Y_BABA01015459_FWD_prot2 (Kurokawa2007), 163617707_In-R_BABG01018560_FWD_prot1 (Kurokawa2007), 163612101_In-R_BABG0102396…	13 | 101	5 | 17	4 | 14	2 | 3	13 | 60	7 | 32	13 | 28	9 | 24	7 | 16	4 | 8	H = 0, M = 46, L = 55
4.006	COG0057 Glyceraldehyde-3-phosphate dehydrogenase/erythrose-4-phosphate dehydrogenase [G]	MTVKIGINGFGRIGRLAFRRIFELQARGGQAGDIEVAAINDLTTPATLAYLLKYDSTHGTFRHDDGTPVDVKATEDSIIVDGKEYKVYAEKDANNIPWVKNDGVEYVLECTGFYTSAEKSQAHINAGAKKVLISAPAKDDVTPTVVFGVNHDILKASDVIVSAGSCTTNSMAAMVKLLDEQFGIKAGFMTTIHAYTGTQMLLDGPRGTKTGRNLRAAAINTIAHSTGAAKAIGKVVPSVNGKLQGHAQRIQVPDGSVTELTTVLNKETTADEINEAFKAAFADCEYYGYNDEGIVSSDILGDTHGGVFDPTQTDVNTVDGVTMARTVSFYDNEYGFTSNMIRTLLYFAEISE	229817379_0059_Bangu_FWD_prot (GutBugs2010)	-	GL0083763_O2_sf69499_FWD_prot2165644 (Qin2010), 213691792_0072_Blong_FWD_prot (GutBugs2010), 163273381_In-B_BABC01000010_FWD_prot16 (Kurokawa2007), 163599678_In-M_BABF01001589_FWD_prot2 (Kurokawa2007), 291457663_0065_Bbrev_FWD_prot (GutBugs2010), 163566104_In-E_BABE01018783_FWD_prot1 (Kurokawa2007), 163579357_In-E_BABE01005745_FWD_prot1 (Kurokawa2007), 163576324_In-E_BABE01008778_FWD_prot2 (Kurok…	11 | 142	8 | 36	6 | 24	5 | 12	8 | 41	6 | 19	7 | 22	11 | 65	9 | 24	10 | 41	H = 0, M = 141, L = 1
4.007	COG0057 Glyceraldehyde-3-phosphate dehydrogenase/erythrose-4-phosphate dehydrogenase [G]	MTVKIGINGFGRIGRLAFRRIFELQARGGQAGDIEVAAINDLTTPATLAYLLKYDSTHGTFRHDDGTPVDVKATEDSIIVDGKEYKVYAEKDANNIPWVKNDGVEYVLECTGFYTSAEKSQAHINAGAKKVLISAPAKDDTTPTVVFGVNHDILKASDVIVSAGSCTTNSMAAMVKLLDEKFGIKAGFMTTIHAYTGTQMLLDGPRGTKTGRNLRAAAINTIAHSTGAAKAIGKVVPSVNGKLQGHAQRVQVPDGSVTELTTVLNTETTADEINAAFKAAFSDTDYYGYNDEGIVSSDILGDTHGGVFDPTQTDVNTIDGVTLARTVSFYDNEYGFTSNMIRTLLYFAEISE	189439092_0071_Blong_FWD_prot (GutBugs2010), 227547599_0073_Blong_FWD_prot (GutBugs2010), 23465924_0070_Blong_FWD_prot (GutBugs2010), 239621206_0074_Blong_FWD_prot (GutBugs2010)	-	GL0083763_O2_sf69499_FWD_prot2165644 (Qin2010), 213691792_0072_Blong_FWD_prot (GutBugs2010), 163273381_In-B_BABC01000010_FWD_prot16 (Kurokawa2007), 163599678_In-M_BABF01001589_FWD_prot2 (Kurokawa2007), 291457663_0065_Bbrev_FWD_prot (GutBugs2010), 163566104_In-E_BABE01018783_FWD_prot1 (Kurokawa2007), 163579357_In-E_BABE01005745_FWD_prot1 (Kurokawa2007), 163576324_In-E_BABE01008778_FWD_prot2 (Kurok…	11 | 129	8 | 33	6 | 21	5 | 12	8 | 33	6 | 14	6 | 19	11 | 63	8 | 23	10 | 40	H = 0, M = 129, L = 0
[truncated: 2,185 more rows]

## Sheet: Human proteins
code	COG	protseq	MASTER ID(s)	Protein name	co-MASTER ID(s)	subordinate ID(s)	ABC	A12	A1	A2	B12	B1	B2	C12	C1	C2	HML counts	C = possible contaminant
[truncated: 94 more rows]

## Sheet: Info
code	COG	protseq	MASTER ID(s)	co-MASTER ID(s)	subordinate ID(s)	ABC	A	A1	A2	B	B1	B2	C	C1	C2	HML counts
[truncated: 1 more rows]
