# Supplementary material for: Comparative Metaproteomics and Diversity Analysis of Human Intestinal Microbiota Testifies for Its Temporal Stability and Expression of Core Functions
Source: PLoS One. 2012 Jan 18;7(1):e29913. doi: 10.1371/journal.pone.0029913 (PMC3261163; doi:10.1371/journal.pone.0029913)
Supplement: Table S3 — Distribution of genus-level taxa per sample analysed with phylogenetic array. (XLSX) [file pone.0029913.s008.xlsx]

## Sheet: Sheet1
Genus-like level	Average	A1	A2	B1	B2	C1	C2
Faecalibacterium prausnitzii et rel.	0.108989	0.14375	0.0529458	0.137897	0.0987135	0.102643	0.117983
Ruminococcus obeum et rel.	0.0487033	0.0464112	0.0418053	0.0548354	0.0581067	0.0628611	0.0282001
Subdoligranulum variable at rel.	0.0426698	0.0606933	0.0579981	0.034085	0.0178652	0.0571891	0.0281882
Eubacterium rectale et rel.	0.0410347	0.0523912	0.0283722	0.0386097	0.0166304	0.0517333	0.0584717
Clostridium symbiosum et rel.	0.0403708	0.0520052	0.0391095	0.0574231	0.0372473	0.0305979	0.0258417
Oscillospira guillermondii et rel.	0.0373923	0.0173496	0.0567742	0.0423167	0.0588169	0.0260285	0.0230677
Lachnospira pectinoschiza et rel.	0.0373236	0.0448672	0.032905	0.0314512	0.026832	0.0471216	0.0407649
Coprococcus eutactus et rel.	0.0365418	0.0443172	0.0279481	0.0516558	0.0328515	0.0410936	0.0213845
Dorea formicigenerans et rel.	0.0309756	0.0290643	0.0356989	0.033825	0.0362186	0.0300265	0.0210204
Clostridium sphenoides et rel.	0.0264852	0.0272521	0.0256425	0.0350487	0.0117216	0.0319181	0.0273279
Ruminococcus callidus et rel.	0.0236618	0.0145559	0.0124187	0.0344063	0.0338319	0.0271972	0.0195607
Roseburia intestinalis et rel.	0.0232674	0.0222656	0.0180464	0.0417812	0.0123694	0.0217897	0.0233524
Clostridium orbiscindens et rel.	0.0218084	0.0209267	0.02934	0.0321373	0.0226598	0.0151783	0.010608
Clostridium cellulosi et rel.	0.0214715	0.0183912	0.0194415	0.0279423	0.0355709	0.0175279	0.00995542
Eubacterium hallii et rel.	0.0214687	0.026649	0.0298579	0.00568662	0.0265827	0.0307213	0.00931481
Sporobacter termitidis et rel.	0.0208917	0.0196134	0.0441475	0.0213759	0.0194049	0.0130605	0.00774782
Bryantella formatexigens et rel.	0.0208905	0.0231291	0.015474	0.0209971	0.0113967	0.0312789	0.0230671
Clostridium nexile et rel.	0.0206035	0.0189238	0.0195516	0.0196274	0.0206784	0.0294333	0.0154065
Butyrivibrio crossotus et rel.	0.0200632	0.0308605	0.0244166	0.0167684	0.0144149	0.013698	0.0202207
Bifidobacterium	0.0197868	0.0125591	0.0242744	0.00704907	0.0292334	0.016597	0.0290078
Ruminococcus gnavus et rel.	0.018981	0.0140787	0.0119586	0.0235138	0.0323271	0.0216751	0.0103329
Uncultured Clostridiales II	0.0177513	0.025179	0.0166479	0.0195908	0.0135178	0.0160156	0.0155565
Lachnobacillus bovis et rel.	0.0170762	0.0280491	0.0198412	0.0147786	0.0119005	0.0143039	0.013584
Bacteroides plebeius et rel.	0.0158913	0.00481893	0.00862844	0.00629927	0.0314673	0.00920449	0.0349294
Clostridium leptum et rel.	0.0154041	0.0147094	0.0191931	0.0194706	0.0215872	0.0105281	0.00693605
Outgrouping clostridium cluster XIVa	0.0150789	0.0159333	0.0116167	0.0123428	0.013598	0.0228817	0.0141009
Bacteroides uniformis et rel.	0.0136661	0.0036923	0.00800717	0.00381618	0.0333465	0.0064639	0.0266706
Anaerostipes caccae et rel.	0.0136457	0.013104	0.0217294	0.00901428	0.0183152	0.0131832	0.0065283
Allistipes et rel.	0.01315	0.00414771	0.0150984	0.0032255	0.0117675	0.00970044	0.0349604
Streptococcus bovis et rel.	0.0127531	0.00921951	0.00663136	0.00781836	0.017185	0.0189014	0.016763
Parabacteroides distasonis et rel.	0.0122082	0.00417815	0.0128361	0.00199919	0.0127445	0.00981203	0.0316795
Clostridium colinum et rel.	0.012107	0.0165935	0.00813624	0.0116321	0.001469	0.0161089	0.0187025
Eubacterium ventriosum et rel.	0.011555	0.00804675	0.00910012	0.0127378	0.0110732	0.0182052	0.0101671
Papillibacter cinnamivorans et rel.	0.0112749	0.0148146	0.00891578	0.0238496	0.0071687	0.00709077	0.00580966
Ruminococcus bromii et rel.	0.00927237	0.0114436	0.00574981	0.0111348	0.0217859	0.00332183	0.00219826
Streptococcus mitis et rel.	0.00904082	0.00464867	0.00356374	0.00374457	0.0133799	0.0160885	0.0128196
Anaerotruncus colihominis et rel.	0.00828448	0.00822828	0.00560488	0.0111394	0.00833402	0.00914449	0.00725577
Bacteroides vulgatus et rel.	0.00812894	0.00227468	0.00161569	0.00459075	0.013751	0.00532346	0.021218
Clostridia	0.00802267	0.00289111	0.0413918	0.00125506	0.00114828	0.000813362	0.000636379
Clostridium difficile et rel.	0.00721849	0.0063067	0.025634	0.00224268	0.00403669	0.00406524	0.00102562
Bacteroides splachnicus et rel.	0.00685158	0.00217149	0.00717407	0.00155037	0.00574107	0.00458601	0.0198865
Bacteroides fragilis et rel.	0.0066267	0.00194045	0.00588968	0.00195314	0.00845877	0.00441974	0.0170984
Bacteroides ovatus et rel.	0.00553966	0.00136404	0.0022805	0.00187578	0.00773416	0.0046704	0.0153131
Prevotella tannerae et rel.	0.00539736	0.00274344	0.00369417	0.00117751	0.00738202	0.0032766	0.0141104
Tannerella et rel.	0.00477828	0.00187945	0.00532319	0.00116664	0.00282598	0.00346284	0.0140116
Clostridium stercorarium et rel.	0.00458738	0.00481571	0.00144461	0.00594742	0.00331191	0.00708284	0.0049218
Ruminococcus lactaris et rel.	0.00437744	0.00439203	0.00437123	0.00675009	0.00458725	0.00374565	0.00241841
Uncultured Clostridiales I	0.00414498	0.00553871	0.00526631	0.00053854	0.00437061	0.00493617	0.00421953
Bacteroides intestinalis et rel.	0.0038951	0.000884622	0.00100573	0.000862012	0.00475589	0.00529144	0.0105709
Eubacterium siraeum et rel.	0.00372662	0.00397945	0.00585646	0.00432064	0.00167844	0.00214982	0.0043749
Bacteroides stercoris et rel.	0.00372232	0.000998228	0.00290312	0.000408222	0.00243257	0.00412228	0.0114695
Clostridium felsineum et rel.	0.0030176	0.000507444	0.0170651	0.000154482	0.00025202	8.21584e-05	4.44557e-05
Streptococcus intermedius et rel.	0.00291531	0.00228696	0.00156759	0.00272058	0.00259394	0.00508414	0.00323865
Anaerovorax odorimutans et rel.	0.00289069	0.00210805	0.0100732	0.00140925	0.00195128	0.00117405	0.000628327
Prevotella oralis et rel.	0.00282389	0.00321653	0.00602221	0.000654375	0.00219713	0.000813398	0.00403967
Prevotella melaninogenica et rel.	0.00235177	0.00464381	0.00722127	0.000679893	0.000547931	0.000449109	0.000568594
Collinsella	0.00194943	0.0022055	0.000532047	0.00362835	0.00278671	0.00128002	0.00126397
Prevotella ruminicola et rel.	0.0015983	0.00103228	0.0017192	0.000287536	0.00157021	0.00111321	0.00386739
Peptococcus niger et rel.	0.00148107	0.00150755	0.00169954	0.00270723	0.00162057	0.00075078	0.000600753
Sutterella wadsworthia et rel.	0.0010796	0.000449217	0.000446022	0.000533596	0.000898575	0.00075617	0.00339403
Mitsuokella multiacida et rel.	0.00103191	0.00391929	0.00204891	5.97741e-05	5.81818e-05	5.37505e-05	5.15476e-05
Oxalobacter formigenes et rel.	0.0009019	0.00116656	0.000553512	0.00109104	0.00157456	0.000583245	0.000442484
Dialister	0.000890167	8.13118e-05	0.000206115	0.00188692	0.000993207	0.0011667	0.00100675
Uncultured Mollicutes	0.000879481	0.000799171	0.000449861	0.00123908	0.00120982	0.00087307	0.000705881
Lactobacillus gasseri et rel.	0.000690464	0.000979101	0.00039406	0.000958711	0.000542608	0.000452296	0.000816009
Uncultured Bacteroidetes	0.000651696	0.000297794	0.000645873	0.000101734	0.00021557	0.000454183	0.00219502
Akkermansia	0.000436476	0.000384345	0.000291846	0.000509474	0.000808296	0.000332684	0.000292212
Coprobacillus catenaformis et rel.	0.000329531	0.000207747	0.00012239	0.000263553	0.000406772	0.00025306	0.000723665
Lactococcus	0.000319341	0.000122256	0.000372616	0.000102863	0.000284825	0.000952523	8.09621e-05
Lactobacillus plantarum et rel.	0.000296241	0.00026655	0.000338449	0.000273834	0.000345884	0.000285761	0.000266968
Escherichia coli et rel.	0.000252382	0.000228246	0.000223319	0.000311482	0.000237008	0.00022763	0.000286608
Eggerthella lenta et rel.	0.00023107	0.000351823	0.000365782	0.000161887	0.000156631	0.000186402	0.000163892
Phascolarctobacterium faecium et rel.	0.000215132	0.000243799	0.000218831	0.000165562	0.000173691	0.000251056	0.000237854
Clostridium ramosum et rel.	0.000185958	0.000144114	0.000119431	0.000170181	0.000210928	0.000162744	0.000308349
Eubacterium biforme et rel.	0.000179225	0.00016838	0.000119251	0.000168203	0.00020156	0.00024602	0.000171939
Veillonella	0.000150428	9.15283e-05	0.000320517	5.57297e-05	0.000230634	0.00010247	0.00010169
Enterococcus	0.00015035	0.000143945	0.000156959	0.000139115	0.000155581	0.000167066	0.000139433
Bulleidia moorei et rel.	0.000147837	0.000211115	0.000143359	0.000158018	0.000127968	0.000123243	0.000123321
Enterobacter aerogenes et rel.	0.000147678	0.000109287	0.000109188	0.000193649	0.000172952	0.000146909	0.000154085
Peptostreptococcus micros et rel.	0.000144496	0.00013729	0.000144557	0.000142286	0.0001457	0.000152654	0.000144487
Campylobacter	0.000137942	0.000136693	0.000144591	0.000129618	0.000140531	0.00014004	0.000136175
Eubacterium limosum et rel.	0.000135947	0.000149136	0.000125965	0.000141237	0.000136882	0.000140279	0.000122184
Oceanospirillum	0.00012248	0.000121258	0.000126095	0.000118963	0.000121441	0.000124947	0.000122178
Klebisiella pneumoniae et rel.	0.000116144	0.000106407	9.98248e-05	0.000103291	0.000128254	0.000118785	0.000140305
Vibrio	0.000115697	9.9419e-05	0.000105929	0.000181268	9.79714e-05	8.86006e-05	0.000120996
Proteus et rel.	0.00010933	9.34663e-05	8.94975e-05	0.000184224	0.000100255	9.20616e-05	9.64754e-05
Eubacterium cylindroides et rel.	0.00010613	0.00010113	0.000106002	0.000103791	0.000107671	0.000115557	0.000102626
Fusobacteria	0.000105683	0.000103195	0.00010538	0.000101775	0.000106152	0.000108579	0.000109019
Desulfovibrio et rel.	0.000103604	0.000100375	0.000105446	0.000101087	0.000103414	0.000105984	0.000105319
Propionibacterium	0.000102982	7.93529e-05	7.31859e-05	9.25857e-05	0.000115013	8.42192e-05	0.000173534
Anaerofustis	9.93236e-05	9.03595e-05	9.65853e-05	0.000133686	9.38702e-05	0.000100472	8.09685e-05
Lactobacillus salivarius et rel.	9.47065e-05	8.55868e-05	0.000157665	7.66936e-05	8.50175e-05	8.70388e-05	7.62369e-05
Helicobacter	9.38299e-05	9.16589e-05	9.50564e-05	9.06507e-05	9.2889e-05	9.65104e-05	9.62138e-05
Megasphaera elsdenii et rel.	9.28124e-05	8.15672e-05	8.09718e-05	9.56574e-05	9.6475e-05	0.000100203	0.000102
Bacillus	8.94933e-05	8.88798e-05	8.61971e-05	8.73303e-05	9.42993e-05	0.00010291	7.73435e-05
Yersinia et rel.	8.79771e-05	8.52978e-05	8.84125e-05	8.65384e-05	8.94298e-05	8.89695e-05	8.92144e-05
Aneurinibacillus	8.32952e-05	0.000118508	0.000111056	0.000101052	5.07907e-05	6.6917e-05	5.1448e-05
Weissella et rel.	7.41104e-05	6.96602e-05	5.80466e-05	8.32118e-05	6.7476e-05	0.00010159	6.46776e-05
Atopobium	6.58215e-05	5.975e-05	5.93276e-05	8.37126e-05	6.96466e-05	5.57055e-05	6.67865e-05
Bilophila et rel.	6.41221e-05	6.06246e-05	5.99615e-05	6.02841e-05	6.12243e-05	7.12884e-05	7.13499e-05
Haemophilus	6.1496e-05	4.49114e-05	4.11486e-05	0.00012805	4.81194e-05	4.02225e-05	6.65244e-05
Staphylococcus	5.7489e-05	5.18829e-05	5.60414e-05	5.37175e-05	6.30883e-05	7.123e-05	4.89737e-05
Pseudomonas	5.57748e-05	5.33484e-05	4.94961e-05	5.39962e-05	4.72301e-05	4.88491e-05	8.1729e-05
Leminorella	5.30379e-05	3.53577e-05	3.84252e-05	0.0001212	4.54026e-05	3.66692e-05	4.11731e-05
Brachyspira	5.14621e-05	4.97701e-05	5.17508e-05	4.83643e-05	5.37642e-05	5.32777e-05	5.18456e-05
Corynebacterium	4.9188e-05	4.73989e-05	4.91363e-05	4.66335e-05	5.22515e-05	5.00316e-05	4.96764e-05
Catenibacterium mitsuokai et rel.	4.90512e-05	7.32014e-05	7.53061e-05	3.01423e-05	3.93621e-05	3.65157e-05	3.97794e-05
Gemella	4.71341e-05	4.45295e-05	4.73168e-05	4.23386e-05	4.94727e-05	5.10906e-05	4.80563e-05
Moraxellaceae	4.58746e-05	4.39539e-05	4.75478e-05	4.37254e-05	4.70346e-05	4.74253e-05	4.55604e-05
Megamonas hypermegale et rel.	4.51752e-05	4.42034e-05	4.68878e-05	4.27952e-05	4.59455e-05	4.56512e-05	4.55679e-05
Serratia	4.42812e-05	2.82986e-05	2.40007e-05	0.000112339	3.12373e-05	2.36348e-05	4.61776e-05
Xanthomonadaceae	4.33504e-05	4.05871e-05	3.75866e-05	4.21556e-05	4.29186e-05	4.7687e-05	4.91677e-05
Peptostreptococcus anaerobius et rel.	4.25199e-05	3.53732e-05	3.8493e-05	5.94447e-05	4.85694e-05	3.81485e-05	3.50908e-05
Clostridium thermocellum et rel.	4.10797e-05	4.28795e-05	4.48237e-05	3.91892e-05	4.45961e-05	4.06093e-05	3.43804e-05
Granulicatella	3.87793e-05	3.6731e-05	3.87901e-05	3.29237e-05	3.3092e-05	5.03534e-05	4.07854e-05
Aquabacterium	3.86176e-05	2.20629e-05	2.16422e-05	2.39856e-05	2.16342e-05	2.92103e-05	0.00011317
Alcaligenes faecalis et rel.	3.79518e-05	3.75423e-05	4.43801e-05	3.34852e-05	3.61492e-05	3.85483e-05	3.76059e-05
Asteroleplasma et rel.	3.6987e-05	3.76107e-05	3.74799e-05	3.96468e-05	3.62934e-05	3.66614e-05	3.423e-05
Micrococcaceae	3.65955e-05	3.4478e-05	3.5904e-05	3.54485e-05	3.80259e-05	3.86673e-05	3.70493e-05
Aerococcus	3.639e-05	3.52533e-05	3.85121e-05	3.21297e-05	3.21285e-05	4.19645e-05	3.83519e-05
Aeromonas	3.60068e-05	3.7453e-05	3.31116e-05	3.94605e-05	3.32244e-05	3.74559e-05	3.53352e-05
Uncultured Chroococcales	3.10814e-05	3.52197e-05	3.06372e-05	2.85763e-05	3.05718e-05	3.17473e-05	2.97363e-05
Anaerobiospirillum	2.89991e-05	2.79436e-05	2.85506e-05	2.76885e-05	2.90419e-05	2.85791e-05	3.21907e-05
Burkholderia	2.41381e-05	1.90363e-05	2.39362e-05	2.21646e-05	2.48798e-05	2.65569e-05	2.82545e-05
Novosphingobium	2.08999e-05	2.11403e-05	2.43643e-05	1.83643e-05	1.99993e-05	2.24073e-05	1.91241e-05
Actinomycetaceae	2.05832e-05	1.92563e-05	2.47821e-05	1.82837e-05	2.04871e-05	2.00663e-05	2.06239e-05
Methylobacterium	1.1848e-05	1.15406e-05	1.27271e-05	1.14485e-05	1.1809e-05	1.20365e-05	1.15261e-05
Wissella et rel.	1.03534e-05	8.6574e-06	7.80492e-06	1.67914e-05	9.8012e-06	1.15679e-05	7.49781e-06
Lactobacillus catenaformis et rel.	5.41993e-06	5.31786e-06	5.34454e-06	5.10956e-06	5.6573e-06	5.52678e-06	5.56357e-06
