# Supplementary material for: Comparative Metaproteomics and Diversity Analysis of Human Intestinal Microbiota Testifies for Its Temporal Stability and Expression of Core Functions
Source: PLoS One. 2012 Jan 18;7(1):e29913. doi: 10.1371/journal.pone.0029913 (PMC3261163; doi:10.1371/journal.pone.0029913)
Supplement: Table S4 — List of human intestinal gut microbes (Genbank download 2010/4/24). (XLSX) [file pone.0029913.s009.xlsx]

## Sheet: List of microbes in the HIM DB 
Microbe	Status 2010/4/24	Proteins	Proteins in DB
Acidaminococcus_D21_uid34117	draft	2005	2004
Acidaminococcus_fermentans_DSM_20731_uid43471	complete	2026	2021
Acinetobacter_junii_SH205_uid41585	draft	3186	3183
Acinetobacter_radioresistens_SH164_uid41589	draft	2874	2865
Akkermansia_muciniphila_ATCC_BAA_835	complete	2138	2135
Alistipes_putredinis_DSM_17216_uid19655	draft	2742	2737
Anaerobaculum_hydrogeniformans_ATCC_BAA_1850_uid33123	draft	2500	2491
Anaerocellum_thermophilum_DSM_6725	complete	2666	2659
Anaerococcus_hydrogenalis_DSM_7454_uid30747	draft	2069	2062
Anaerococcus_prevotii_DSM_20548	complete	1806	1798
Anaerofustis_stercorihominis_DSM_17244_uid19657	draft	2331	2324
Anaerostipes_caccae_DSM_14662_uid18213	draft	3748	3731
Anaerotruncus_colihominis_DSM_17241_uid19659	draft	4427	4396
Bacillus_amyloliquefaciens_FZB42	complete	3693	3677
Bacillus_anthracis_Ames_0581	complete	5484	5378
Bacillus_cereus_B4264	complete	5398	5362
Bacillus_cereus_G9842	complete	5857	5800
Bacillus_cereus_cytotoxis_NVH_391-98	complete	3844	3821
Bacillus_subtilis	complete	4176	4154
Bacillus_weihenstephanensis_KBAB4	complete	5653	5601
Bacteroides_1_1_6_uid32435	draft	5594	5557
Bacteroides_2_1_16_uid41707	draft	4609	4583
Bacteroides_2_1_22_uid41621	draft	4748	4727
Bacteroides_2_1_33B_uid41591	draft	3966	3957
Bacteroides_2_1_7_uid32437	draft	4372	4352
Bacteroides_2_2_4_uid32439	draft	5959	5931
Bacteroides_3_1_33FAA_uid41705	draft	4666	4633
Bacteroides_3_2_5_uid32441	draft	4505	4481
Bacteroides_4_3_47FAA_uid32443	draft	4613	4594
Bacteroides_9_1_42FAA_uid32445	draft	4871	4834
Bacteroides_D1_uid32447	draft	4785	4763
Bacteroides_D20_uid42369	draft	3652	3650
Bacteroides_D2_uid32449	draft	5264	5243
Bacteroides_caccae_ATCC_43185_uid18163	draft	3855	3797
Bacteroides_capillosus_ATCC_29799_uid18173	draft	4829	4740
Bacteroides_cellulosilyticus_DSM_14838_uid30027	draft	5719	5683
Bacteroides_coprocola_DSM_17136_uid20521	draft	4291	4271
Bacteroides_coprophilus_DSM_18228_uid30371	draft	3838	3818
Bacteroides_dorei_5_1_36_D4_uid32451	draft	4431	4420
Bacteroides_dorei_DSM_17855_uid27831	draft	4966	4923
Bacteroides_eggerthii_DSM_20697_uid27827	draft	3711	3696
Bacteroides_finegoldii_DSM_17565_uid27823	draft	4485	4463
Bacteroides_fragilis_3_1_12_uid32433	draft	4776	4738
Bacteroides_fragilis_NCTC_9434	complete	4231	4221
Bacteroides_fragilis_YCH46	complete	4625	4617
Bacteroides_intestinalis_DSM_17393_uid20523	draft	4911	4900
Bacteroides_ovatus_ATCC_8483_uid18191	draft	5536	5463
Bacteroides_ovatus_SD_CMC_3f_uid46973	draft	5286	5268
Bacteroides_pectinophilus_ATCC_43243_uid27825	draft	3246	3219
Bacteroides_plebeius_DSM_17135_uid27829	draft	3933	3912
Bacteroides_stercoris_ATCC_43183_uid19859	draft	3777	3754
Bacteroides_thetaiotaomicron_VPI-5482	complete	4816	4814
Bacteroides_uniformis_ATCC_8492_uid18195	draft	4663	4587
Bacteroides_vulgatus_ATCC_8482	complete	4065	4058
Bacteroides_vulgatus_PC510_uid47771	draft	3956	3938
Beijerinckia_indica_ATCC_9039	complete	3784	3779
Bifidobacterium_adolescentis_ATCC_15703	complete	1631	1631
Bifidobacterium_adolescentis_L2_32_uid18197	draft	2428	2397
Bifidobacterium_angulatum_DSM_20098_uid29261	draft	1748	1740
Bifidobacterium_animalis_lactis_AD011	complete	1527	1515
Bifidobacterium_animalis_lactis_Bl_04	complete	1567	1556
Bifidobacterium_animalis_lactis_DSM_10140	complete	1566	1554
Bifidobacterium_animalis_lactis_HN019_uid28807	draft	1578	1558
Bifidobacterium_bifidum_NCIMB_41171_uid30055	draft	1833	1814
Bifidobacterium_breve_DSM_20213_uid29259	draft	2263	2236
Bifidobacterium_catenulatum_DSM_16992_uid30749	draft	1950	1930
Bifidobacterium_dentium_ATCC_27678_uid20555	draft	2430	2422
Bifidobacterium_dentium_Bd1	complete	2129	2108
Bifidobacterium_gallicum_DSM_20093_uid30751	draft	1918	1879
Bifidobacterium_longum	complete	1729	1727
Bifidobacterium_longum_DJO10A	complete	2002	1971
Bifidobacterium_longum_infantis_ATCC_15697	complete	2416	2410
Bifidobacterium_longum_infantis_ATCC_55813_uid31437	draft	2109	2092
Bifidobacterium_longum_infantis_CCUG_52486_uid30065	draft	2240	2227
Bifidobacterium_pseudocatenulatum_DSM_20438_uid30373	draft	2151	2126
Blautia_hansenii_DSM_20583_uid30021	draft	3171	3159
Blautia_hydrogenotrophica_DSM_10507_uid21007	draft	3869	3854
Bryantella_formatexigens_DSM_14469_uid21051	draft	4896	4855
Butyrivibrio_crossotus_DSM_2876_uid28999	draft	2529	2521
Campylobacter_concisus_13826	complete	1985	1977
Campylobacter_curvus_525_92	complete	1931	1927
Campylobacter_hominis_ATCC_BAA-381	complete	1687	1681
Campylobacter_jejuni_doylei_269_97	complete	1731	1726
Catenibacterium_mitsuokai_DSM_15897_uid19923	draft	2977	2966
Citrobacter_30_2_uid32453	draft	4728	4719
Citrobacter_koseri_ATCC_BAA-895	complete	5008	4958
Citrobacter_rodentium_ICC168	complete	4913	4886
Citrobacter_youngae_ATCC_29220_uid28665	draft	5278	5238
Clostridiales_bacterium_1_7_47FAA_uid30067	draft	6252	6216
Clostridium_7_2_43FAA_uid32457	draft	3455	3438
Clostridium_L2_50_uid18211	draft	2949	2914
Clostridium_M62_1_uid18205	draft	4164	4121
Clostridium_SS2_1_uid18201	draft	3167	3160
Clostridium_acetobutylicum	complete	3847	3841
Clostridium_asparagiforme_DSM_15981_uid29263	draft	6818	6766
Clostridium_bartlettii_DSM_16795_uid19661	draft	2787	2777
Clostridium_beijerinckii_NCIMB_8052	complete	5020	5017
Clostridium_bolteae_ATCC_BAA_613_uid18165	draft	7284	7145
Clostridium_botulinum_A2_Kyoto	complete	3877	3861
Clostridium_cellulolyticum_H10	complete	3390	3378
Clostridium_hathewayi_DSM_13479_uid30755	draft	7572	7500
Clostridium_hiranonis_DSM_13275_uid28657	draft	2271	2265
Clostridium_hylemonae_DSM_15053_uid30369	draft	3976	3948
Clostridium_kluyveri_DSM_555	complete	3913	3905
Clostridium_leptum_DSM_753_uid18923	draft	3923	3873
Clostridium_methylpentosum_DSM_5476_uid30029	draft	3907	3862
Clostridium_nexile_DSM_1787_uid28659	draft	4137	4112
Clostridium_novyi_NT	complete	2315	2307
Clostridium_perfringens_ATCC_13124	complete	2876	2864
Clostridium_phytofermentans_ISDg	complete	3902	3894
Clostridium_ramosum_DSM_1402_uid19663	draft	3169	3153
Clostridium_scindens_ATCC_35704_uid18175	draft	3995	3970
Clostridium_spiroforme_DSM_1552_uid18925	draft	2465	2453
Clostridium_sporogenes_ATCC_15579_uid20549	draft	3767	3759
Clostridium_tetani_E88	complete	2432	2432
Clostridium_thermocellum_ATCC_27405	complete	3189	3187
Collinsella_aerofaciens_ATCC_25986_uid18167	draft	2367	2331
Collinsella_intestinalis_DSM_13280_uid29307	draft	1784	1779
Collinsella_stercoris_DSM_13279_uid19665	draft	2529	2512
Coprococcus_comes_ATCC_27758_uid20525	draft	3913	3889
Coprococcus_eutactus_ATCC_27759_uid18187	draft	2982	2941
Desulfitobacterium_hafniense_Y51	complete	5060	5057
Desulfovibrio_desulfuricans_ATCC_27774	complete	2356	2348
Desulfovibrio_piger_ATCC_29098_uid18161	draft	3114	3092
Desulfovibrio_vulgaris__Miyazaki_F_	complete	3180	3173
Dorea_formicigenerans_ATCC_27755_uid18155	draft	3277	3254
Dorea_longicatena_DSM_13814_uid18157	draft	2970	2934
Edwardsiella_tarda_ATCC_23685_uid47355	draft	3964	3916
Enterobacter_cancerogenus_ATCC_35316_uid28663	draft	4618	4603
Enterococcus_faecalis_PC1_1_uid46979	draft	2695	2684
Enterococcus_faecalis_TX0104_uid30623	draft	3273	3255
Enterococcus_faecalis_TX1322_uid31461	draft	3006	2993
Enterococcus_faecium_DO_uid30627	draft	3114	3076
Enterococcus_faecium_TX1330_uid31463	draft	2777	2764
Erysipelotrichaceae_bacterium_5_2_54FAA_uid46995	draft	2877	2874
Escherichia_1_1_43_uid32463	draft	2262	2230
Escherichia_3_2_53FAA_uid32465	draft	5353	5302
Escherichia_4_1_40B_uid32467	draft	4628	4600
Escherichia_coli_APEC_O1	complete	4851	4851
Escherichia_coli_K_12_substr__MG1655	complete	4144	4092
Escherichia_coli_O157H7	complete	5317	5293
Escherichia_coli_SE11	complete	5002	4977
Eubacterium_biforme_DSM_3989_uid29269	draft	2529	2512
Eubacterium_dolichum_DSM_3991_uid18927	draft	2350	2328
Eubacterium_eligens_ATCC_27750	complete	2765	2753
Eubacterium_hallii_DSM_3353_uid18177	draft	3233	3206
Eubacterium_rectale_ATCC_33656	complete	3621	3593
Eubacterium_siraeum_DSM_15702_uid18921	draft	2703	2683
Eubacterium_ventriosum_ATCC_27560_uid18159	draft	2802	2750
Faecalibacterium_prausnitzii_A2_165_uid18199	draft	3475	3453
Faecalibacterium_prausnitzii_M21_2_uid18203	draft	3493	3446
Finegoldia_magna_ATCC_29328	complete	1813	1810
Fusobacterium_1_1_41FAA_uid47783	draft	2325	2325
Fusobacterium_2_1_31_uid32473	draft	2297	2291
Fusobacterium_3_1_27_uid47791	draft	2006	2006
Fusobacterium_3_1_33_uid40851	draft	2123	2120
Fusobacterium_3_1_36A2_uid38357	draft	2131	2128
Fusobacterium_3_1_5R_uid32477	draft	1939	1923
Fusobacterium_4_1_13_uid32479	draft	2154	2154
Fusobacterium_7_1_uid32483	draft	2418	2417
Fusobacterium_D11_uid32501	draft	2334	2321
Fusobacterium_D12_uid32485	draft	2231	2209
Fusobacterium_gonidiaformans_ATCC_25563_uid32419	draft	1653	1647
Fusobacterium_mortiferum_ATCC_9817_uid32421	draft	2552	2551
Fusobacterium_nucleatum	complete	2063	2053
Fusobacterium_ulcerans_ATCC_49185_uid32487	draft	3285	3264
Fusobacterium_varium_ATCC_27725_uid32423	draft	3012	3011
Helicobacter_bilis_ATCC_43879_uid32489	draft	2265	2260
Helicobacter_canadensis_MIT_98_5491_uid30071	draft	1674	1660
Helicobacter_cinaedi_CCUG_18818_uid30073	draft	2384	2356
Helicobacter_hepaticus	complete	1875	1844
Helicobacter_pullorum_MIT_98_5489_uid30075	draft	2008	1998
Helicobacter_pylori_P12	complete	1578	1575
Helicobacter_winghamensis_ATCC_BAA_430_uid32491	draft	1639	1636
Holdemania_filiformis_DSM_12042_uid30361	draft	4223	4192
Klebsiella_1_1_55_uid46351	draft	5010	5007
Klebsiella_pneumoniae_342	complete	5768	5727
Lactobacillus_acidophilus_ATCC_4796_uid31477	draft	2020	2011
Lactobacillus_acidophilus_NCFM	complete	1862	1849
Lactobacillus_antri_DSM_16041_uid31479	draft	2224	2213
Lactobacillus_brevis_ATCC_367	complete	2218	2200
Lactobacillus_brevis_gravesensis_ATCC_27305_uid31481	draft	3041	3025
Lactobacillus_buchneri_ATCC_11577_uid31483	draft	3002	2987
Lactobacillus_casei	complete	3022	2956
Lactobacillus_casei_ATCC_334	complete	2768	2730
Lactobacillus_crispatus_125_2_CHN_uid38361	draft	2082	2079
Lactobacillus_delbrueckii_bulgaricus	complete	1529	1518
Lactobacillus_delbrueckii_bulgaricus_ATCC_BAA-365	complete	1715	1674
Lactobacillus_fermentum_ATCC_14931_uid31485	draft	1866	1854
Lactobacillus_fermentum_IFO_3956	complete	1843	1838
Lactobacillus_gasseri_ATCC_33323	complete	1755	1747
Lactobacillus_helveticus_DPC_4571	complete	1610	1610
Lactobacillus_helveticus_DSM_20075_uid34619	draft	2078	2064
Lactobacillus_hilgardii_ATCC_8290_uid31489	draft	2791	2775
Lactobacillus_johnsonii_FI9785	complete	1735	1722
Lactobacillus_johnsonii_NCC_533	complete	1821	1821
Lactobacillus_paracasei_8700_2_uid30077	draft	3021	3007
Lactobacillus_paracasei_ATCC_25302_uid31513	draft	3042	3021
Lactobacillus_plantarum	complete	3057	3046
Lactobacillus_plantarum_ATCC_14917_uid31515	draft	3210	3182
Lactobacillus_plantarum_JDM1	complete	2948	2924
Lactobacillus_reuteri_CF48_3A_uid31553	draft	2164	2155
Lactobacillus_reuteri_DSM_20016	complete	1900	1899
Lactobacillus_reuteri_F275_Kitasato	complete	1820	1820
Lactobacillus_reuteri_MM2_3_uid34627	draft	2045	2037
Lactobacillus_reuteri_MM4_1A_uid31511	draft	2023	2017
Lactobacillus_reuteri_SD2112_uid30643	draft	2235	2221
Lactobacillus_rhamnosus_GG	complete	2913	2904
Lactobacillus_rhamnosus_LMS2_1_uid31497	draft	3155	3131
Lactobacillus_rhamnosus_Lc_705	complete	2957	2943
Lactobacillus_ruminis_ATCC_25644_uid31499	draft	2264	2254
Lactobacillus_sakei_23K	complete	1879	1851
Lactobacillus_salivarius_ATCC_11741_uid31503	draft	1976	1974
Lactobacillus_salivarius_UCC118	complete	2013	2006
Lactobacillus_ultunensis_DSM_16047_uid31505	draft	2210	2203
Lactococcus_lactis	complete	2321	2310
Lactococcus_lactis_KF147	complete	2473	2468
Lactococcus_lactis_cremoris_MG1363	complete	2434	2417
Lactococcus_lactis_cremoris_SK11	complete	2504	2477
Laribacter_hongkongensis_HLHK9	complete	3235	3204
Legionella_pneumophila_Corby	complete	3204	3176
Leptospira_interrogans_serovar_Lai	complete	3702	3697
Leuconostoc_mesenteroides_cremoris_ATCC_19254_uid34629	draft	1847	1830
Listeria_grayi_DSM_20601_uid31517	draft	2626	2622
Listeria_innocua	complete	3043	3040
Listeria_monocytogenes_08_5923_uid43727	complete	2966	2947
Methanobacterium_thermoautotrophicum	complete	1873	1865
Methanobrevibacter_ruminantium_M1_uid45857	complete	2217	2199
Methanobrevibacter_smithii_ATCC_35061	complete	1793	1782
Methanobrevibacter_smithii_DSM_2374_uid29303	draft	1716	1710
Methanobrevibacter_smithii_DSM_2375_uid27821	draft	1709	1701
Methanosphaera_stadtmanae	complete	1534	1529
Mitsuokella_multacida_DSM_20544_uid28653	draft	2558	2544
Mollicutes_bacterium_D7_uid32495	draft	3390	3379
Moorella_thermoacetica_ATCC_39073	complete	2463	2461
Mycobacterium_bovis_BCG_Pasteur_1173P2	complete	3949	3932
Mycoplasma_hominis	complete	523	523
Neisseria_gonorrhoeae_NCCP11945	complete	2674	2647
Neisseria_meningitidis_053442	complete	2020	2004
Oxalobacter_formigenes_HOxBLS_uid32497	draft	2125	2122
Oxalobacter_formigenes_OXCC13_uid32499	draft	2076	2075
Paenibacillus_JDR_2	complete	6213	6179
Parabacteroides_D13_uid38359	draft	4494	4488
Parabacteroides_distasonis_ATCC_8503	complete	3850	3849
Parabacteroides_johnsonii_DSM_18315_uid30007	draft	4515	4487
Parabacteroides_merdae_ATCC_43184_uid18193	draft	4384	4316
Parvimonas_micra_ATCC_33270_uid18169	draft	1678	1669
Pediococcus_acidilactici_7_4_uid42365	draft	1838	1838
Porphyromonas_gingivalis_ATCC_33277	complete	2090	2058
Prevotella_copri_DSM_18205_uid30025	draft	3337	3314
Prevotella_ruminicola_23_uid47507	complete	2763	2751
Propionibacterium_acnes_KPA171202	complete	2297	2288
Proteus_mirabilis	complete	3662	3653
Proteus_penneri_ATCC_35198_uid20551	draft	4909	4864
Providencia_alcalifaciens_DSM_30120_uid29297	draft	4022	4002
Providencia_rettgeri_DSM_1131_uid29299	draft	4754	4718
Providencia_rustigianii_DSM_4541_uid28651	draft	3969	3946
Providencia_stuartii_ATCC_25827_uid20553	draft	4737	4697
Pseudomonas_aeruginosa_LESB58	complete	5925	5919
Pseudomonas_fluorescens_Pf-5	complete	6138	6127
Pseudomonas_putida_KT2440	complete	5350	5320
Rickettsia_rickettsii_Sheila_Smith	complete	1343	1298
Roseburia_intestinalis_L1_82_uid30005	draft	4707	4671
Roseburia_inulinivorans_DSM_16841_uid30757	draft	4415	4390
Roseobacter_denitrificans_OCh_114	complete	4129	4066
Ruminococcus_5_1_39BFAA_uid32503	draft	3525	3502
Ruminococcus_gnavus_ATCC_29149_uid18179	draft	3913	3869
Ruminococcus_lactaris_ATCC_29176_uid20557	draft	2750	2729
Ruminococcus_obeum_ATCC_29174_uid18147	draft	4175	4053
Ruminococcus_torques_ATCC_27756_uid18153	draft	2875	2789
Salmonella_typhimurium_LT2	complete	4525	4504
Serratia_proteamaculans_568	complete	4942	4933
Shigella_D9_uid32507	draft	4463	4434
Staphylococcus_aureus_JH9	complete	2726	2709
Staphylococcus_carnosus_TM300	complete	2461	2445
Streptobacillus_moniliformis_DSM_12112	complete	1442	1441
Streptococcus_2_1_36FAA_uid41507	draft	2132	2127
Streptococcus_agalactiae_2603	complete	2124	2101
Streptococcus_infantarius_ATCC_BAA_102_uid20527	draft	2051	2045
Streptococcus_mitis_B6_uid46097	complete	2004	1997
Streptococcus_mutans	complete	1960	1934
Streptococcus_pneumoniae_Hungary19A_6	complete	2155	2142
Streptococcus_pyogenes_MGAS10750	complete	1979	1969
Streptococcus_thermophilus_LMD-9	complete	1715	1668
Streptococcus_uberis_0140J	complete	1762	1758
Subdoligranulum_variabile_DSM_15176_uid18181	draft	3381	3360
Symbiobacterium_thermophilum_IAM14863	complete	3338	3324
Syntrophobacter_fumaroxidans_MPOB	complete	4064	4063
Turicibacter_PC909_uid46977	draft	2781	2767
Variovorax_paradoxus_S110	complete	6279	6257
Veillonella_3_1_44_uid47845	draft	1816	1810
Veillonella_6_1_27_uid47835	draft	1843	1836
Veillonella_parvula_DSM_2008	complete	1844	1838
Weissella_paramesenteroides_ATCC_33313_uid34661	draft	1952	1949
Wolinella_succinogenes	complete	2042	2040
Xanthobacter_autotrophicus_Py2	complete	5035	5028
Xanthomonas_campestris_vesicatoria_85-10	complete	4726	4719
Yersinia_pseudotuberculosis_IP32953	complete	4038	4020
